# Supplementary material for: Comparative analyses across cattle genders and breeds reveal the pitfalls caused by false positive and lineage-differential copy number variations
Source: Sci Rep. 2016 Jul 6;6:29219. doi: 10.1038/srep29219 (PMC4933914; doi:10.1038/srep29219)
Supplement: Supplementary Table S1-S4 [file srep29219-s2.xls]

## Sheet: Table S1
	Table S1 Distinct CNV in Nellore cattle
	Chr	Start	End	Length
	1	16947	100260	83314
	1	16947	111645	94699
	1	36337	83412	47076
	1	36337	89725	53389
	1	36337	100260	63924
	1	36337	111645	75309
	1	67130	83412	16283
	1	67130	89725	22596
	1	67130	100260	33131
	1	67130	111645	44516
	1	78655	89725	11071
	1	78655	100260	21606
	1	100260	137548	37289
	1	208728	278952	70225
	1	650458	687137	36680
	1	654881	709892	55012
	1	1325295	1343061	17767
	1	1419261	1453815	34555
	1	1419261	1461503	42243
	1	1419261	1473797	54537
	1	1419261	1557330	138070
	1	1419261	1564118	144858
	1	1419261	1588366	169106
	1	1419261	1590885	171625
	1	1419261	1600852	181592
	1	1419261	1620089	200829
	1	1419261	1625471	206211
	1	1419261	1630187	210927
	1	1422523	1442463	19941
	1	1422523	1557330	134808
	1	1428253	1620089	191837
	1	1428253	1630187	201935
	1	1436503	1597837	161335
	1	1453815	1554683	100869
	1	1453815	1557330	103516
	1	1453815	1569298	115484
	1	1453815	1600852	147038
	1	1453815	1604699	150885
	1	1453815	1625471	171657
	1	1453815	1630187	176373
	1	1470297	1557330	87034
	1	1485786	1600852	115067
	1	1485786	1625471	139686
	1	1485786	1630187	144402
	1	1488431	1570091	81661
	1	1495439	1557330	61892
	1	1495439	1604699	109261
	1	1497573	1604699	107127
	1	1497573	1620089	122517
	1	1497573	1625471	127899
	1	1499126	1630187	131062
	1	1506862	1557330	50469
	1	1506862	1625471	118610
	1	1506862	1630187	123326
	1	1511010	1600852	89843
	1	1517644	1597837	80194
	1	1517644	1625471	107828
	1	1519754	1620089	100336
	1	1522167	1568515	46349
	1	1522167	1570091	47925
	1	1524000	1564118	40119
	1	1526720	1557330	30611
	1	1526720	1625471	98752
	1	1529411	1625471	96061
	1	1533049	1554683	21635
	1	1533049	1557330	24282
	1	1533049	1582828	49780
	1	1533049	1588366	55318
	1	1533049	1604699	71651
	1	1533049	1620089	87041
	1	1533049	1625471	92423
	1	1535527	1554683	19157
	1	1535527	1557330	21804
	1	1535527	1597837	62311
	1	1535527	1600852	65326
	1	1535527	1604699	69173
	1	1535527	1625471	89945
	1	1539361	1600852	61492
	1	1540262	1604699	64438
	1	1540262	1620089	79828
	1	1540262	1625471	85210
	1	1544163	1600852	56690
	1	1544163	1625471	81309
	1	1544163	1630187	86025
	1	1553171	1625471	72301
	1	1568515	1600852	32338
	1	1570903	1600852	29950
	1	1570903	1604699	33797
	1	1570903	1620089	49187
	1	1570903	1625471	54569
	1	1570903	1630187	59285
	1	1571674	1582828	11155
	1	1571674	1600852	29179
	1	1571674	1604699	33026
	1	1571674	1625471	53798
	1	1576426	1600852	24427
	1	1576426	1604699	28274
	1	1576426	1625471	49046
	1	1581283	1600852	19570
	1	1581283	1630187	48905
	1	1597837	1625471	27635
	1	1893592	1979693	86102
	1	1896112	1906755	10644
	1	1896112	1913642	17531
	1	1896112	1925652	29541
	1	1896112	1964495	68384
	1	1896112	1979693	83582
	1	1896112	1987926	91815
	1	1905048	1913642	8595
	1	1950638	1967669	17032
	1	1950638	1979693	29056
	1	1950638	1991039	40402
	1	1953465	2004603	51139
	1	1958832	1967669	8838
	1	1958832	1979693	20862
	1	1958832	2004603	45772
	1	2211567	2270864	59298
	1	2483778	2489167	5390
	1	2484715	2489167	4453
	1	3181334	3210529	29196
	1	3599284	3605577	6294
	1	4120669	4126617	5949
	1	4120669	4129667	8999
	1	4120669	4131986	11318
	1	4188166	4203274	15109
	1	4564983	4577608	12626
	1	4635047	4650979	15933
	1	4644545	4654050	9506
	1	4648383	4654050	5668
	1	4933748	4961987	28240
	1	5402036	5437288	35253
	1	5530288	5554268	23981
	1	6204523	6207314	2792
	1	6312458	6321800	9343
	1	6312458	6326544	14087
	1	6474048	6483810	9763
	1	6962453	6979889	17437
	1	6967148	6972463	5316
	1	6967148	6975308	8161
	1	6969184	6972463	3280
	1	6969184	6975308	6125
	1	6969184	6979889	10706
	1	7099614	7106897	7284
	1	7737998	7749985	11988
	1	7914040	7932071	18032
	1	8286930	8292036	5107
	1	8578377	8589904	11528
	1	8583060	8589904	6845
	1	9616173	9620872	4700
	1	11288660	11303388	14729
	1	11763666	11767713	4048
	1	12464145	12486435	22291
	1	12464145	12489508	25364
	1	12464145	12548016	83872
	1	12466018	12489508	23491
	1	12484849	12486435	1587
	1	12484849	12488078	3230
	1	12484849	12488650	3802
	1	12484849	12489508	4660
	1	12484849	12490177	5329
	1	12485452	12489508	4057
	1	12507797	12510278	2482
	1	12516439	12524796	8358
	1	12519912	12524796	4885
	1	12872399	12925906	53508
	1	13492766	13522400	29635
	1	13522400	13598444	76045
	1	13590723	13630921	40199
	1	13757605	13759648	2044
	1	13757605	13766201	8597
	1	13781508	13783730	2223
	1	13923360	13951505	28146
	1	14076997	14095677	18681
	1	14693262	14717338	24077
	1	14768759	14781324	12566
	1	14961941	14970567	8627
	1	14971250	14976094	4845
	1	15693197	15718283	25087
	1	15698770	15718283	19514
	1	15847656	16061887	214232
	1	15847656	16069418	221763
	1	15970854	15996851	25998
	1	15976386	15996851	20466
	1	15984544	15992396	7853
	1	15984544	15996851	12308
	1	15985548	15996851	11304
	1	16021282	16023240	1959
	1	16313323	16340891	27569
	1	16317681	16348759	31079
	1	16660930	16686773	25844
	1	16670513	16686773	16261
	1	16767098	21015643	4248546
	1	17382655	17408264	25610
	1	17438545	17452956	14412
	1	17438545	17466212	27668
	1	17487893	17499094	11202
	1	17504974	17524232	19259
	1	17844219	17866653	22435
	1	17845175	17866653	21479
	1	17845175	17867637	22463
	1	17851162	17865640	14479
	1	17851162	17866653	15492
	1	17851162	17867637	16476
	1	17851162	17871137	19976
	1	17851162	17872041	20880
	1	17851162	17873260	22099
	1	17851162	17874778	23617
	1	17851162	17878138	26977
	1	17851162	17879651	28490
	1	17856986	17865640	8655
	1	17856986	17866653	9668
	1	17856986	17867637	10652
	1	17856986	17871137	14152
	1	17856986	17872041	15056
	1	17856986	17873260	16275
	1	17856986	17874778	17793
	1	17856986	17878138	21153
	1	17934243	17955617	21375
	1	18275582	18285474	9893
	1	18328409	18338247	9839
	1	18499976	18506768	6793
	1	18499976	18508517	8542
	1	18505965	18508517	2553
	1	19142015	19145160	3146
	1	20049952	20060680	10729
	1	20198830	20216800	17971
	1	20200066	20213558	13493
	1	20210312	20216800	6489
	1	20210312	20223615	13304
	1	20213558	20223615	10058
	1	20670704	20703418	32715
	1	20696207	20700573	4367
	1	21018991	21021264	2274
	1	21504150	21525169	21020
	1	21504150	21538209	34060
	1	21504150	21544137	39988
	1	21511624	21525169	13546
	1	21514885	21525169	10285
	1	21514885	21538209	23325
	1	21805295	21823417	18123
	1	21815671	21823417	7747
	1	22138411	22143254	4844
	1	22957764	22974870	17107
	1	25489356	25510793	21438
	1	26544273	26549372	5100
	1	27076387	27109957	33571
	1	27218286	27221009	2724
	1	27278502	27281686	3185
	1	27419247	27433749	14503
	1	27457470	27465349	7880
	1	27460341	27463446	3106
	1	27460341	27469186	8846
	1	27460341	27484683	24343
	1	27461010	27467048	6039
	1	27462684	27467048	4365
	1	27782968	27793631	10664
	1	27786985	27793631	6647
	1	27810197	27813649	3453
	1	28020114	28032572	12459
	1	28213283	28239464	26182
	1	28304658	28314651	9994
	1	28788075	28790870	2796
	1	28864578	29483674	619097
	1	29229102	29236273	7172
	1	29541765	29546168	4404
	1	29644479	29657672	13194
	1	29648328	29655324	6997
	1	29648328	29657672	9345
	1	29648328	29731267	82940
	1	29703470	29709407	5938
	1	29709407	29808427	99021
	1	29770796	29790142	19347
	1	29849130	29858892	9763
	1	30176086	30188410	12325
	1	30213923	30224415	10493
	1	31641787	31695808	54022
	1	31663083	31695808	32726
	1	31670765	31695808	25044
	1	31670765	31700738	29974
	1	31686841	31695808	8968
	1	31686841	31700738	13898
	1	31686841	31703728	16888
	1	31686841	31713817	26977
	1	31699505	31703728	4224
	1	31699505	31713817	14313
	1	31778342	31796412	18071
	1	31960417	31991587	31171
	1	32129574	32142914	13341
	1	32134740	32142914	8175
	1	32138151	32153090	14940
	1	32158488	32165464	6977
	1	32158488	32172030	13543
	1	32165464	32183549	18086
	1	32486191	32498895	12705
	1	32549267	32558213	8947
	1	32596343	32642200	45858
	1	32622814	32642200	19387
	1	32632978	32642200	9223
	1	32632978	32656512	23535
	1	32689185	32706660	17476
	1	33243004	33254585	11582
	1	33243004	33258791	15788
	1	33299680	33310811	11132
	1	33343019	33362219	19201
	1	33413915	33418845	4931
	1	33448943	33455787	6845
	1	34127152	34140085	12934
	1	34177683	34207573	29891
	1	34177683	34217178	39496
	1	34177683	34222235	44553
	1	34177683	34236323	58641
	1	34177683	34240957	63275
	1	34179096	34207573	28478
	1	34190775	34207573	16799
	1	34538143	34541863	3721
	1	35358526	35366206	7681
	1	35675005	35682377	7373
	1	35837666	35858538	20873
	1	36675769	36710870	35102
	1	36699246	36710870	11625
	1	36841840	36856368	14529
	1	36864338	36866457	2120
	1	37026043	37034364	8322
	1	37072326	37092931	20606
	1	37474773	37482896	8124
	1	37474773	37490868	16096
	1	37786353	37794084	7732
	1	37851214	37852859	1646
	1	38302172	38330161	27990
	1	38607510	38618819	11310
	1	38613687	38618819	5133
	1	39615969	39625351	9383
	1	39616567	39625351	8785
	1	39628574	39637758	9185
	1	39671026	39686594	15569
	1	40145301	40152392	7092
	1	40148018	40169491	21474
	1	40152392	40169491	17100
	1	40152392	40170877	18486
	1	40460253	40467693	7441
	1	40465985	40467693	1709
	1	40621580	40641684	20105
	1	40932376	40967217	34842
	1	40962307	40967217	4911
	1	40962307	40986370	24064
	1	41048488	41108223	59736
	1	41048488	41113221	64734
	1	41048488	41121515	73028
	1	41089334	41108223	18890
	1	41513382	41517187	3806
	1	41931313	41956221	24909
	1	42116347	42129815	13469
	1	42116347	42133194	16848
	1	42119177	42129815	10639
	1	42119177	42133194	14018
	1	42224589	42230085	5497
	1	44235900	44249078	13179
	1	44235900	44250030	14131
	1	44242697	44249078	6382
	1	45002577	45091547	88971
	1	45019582	45105482	85901
	1	45019582	45117861	98280
	1	45019582	45126351	106770
	1	45038244	45126351	88108
	1	45052090	45105482	53393
	1	45056994	45105482	48489
	1	45056994	45126351	69358
	1	45058993	45105482	46490
	1	45058993	45126351	67359
	1	45068624	45084940	16317
	1	45068624	45099141	30518
	1	45068624	45105482	36859
	1	45069323	45099141	29819
	1	45148191	45156532	8342
	1	45154561	45160909	6349
	1	45154561	45167583	13023
	1	45179433	45201192	21760
	1	45186467	45201192	14726
	1	45340176	45380977	40802
	1	45349328	45380977	31650
	1	45355168	45380977	25810
	1	45688476	45693685	5210
	1	45815461	45824737	9277
	1	45817483	45824737	7255
	1	46159469	46181991	22523
	1	46308575	46325394	16820
	1	47427362	47438301	10940
	1	47548592	47553975	5384
	1	47976273	47985440	9168
	1	48607576	48625746	18171
	1	48814045	48847025	32981
	1	48833934	48847025	13092
	1	49124300	49140863	16564
	1	49218542	49220803	2262
	1	49286626	49310433	23808
	1	49313541	49315286	1746
	1	50839620	50857462	17843
	1	51902748	51911781	9034
	1	52030982	52055049	24068
	1	52114056	52122517	8462
	1	52119241	52122517	3277
	1	52208825	52227088	18264
	1	54470324	54482098	11775
	1	55265079	55313476	48398
	1	57370420	57394812	24393
	1	57374750	57387896	13147
	1	58431477	58444431	12955
	1	58435550	58444431	8882
	1	58527290	58545672	18383
	1	58698372	58705141	6770
	1	58699163	58703363	4201
	1	58699163	58705645	6483
	1	58700039	58703363	3325
	1	60562020	60650102	88083
	1	61320713	61324914	4202
	1	61320713	61329180	8468
	1	61324914	61329180	4267
	1	62809269	62816801	7533
	1	62811670	62816801	5132
	1	64374672	64380066	5395
	1	64589884	64637164	47281
	1	66410109	66422032	11924
	1	66419317	66423208	3892
	1	66724420	66748211	23792
	1	66731604	66750634	19031
	1	67702576	67734488	31913
	1	67800715	67808111	7397
	1	67923336	67954381	31046
	1	67932398	67942115	9718
	1	67932398	67954381	21984
	1	67952447	67958691	6245
	1	68064833	68088397	23565
	1	68138325	68155538	17214
	1	68177184	68223445	46262
	1	68522988	68533156	10169
	1	68627406	68632412	5007
	1	68898375	68909418	11044
	1	69201417	69219486	18070
	1	69205418	69214650	9233
	1	69205418	69217942	12525
	1	69205418	69219486	14069
	1	69211537	69214650	3114
	1	69211537	69217942	6406
	1	69211537	69219486	7950
	1	69889475	69894384	4910
	1	70745934	70777601	31668
	1	70745934	70781667	35734
	1	70745934	70782268	36335
	1	70749256	70772172	22917
	1	70749256	70775793	26538
	1	70749256	70781667	32412
	1	70749256	70782268	33013
	1	70757424	70781667	24244
	1	70757424	70782268	24845
	1	70761742	70772172	10431
	1	70761742	70781667	19926
	1	70761742	70782268	20527
	1	70764397	70774887	10491
	1	70764397	70781667	17271
	1	70764397	70782268	17872
	1	70769305	70772172	2868
	1	70769305	70774887	5583
	1	70769305	70781667	12363
	1	70769305	70782268	12964
	1	70904134	70949632	45499
	1	70904134	70968244	64111
	1	72862131	72931620	69490
	1	72999490	73014484	14995
	1	73074825	73079623	4799
	1	73075709	73077982	2274
	1	73245560	73262189	16630
	1	73245560	73273238	27679
	1	73476474	73488612	12139
	1	73485912	73488612	2701
	1	74440913	74456850	15938
	1	74440913	74459840	18928
	1	74884007	74893203	9197
	1	74884007	74896381	12375
	1	74884007	74917513	33507
	1	74884007	74966383	82377
	1	74889706	74917513	27808
	1	75069549	75116863	47315
	1	76013018	76016310	3293
	1	79042887	79058798	15912
	1	82843611	82855049	11439
	1	83199191	83212365	13175
	1	83210890	83218713	7824
	1	83210890	83223031	12142
	1	83210890	83238102	27213
	1	83212365	83223031	10667
	1	83212365	83229746	17382
	1	83212365	83238102	25738
	1	83218713	83229746	11034
	1	83218713	83232931	14219
	1	83218713	83238102	19390
	1	83223031	83232931	9901
	1	83223031	83238102	15072
	1	83223031	83242738	19708
	1	83229746	83238102	8357
	1	83232931	83242738	9808
	1	83232931	83251685	18755
	1	83232931	83256252	23322
	1	84577183	84580772	3590
	1	84655658	84664967	9310
	1	85796676	85821716	25041
	1	85926520	85951905	25386
	1	85926520	85953843	27324
	1	86179362	86191925	12564
	1	86985233	87004658	19426
	1	87149914	87161990	12077
	1	87327186	87383092	55907
	1	87327186	87387760	60575
	1	87327186	87389674	62489
	1	87332538	87389674	57137
	1	87364773	87370964	6192
	1	87783275	87800153	16879
	1	87795895	87801608	5714
	1	88078936	88096816	17881
	1	88078936	88103446	24511
	1	88360861	88368820	7960
	1	89936667	89948202	11536
	1	91488686	91503136	14451
	1	91491405	91503136	11732
	1	91499587	91503136	3550
	1	92811163	92822385	11223
	1	93380820	93384031	3212
	1	93380820	93390250	9431
	1	93730576	93793831	63256
	1	93730576	93797691	67116
	1	93730576	93815774	85199
	1	93730576	93819471	88896
	1	93739414	93819471	80058
	1	93756262	93819471	63210
	1	93768168	93819471	51304
	1	93775707	93819471	43765
	1	93793831	93819471	25641
	1	93949896	93961196	11301
	1	94021456	94033151	11696
	1	94027318	94033151	5834
	1	95209780	95213011	3232
	1	95378415	95382456	4042
	1	95514442	95521232	6791
	1	95542310	95568922	26613
	1	95554222	95568922	14701
	1	95561963	95568922	6960
	1	95909139	95911773	2635
	1	98198704	98223414	24711
	1	100149244	100161179	11936
	1	100149244	100163121	13878
	1	100151489	100161179	9691
	1	100151489	100163121	11633
	1	100151489	100164075	12587
	1	100156116	100161179	5064
	1	100156116	100163121	7006
	1	101120315	101132480	12166
	1	101150641	101168472	17832
	1	101165422	101169208	3787
	1	101165422	101177709	12288
	1	101173644	101192369	18726
	1	101174676	101188217	13542
	1	101174676	101192369	17694
	1	101175816	101188217	12402
	1	101175816	101192369	16554
	1	101175816	101195088	19273
	1	101177709	101192369	14661
	1	101182592	101192369	9778
	1	101302911	101312588	9678
	1	101306706	101310257	3552
	1	101306706	101312588	5883
	1	101396108	101426241	30134
	1	101493825	101527889	34065
	1	101527889	101569817	41929
	1	101697459	101732405	34947
	1	101708762	101732405	23644
	1	101804224	101816107	11884
	1	101932738	101936469	3732
	1	102012821	102015656	2836
	1	102026796	102033767	6972
	1	102827355	102837279	9925
	1	103150161	103183564	33404
	1	103154830	103168693	13864
	1	103158887	103168693	9807
	1	103158887	103183564	24678
	1	103164661	103180729	16069
	1	103164661	103183564	18904
	1	103164661	103192427	27767
	1	103167073	103180729	13657
	1	103167073	103183564	16492
	1	103167073	103185339	18267
	1	103167073	103192427	25355
	1	103256939	103272548	15610
	1	103481415	103491568	10154
	1	103724724	103751422	26699
	1	103745151	103772305	27155
	1	103750650	103781342	30693
	1	103865360	103931503	66144
	1	104244944	104257251	12308
	1	104332772	104381221	48450
	1	104647647	104698566	50920
	1	104817034	104837617	20584
	1	104852009	104892601	40593
	1	104881796	104899616	17821
	1	104930964	104938632	7669
	1	104936222	104938632	2411
	1	104969211	105086422	117212
	1	104969211	105108951	139741
	1	104981299	105068661	87363
	1	105001726	105264358	262633
	1	105010773	105033937	23165
	1	105010773	105065081	54309
	1	105010773	105112242	101470
	1	105010773	105233446	222674
	1	105010773	105242087	231315
	1	105010773	105264358	253586
	1	105018867	105053285	34419
	1	105018867	105065081	46215
	1	105018867	105068661	49795
	1	105018867	105227827	208961
	1	105018867	105233446	214580
	1	105018867	105264358	245492
	1	105018867	105270633	251767
	1	105018867	105285431	266565
	1	105028357	105227827	199471
	1	105028357	105233446	205090
	1	105028357	105242087	213731
	1	105028357	105258813	230457
	1	105028357	105264358	236002
	1	105028357	105270633	242277
	1	105028357	105274964	246608
	1	105033937	105075122	41186
	1	105033937	105086422	52486
	1	105033937	105215796	181860
	1	105033937	105220711	186775
	1	105033937	105233446	199510
	1	105033937	105242087	208151
	1	105033937	105258813	224877
	1	105033937	105264358	230422
	1	105033937	105270633	236697
	1	105033937	105285431	251495
	1	105042452	105220711	178260
	1	105042452	105227827	185376
	1	105042452	105233446	190995
	1	105042452	105242087	199636
	1	105042452	105258813	216362
	1	105042452	105264358	221907
	1	105042452	105270633	228182
	1	105042452	105274964	232513
	1	105044561	105258813	214253
	1	105048946	105196584	147639
	1	105048946	105264358	215413
	1	105053285	105258813	205529
	1	105053285	105264358	211074
	1	105065081	105186361	121281
	1	105065081	105227827	162747
	1	105065081	105242087	177007
	1	105065081	105258813	193733
	1	105065081	105264358	199278
	1	105068661	105186361	117701
	1	105068661	105258813	190153
	1	105091399	105258813	167415
	1	105103301	105134888	31588
	1	105123176	105143834	20659
	1	105133247	105153704	20458
	1	105133247	105220711	87465
	1	105153704	105242087	88384
	1	105164773	105220711	55939
	1	105186361	105220711	34351
	1	105186361	105242087	55727
	1	105191465	105227827	36363
	1	105191465	105242087	50623
	1	105194694	105242087	47394
	1	105451326	105480012	28687
	1	105627935	105637750	9816
	1	105632367	105676402	44036
	1	105920066	105923851	3786
	1	106083802	106129669	45868
	1	106115420	106129669	14250
	1	106115420	106133742	18323
	1	106116667	106129669	13003
	1	106950313	106960409	10097
	1	106950313	106968328	18016
	1	106994610	107009676	15067
	1	107584717	107646345	61629
	1	107594255	107670068	75814
	1	108986133	108997923	11791
	1	109094400	109117112	22713
	1	110204011	110246254	42244
	1	111583089	111592646	9558
	1	111624613	111653532	28920
	1	112128505	112138362	9858
	1	112637797	112644289	6493
	1	112637797	112647359	9563
	1	112638987	112644289	5303
	1	112961101	112977913	16813
	1	113141963	113147431	5469
	1	113141963	113173979	32017
	1	113141963	113178043	36081
	1	113145967	113147431	1465
	1	113145967	113154580	8614
	1	113145967	113173979	28013
	1	113220450	113241062	20613
	1	113220450	113244208	23759
	1	113222380	113244208	21829
	1	114158868	114164758	5891
	1	114160287	114164758	4472
	1	114160287	114176335	16049
	1	114160287	114180799	20513
	1	114160287	114183744	23458
	1	114162167	114180799	18633
	1	115017949	115054061	36113
	1	115104185	115109198	5014
	1	115104185	115111823	7639
	1	115104185	115121327	17143
	1	115230922	115241697	10776
	1	115687853	115691207	3355
	1	115729781	115753983	24203
	1	117063436	117089441	26006
	1	117097604	117105202	7599
	1	119075847	119081609	5763
	1	119076708	119084241	7534
	1	119076708	119090864	14157
	1	119077845	119081609	3765
	1	119078395	119084241	5847
	1	119801617	119810477	8861
	1	120524794	120533689	8896
	1	120814957	120852678	37722
	1	120833723	120853383	19661
	1	120837770	120851469	13700
	1	120837770	120861138	23369
	1	120846929	120853383	6455
	1	120974044	120981858	7815
	1	121040618	121055363	14746
	1	121851052	121907122	56071
	1	121851052	121921310	70259
	1	121871117	121907122	36006
	1	121871117	121931638	60522
	1	121887335	121907122	19788
	1	122854052	122878635	24584
	1	122982136	122986109	3974
	1	123724137	123782000	57864
	1	123758177	123782000	23824
	1	123939406	123963497	24092
	1	124004158	124037566	33409
	1	124024329	124037566	13238
	1	124118724	124136210	17487
	1	124125034	124154577	29544
	1	124128348	124148533	20186
	1	124132833	124148533	15701
	1	124136210	124148533	12324
	1	124142939	124154577	11639
	1	124153831	124177210	23380
	1	124159079	124191812	32734
	1	124229061	124263777	34717
	1	124232436	124270526	38091
	1	124731166	124740100	8935
	1	125336304	125350385	14082
	1	126786931	126846004	59074
	1	126790376	126846004	55629
	1	128244746	128285207	40462
	1	129495619	129505485	9867
	1	129497002	129507735	10734
	1	129558472	129560327	1856
	1	130622004	130639395	17392
	1	130623339	130626113	2775
	1	130623339	130626858	3520
	1	130623810	130626113	2304
	1	130623810	130626858	3049
	1	130626858	130639395	12538
	1	130626858	130647422	20565
	1	130627563	130639395	11833
	1	130627563	130642533	14971
	1	131419614	131431324	11711
	1	131457720	131495551	37832
	1	131463730	131468784	5055
	1	131465989	131474130	8142
	1	131465989	131485275	19287
	1	131809614	131818473	8860
	1	132011695	132051224	39530
	1	132013041	132017812	4772
	1	132017812	132051224	33413
	1	132022909	132051224	28316
	1	132026278	132051224	24947
	1	132300381	132401905	101525
	1	132836121	132866425	30305
	1	132924692	132936517	11826
	1	133408988	133428858	19871
	1	133408988	133455163	46176
	1	133442010	133451400	9391
	1	133442010	133455163	13154
	1	133600582	133613681	13100
	1	134688681	134696685	8005
	1	136239325	136254251	14927
	1	136840320	136868487	28168
	1	137114107	137131146	17040
	1	137201806	137204038	2233
	1	137736844	137746382	9539
	1	137738258	137746382	8125
	1	138920591	138923767	3177
	1	138920591	138927511	6921
	1	138921877	138923767	1891
	1	138921877	138942001	20125
	1	139007961	139023721	15761
	1	140465350	140483441	18092
	1	140468259	140483441	15183
	1	140471865	140483441	11577
	1	140474441	140483441	9001
	1	140476945	140480829	3885
	1	140476945	140483441	6497
	1	140477594	140483441	5848
	1	140992440	141008829	16390
	1	141003954	141008829	4876
	1	142205676	142216666	10991
	1	142762277	142776737	14461
	1	143550401	143558692	8292
	1	143937330	143947045	9716
	1	144132844	144144839	11996
	1	144140520	144144839	4320
	1	144330553	144334778	4226
	1	144782262	144791699	9438
	1	144786022	144792457	6436
	1	146046215	146080872	34658
	1	146059099	146080872	21774
	1	146354654	146403715	49062
	1	147010246	147013163	2918
	1	147383154	147388425	5272
	1	148122179	148123790	1612
	1	148173670	148197411	23742
	1	148937496	148959235	21740
	1	150050992	150065547	14556
	1	150050992	150072573	21582
	1	150050992	150087316	36325
	1	150057730	150084135	26406
	1	150065547	150087316	21770
	1	150924038	150953650	29613
	1	150977219	150992105	14887
	1	150980022	150984508	4487
	1	150982404	150984508	2105
	1	150982404	150990816	8413
	1	151687326	151696880	9555
	1	152946002	152951564	5563
	1	153032126	153038349	6224
	1	153754573	153771831	17259
	1	153754573	153772631	18059
	1	153761756	153769935	8180
	1	153761756	153771831	10076
	1	153766909	153771831	4923
	1	153824878	153836375	11498
	1	154694687	154704079	9393
	1	155131018	155136205	5188
	1	155833273	155852385	19113
	1	155843342	155876108	32767
	1	155942525	155955828	13304
	1	155942525	155958622	16098
	1	156016898	156292822	275925
	1	156016898	156294225	277328
	1	156023690	156294225	270536
	1	156313345	156327032	13688
	1	156323105	156325228	2124
	1	156323105	156327032	3928
	1	156678040	156682685	4646
	1	157041002	157054819	13818
	1	157669130	157677890	8761
	1	158246261	158250389	4129
	1	158248392	158250389	1998
	1	158248392	158253150	4759
	2	6889	40104	33216
	2	6889	127333	120445
	2	88322	122045	33724
	2	116567	127333	10767
	2	116567	136345	19779
	2	645637	671620	25984
	2	648289	671620	23332
	2	649088	671620	22533
	2	649737	671620	21884
	2	651080	662415	11336
	2	879510	891890	12381
	2	1455593	1480460	24868
	2	1536215	1554497	18283
	2	1690206	1701465	11260
	2	1820304	1835404	15101
	2	2450142	2460701	10560
	2	2516901	2520529	3629
	2	2527718	2531178	3461
	2	2527718	2535261	7544
	2	2527718	2551343	23626
	2	2527798	2535261	7464
	2	4065879	4129522	63644
	2	4097755	4130831	33077
	2	4102765	4115698	12934
	2	4123956	4130831	6876
	2	4125702	4141523	15822
	2	4140835	4143352	2518
	2	4140835	4144432	3598
	2	4811210	4841735	30526
	2	4953816	4961519	7704
	2	6402059	6427926	25868
	2	7752382	7756848	4467
	2	7752382	7783951	31570
	2	7753410	7762742	9333
	2	7753410	7772897	19488
	2	7753410	7780343	26934
	2	7754947	7795167	40221
	2	7772897	7794401	21505
	2	7793793	7797159	3367
	2	7912973	7936246	23274
	2	8491052	8538934	47883
	2	8511482	8521798	10317
	2	8511482	8530654	19173
	2	8511482	8538934	27453
	2	8545459	8576402	30944
	2	9091687	9121911	30225
	2	9099600	9121911	22312
	2	9113368	9121911	8544
	2	9113368	9143626	30259
	2	9113368	9150885	37518
	2	9182161	9188498	6338
	2	10083501	10097063	13563
	2	10100514	10118567	18054
	2	10100514	10152228	51715
	2	10269431	10298791	29361
	2	10278348	10298791	20444
	2	10780701	10794992	14292
	2	10785018	10789175	4158
	2	10788074	10801776	13703
	2	11805496	11814955	9460
	2	12007903	12013221	5319
	2	12009907	12013221	3315
	2	12136174	12140428	4255
	2	12136174	12181233	45060
	2	12138830	12181233	42404
	2	12184512	12207127	22616
	2	12207127	12220565	13439
	2	12207127	12230919	23793
	2	12212395	12220565	8171
	2	12218777	12220565	1789
	2	12400420	12429176	28757
	2	12600787	12611904	11118
	2	12603855	12611904	8050
	2	12611460	12628454	16995
	2	12632490	12639087	6598
	2	13680945	13682527	1583
	2	14630153	14636861	6709
	2	14936307	14953867	17561
	2	14947628	14967564	19937
	2	15004272	15021561	17290
	2	15014502	15020546	6045
	2	15014502	15024048	9547
	2	15014502	15027079	12578
	2	15016241	15027079	10839
	2	15018897	15021561	2665
	2	15286601	15294773	8173
	2	15875062	15900381	25320
	2	16893307	16905544	12238
	2	16893307	16913116	19810
	2	16893307	16919889	26583
	2	17155572	17167330	11759
	2	17275744	17285191	9448
	2	17281779	17288249	6471
	2	17600436	17602805	2370
	2	18169903	18236736	66834
	2	18185463	18201493	16031
	2	18712647	18728344	15698
	2	19365599	19371936	6338
	2	19585181	19597944	12764
	2	19897031	19903359	6329
	2	19990422	20011011	20590
	2	20690676	20699862	9187
	2	20760409	20839456	79048
	2	20760409	20858009	97601
	2	20770742	20846392	75651
	2	20770742	20854769	84028
	2	20770742	20875288	104547
	2	20798465	20846392	47928
	2	20805855	20875288	69434
	2	20814857	20839456	24600
	2	20823713	20858009	34297
	2	21774236	21842189	67954
	2	22047152	22055648	8497
	2	22098954	22133089	34136
	2	22262881	22322927	60047
	2	22262881	22327693	64813
	2	24806784	24847938	41155
	2	24806784	24857245	50462
	2	24806784	24860261	53478
	2	24810569	24830616	20048
	2	24810569	24837034	26466
	2	24810569	24847938	37370
	2	24810569	24857245	46677
	2	24820049	24857245	37197
	2	24830616	24847938	17323
	2	25043899	25062032	18134
	2	25711913	25731123	19211
	2	25726425	25731123	4699
	2	27945707	27964169	18463
	2	27946313	27953883	7571
	2	27946313	27964169	17857
	2	28103969	28114188	10220
	2	28238574	28242514	3941
	2	28242514	28246133	3620
	2	28242514	28252430	9917
	2	28243354	28255680	12327
	2	28246133	28255680	9548
	2	28580839	28588448	7610
	2	29846030	29853496	7467
	2	30315471	30320306	4836
	2	31121446	31303127	181682
	2	31121989	31303127	181139
	2	31129378	31303127	173750
	2	31136091	31303127	167037
	2	31136091	31305736	169646
	2	31186384	31303127	116744
	2	31237319	31238732	1414
	2	31596290	31603809	7520
	2	31819240	31829541	10302
	2	31821846	31829541	7696
	2	32101946	32139994	38049
	2	32120749	32143022	22274
	2	33016607	33031330	14724
	2	33526543	33534898	8356
	2	33701147	33767313	66167
	2	33848139	33865124	16986
	2	33865124	33874883	9760
	2	34448474	34478045	29572
	2	35216717	35277747	61031
	2	35234967	35277747	42781
	2	35743479	35758427	14949
	2	35909850	35938771	28922
	2	35947422	35959842	12421
	2	36131467	36206558	75092
	2	37444467	37452357	7891
	2	37697025	37702062	5038
	2	38114192	38132026	17835
	2	38396268	38402680	6413
	2	38441109	38451137	10029
	2	38734074	38748216	14143
	2	38797397	38840127	42731
	2	39363900	39375590	11691
	2	39403748	39455584	51837
	2	39445865	39451654	5790
	2	40876760	40885718	8959
	2	40876760	40901334	24575
	2	40987473	41014184	26712
	2	41691100	41692419	1320
	2	41691100	41699309	8210
	2	41706641	41711016	4376
	2	42045530	42061006	15477
	2	42336766	42348503	11738
	2	42583065	42585404	2340
	2	45402243	45423436	21194
	2	45517952	45570621	52670
	2	45558210	45567633	9424
	2	45585488	45591707	6220
	2	45586341	45591707	5367
	2	45587592	45591707	4116
	2	46426616	46439010	12395
	2	46477034	46485436	8403
	2	47202387	47244374	41988
	2	47715336	47733448	18113
	2	47715336	47738613	23278
	2	48940208	48947642	7435
	2	49449826	49455795	5970
	2	50143688	50149198	5511
	2	50740083	50755302	15220
	2	50750778	50758332	7555
	2	51283519	51285282	1764
	2	51365649	51375158	9510
	2	52930348	52937861	7514
	2	53550652	53699217	148566
	2	53861185	53872971	11787
	2	53864870	53872971	8102
	2	53983960	53997335	13376
	2	53991194	53999598	8405
	2	53993609	53999598	5990
	2	54502437	54537783	35347
	2	54910115	54912271	2157
	2	54910115	54913103	2989
	2	54910115	54913568	3454
	2	54910115	54936213	26099
	2	54910656	54913103	2448
	2	55014189	55027398	13210
	2	55032480	55050085	17606
	2	55287755	55293549	5795
	2	55894279	55909394	15116
	2	55897291	55909394	12104
	2	56394043	56403140	9098
	2	56966172	56968125	1954
	2	56966172	56975747	9576
	2	57449775	57456350	6576
	2	57610580	57619846	9267
	2	57732953	57754144	21192
	2	57738172	57753227	15056
	2	57738172	57754144	15973
	2	57738172	57755374	17203
	2	58053240	58062576	9337
	2	58055487	58062576	7090
	2	58246097	58304807	58711
	2	58534446	58537749	3304
	2	60084154	60100154	16001
	2	60091247	60100154	8908
	2	61365176	61379383	14208
	2	61782646	61800404	17759
	2	63297957	63300535	2579
	2	65419595	65441825	22231
	2	65695312	65720779	25468
	2	65760135	65809181	49047
	2	66405214	66426341	21128
	2	66498680	66513278	14599
	2	67152138	67170734	18597
	2	67713550	67720975	7426
	2	68129258	68142932	13675
	2	68129258	68148708	19451
	2	68129258	68150651	21394
	2	68130472	68141322	10851
	2	68130472	68142932	12461
	2	68130472	68147757	17286
	2	68130472	68148708	18237
	2	68130472	68150651	20180
	2	68133732	68142932	9201
	2	68133732	68148708	14977
	2	68135835	68142932	7098
	2	68147005	68150651	3647
	2	68207627	68221649	14023
	2	68219094	68222876	3783
	2	68681157	68701173	20017
	2	68918352	68940828	22477
	2	68918352	68969639	51288
	2	70647552	70660237	12686
	2	70651095	70660237	9143
	2	70655970	70676063	20094
	2	70810757	70857288	46532
	2	71233999	71239207	5209
	2	72226962	72248936	21975
	2	72676775	72695746	18972
	2	72798434	72806200	7767
	2	73578386	73600824	22439
	2	74270829	74302919	32091
	2	75221503	75259117	37615
	2	75230972	75249593	18622
	2	75230972	75259117	28146
	2	75230972	75263912	32941
	2	75246626	75259117	12492
	2	75249593	75259117	9525
	2	75249593	75263912	14320
	2	75255325	75263912	8588
	2	75472312	75475758	3447
	2	75546229	75574825	28597
	2	75848602	75859482	10881
	2	75851372	75870549	19178
	2	76224869	76238679	13811
	2	76224869	76240380	15512
	2	76238679	76248238	9560
	2	77058826	77099320	40495
	2	77080549	77098041	17493
	2	77080549	77099320	18772
	2	77087486	77098041	10556
	2	77087486	77099320	11835
	2	77091778	77099320	7543
	2	77091778	77114346	22569
	2	77097130	77099320	2191
	2	77388343	77398839	10497
	2	77599903	77608436	8534
	2	78205113	78221995	16883
	2	78209775	78221995	12221
	2	78209775	78231242	21468
	2	78209775	78238656	28882
	2	78216370	78221995	5626
	2	78216370	78238656	22287
	2	78474861	78486313	11453
	2	78474861	78490158	15298
	2	78541457	78545093	3637
	2	78543492	78545093	1602
	2	78765282	78776806	11525
	2	78794029	78812578	18550
	2	81749541	83512740	1763200
	2	81783049	81796035	12987
	2	81783049	81807005	23957
	2	81791137	81807005	15869
	2	81791137	81866621	75485
	2	81865382	81877152	11771
	2	81992222	82017160	24939
	2	82071818	82120979	49162
	2	82174951	82229050	54100
	2	82181575	82229050	47476
	2	82527969	82541785	13817
	2	82527969	82597650	69682
	2	82537693	82550930	13238
	2	82541785	82593121	51337
	2	82700072	82743968	43897
	2	82780994	82798265	17272
	2	82780994	82802334	21341
	2	82856959	82879743	22785
	2	82948155	82984400	36246
	2	83114230	83125497	11268
	2	83712390	83729351	16962
	2	85068737	85084934	16198
	2	85144872	85157387	12516
	2	85261242	85273081	11840
	2	85406550	85422038	15489
	2	85406550	85427167	20618
	2	85406550	85433826	27277
	2	85414332	85422038	7707
	2	85419761	85422038	2278
	2	86664030	86684029	20000
	2	86664030	86689861	25832
	2	86664030	86696957	32928
	2	86696957	86726441	29485
	2	87083782	87086641	2860
	2	87088723	87114715	25993
	2	89570055	89587500	17446
	2	89570055	89603420	33366
	2	89577166	89587500	10335
	2	90325351	90347740	22390
	2	91499809	91506715	6907
	2	91639064	91668850	29787
	2	91673462	91690226	16765
	2	91673462	91697776	24315
	2	93163669	93176621	12953
	2	93166748	93172942	6195
	2	93166748	93176621	9874
	2	94421150	94423083	1934
	2	94500854	94504163	3310
	2	94500854	94506794	5941
	2	95284939	95298811	13873
	2	95763015	95777542	14528
	2	97192550	97229153	36604
	2	97568903	97592439	23537
	2	97861814	97875243	13430
	2	97861814	97882695	20882
	2	97861814	97885638	23825
	2	97873404	97882695	9292
	2	97873404	97885638	12235
	2	97882695	97885638	2944
	2	97882695	97890294	7600
	2	97882695	97896935	14241
	2	97884821	97890294	5474
	2	97890294	97968774	78481
	2	97963379	98032443	69065
	2	98172495	98190308	17814
	2	98508373	98518278	9906
	2	99059359	99086526	27168
	2	99064877	99082524	17648
	2	99064877	99086526	21650
	2	99070266	99086526	16261
	2	99073779	99086526	12748
	2	99081152	99086526	5375
	2	100251293	100285751	34459
	2	100273809	100285751	11943
	2	100273809	100302176	28368
	2	100277951	100285751	7801
	2	100758553	100787613	29061
	2	100777239	100802541	25303
	2	101893653	101908634	14982
	2	103418316	103440387	22072
	2	104594527	104805015	210489
	2	105018574	105124680	106107
	2	105822372	105846584	24213
	2	107175821	107241919	66099
	2	107175821	107277176	101356
	2	107178304	107241919	63616
	2	107538019	107568109	30091
	2	108050021	108056708	6688
	2	108092020	108114454	22435
	2	109412215	109422021	9807
	2	110230194	110233992	3799
	2	110791970	110798965	6996
	2	110975630	111006438	30809
	2	111186719	111192013	5295
	2	111354445	111377133	22689
	2	111358765	111372616	13852
	2	113270996	113296076	25081
	2	113722387	113749689	27303
	2	113852330	113853859	1530
	2	114333781	114347347	13567
	2	114810099	114847618	37520
	2	114820471	114889683	69213
	2	114861684	114880085	18402
	2	115040065	115079441	39377
	2	115056831	115074004	17174
	2	116824637	116831655	7019
	2	116989679	117004228	14550
	2	116989679	117011201	21523
	2	117361623	117370286	8664
	2	119158849	119165549	6701
	2	119693670	119746273	52604
	2	120769424	120784862	15439
	2	120877640	120886359	8720
	2	121723895	121739815	15921
	2	122469871	122530114	60244
	2	122488940	122509616	20677
	2	123221923	123243848	21926
	2	123221923	123247319	25397
	2	124172890	124211492	38603
	2	124177025	124204421	27397
	2	124177025	124211492	34468
	2	124177025	124215581	38557
	2	124180168	124204421	24254
	2	124180168	124211492	31325
	2	124186523	124211492	24970
	2	124190621	124211492	20872
	2	124199032	124211492	12461
	2	124330343	124343287	12945
	2	124330343	124381653	51311
	2	124330343	124384127	53785
	2	124330343	124391456	61114
	2	124330343	124394326	63984
	2	124330343	124398570	68228
	2	124552935	124562458	9524
	2	124553759	124562458	8700
	2	124641387	124653220	11834
	2	124732316	124744444	12129
	2	126007769	126016816	9048
	2	126309556	126394539	84984
	2	126931184	126957475	26292
	2	127070974	127122958	51985
	2	128310593	128347677	37085
	2	130197949	130202248	4300
	2	130197949	130204643	6695
	2	130197949	130208133	10185
	2	130200917	130204643	3727
	2	130200917	130208133	7217
	2	130200917	130219244	18328
	2	131119159	131138392	19234
	2	131123395	131145612	22218
	2	132262465	132289282	26818
	2	134375452	134380076	4625
	2	134375452	134381822	6371
	2	134376097	134380076	3980
	2	134376097	134381822	5726
	2	134376097	134386200	10104
	2	134377390	134379046	1657
	2	134377390	134380076	2687
	2	134657800	134673762	15963
	2	134705198	134719954	14757
	2	134719229	134732138	12910
	2	134719229	134738991	19763
	2	135096060	135133687	37628
	2	135096060	135138292	42233
	2	135096060	135160079	64020
	2	135096060	135183097	87038
	2	135096060	135268418	172359
	2	135096060	135453559	357500
	2	135096060	135584976	488917
	2	135097105	135138292	41188
	2	135097105	135549804	452700
	2	135099734	135138292	38559
	2	135099734	135384706	284973
	2	135108450	135138292	29843
	2	135108450	135271140	162691
	2	135108450	135273572	165123
	2	135108450	135277415	168966
	2	135110420	135125587	15168
	2	135110420	135138292	27873
	2	135110420	135273572	163153
	2	135117947	135132854	14908
	2	135117947	135138292	20346
	2	135120564	135138292	17729
	2	135122819	135138292	15474
	2	135123595	135132854	9260
	2	135123595	135138292	14698
	2	135123595	135188170	64576
	2	135125587	135138292	12706
	2	135125587	135160079	34493
	2	135126686	135132854	6169
	2	135128893	135132854	3962
	2	135128893	135138292	9400
	2	135128893	135158046	29154
	2	135128893	135160079	31187
	2	135131655	135138292	6638
	2	135132299	135138292	5994
	2	135132299	135271140	138842
	2	135138292	135251956	113665
	2	135138292	135267846	129555
	2	135156940	135160079	3140
	2	135156940	135470166	313227
	2	135156940	135597243	440304
	2	135173607	135181921	8315
	2	135173607	135216315	42709
	2	135173607	135251956	78350
	2	135173607	135256808	83202
	2	135173607	135266901	93295
	2	135173607	135269377	95771
	2	135173607	135271140	97534
	2	135173607	135273572	99966
	2	135173607	135278606	105000
	2	135173607	135584976	411370
	2	135179024	135192040	13017
	2	135179024	135216315	37292
	2	135179024	135271140	92117
	2	135179024	135273572	94549
	2	135180652	135251956	71305
	2	135181921	135192040	10120
	2	135181921	135256808	74888
	2	135183097	135273572	90476
	2	135187398	135192040	4643
	2	135187398	135271140	83743
	2	135187398	135340189	152792
	2	135196764	135251956	55193
	2	135196764	135256808	60045
	2	135196764	135266901	70138
	2	135196764	135267846	71083
	2	135196764	135269377	72614
	2	135196764	135271140	74377
	2	135196764	135421287	224524
	2	135198270	135246217	47948
	2	135198270	135251956	53687
	2	135198270	135256808	58539
	2	135198270	135266901	68632
	2	135198270	135267846	69577
	2	135198270	135269377	71108
	2	135198270	135271140	72871
	2	135201275	135216315	15041
	2	135201275	135222188	20914
	2	135201275	135226830	25556
	2	135201275	135234080	32806
	2	135201275	135251956	50682
	2	135201275	135256808	55534
	2	135201275	135266901	65627
	2	135201275	135267846	66572
	2	135201275	135268418	67144
	2	135201275	135269377	68103
	2	135201275	135271140	69866
	2	135201275	135277415	76141
	2	135201275	135287730	86456
	2	135206304	135271140	64837
	2	135210052	135251956	41905
	2	135210052	135256808	46757
	2	135210052	135269377	59326
	2	135210052	135271140	61089
	2	135213131	135266901	53771
	2	135213131	135577686	364556
	2	135216315	135269377	53063
	2	135216315	135271140	54826
	2	135216315	135273572	57258
	2	135226830	135271140	44311
	2	135230960	135271140	40181
	2	135234080	135269377	35298
	2	135234080	135271140	37061
	2	135251956	135266901	14946
	2	135251956	135267846	15891
	2	135251956	135268418	16463
	2	135251956	135269377	17422
	2	135251956	135271140	19185
	2	135251956	135597243	345288
	2	135256808	135271140	14333
	2	135256808	135273572	16765
	2	135265289	135269377	4089
	2	135265289	135271140	5852
	2	135265289	135273572	8284
	2	135266901	135273572	6672
	2	135267846	135271140	3295
	2	135268418	135584976	316559
	2	135296802	135584976	288175
	2	135300890	135560699	259810
	2	135320636	135369192	48557
	2	135320636	135403649	83014
	2	135323312	135337753	14442
	2	135324176	135358153	33978
	2	135325111	135386591	61481
	2	135325111	135390407	65297
	2	135325111	135403649	78539
	2	135325111	135440037	114927
	2	135325111	135453559	128449
	2	135325111	135584976	259866
	2	135325111	135597243	272133
	2	135326169	135403649	77481
	2	135326169	135443060	116892
	2	135326169	135577686	251518
	2	135326169	135597243	271075
	2	135330269	135337753	7485
	2	135330269	135340189	9921
	2	135330269	135369192	38924
	2	135330269	135549804	219536
	2	135330269	135603695	273427
	2	135331395	135403649	72255
	2	135331395	135470166	138772
	2	135332502	135337753	5252
	2	135332502	135340189	7688
	2	135332502	135341172	8671
	2	135332502	135345535	13034
	2	135332502	135411787	79286
	2	135332502	135453559	121058
	2	135332502	135470166	137665
	2	135332502	135549804	217303
	2	135334172	135340189	6018
	2	135334172	135443060	108889
	2	135335458	135403649	68192
	2	135335458	135421287	85830
	2	135335458	135453559	118102
	2	135335458	135597243	261786
	2	135336764	135421287	84524
	2	135336764	135584976	248213
	2	135337753	135394468	56716
	2	135358153	135421287	63135
	2	135364325	135403649	39325
	2	135364325	135470166	105842
	2	135369192	135390407	21216
	2	135369192	135394468	25277
	2	135369192	135403649	34458
	2	135369192	135421287	52096
	2	135369192	135443060	73869
	2	135369192	135453559	84368
	2	135369192	135597243	228052
	2	135369192	135603695	234504
	2	135373581	135470166	96586
	2	135373581	135584976	211396
	2	135377501	135394468	16968
	2	135377501	135421287	43787
	2	135377501	135463991	86491
	2	135377501	135470166	92666
	2	135377501	135600853	223353
	2	135380513	135411787	31275
	2	135383391	135421287	37897
	2	135383391	135470166	86776
	2	135384706	135393306	8601
	2	135384706	135431901	47196
	2	135386591	135431901	45311
	2	135393306	135470166	76861
	2	135421287	135470166	48880
	2	135421287	135546538	125252
	2	135421287	135549804	128518
	2	135421287	135553033	131747
	2	135421287	135584976	163690
	2	135421287	135597243	175957
	2	135430617	135470166	39550
	2	135435937	135603695	167759
	2	135437352	135483604	46253
	2	135463991	135584976	120986
	2	135463991	135597243	133253
	2	135481833	135528016	46184
	2	135486370	135584976	98607
	2	135488681	135577686	89006
	2	135488681	135584976	96296
	2	135497028	135546538	49511
	2	135511733	135549804	38072
	2	135511733	135584976	73244
	2	135511733	135597243	85511
	2	135528016	135560699	32684
	2	135537403	135584976	47574
	2	135537403	135597243	59841
	2	135540126	135577686	37561
	2	135540126	135584976	44851
	2	135540126	135597243	57118
	2	135542027	135584976	42950
	2	135542027	135597243	55217
	2	135542027	135603695	61669
	2	135546538	135580681	34144
	2	135546538	135584976	38439
	2	135546538	135597243	50706
	2	135553033	135584976	31944
	2	135571562	135584976	13415
	2	135573135	135584976	11842
	2	135576342	135584976	8635
	2	135577686	135584976	7291
	2	135577686	135597243	19558
	2	135577686	135603695	26010
	2	135783591	135799823	16233
	2	135783591	135803351	19761
	2	135783591	135808351	24761
	2	136173403	136179030	5628
	2	136173403	136184300	10898
	2	136173403	136199565	26163
	2	136587949	136633667	45719
	2	136614676	136633667	18992
	2	136618421	136633667	15247
	2	136749793	136776410	26618
	2	136749793	136908437	158645
	3	25683	64252	38570
	3	25683	79806	54124
	3	25683	82937	57255
	3	25683	114833	89151
	3	25683	123760	98078
	3	38501	82937	44437
	3	535711	578871	43161
	3	1683043	1687675	4633
	3	1807574	1828764	21191
	3	1809060	1828764	19705
	3	2000413	2007519	7107
	3	2119484	2126778	7295
	3	2120827	2128954	8128
	3	2385615	2421634	36020
	3	2415059	2437627	22569
	3	2421634	2444030	22397
	3	2767564	2775526	7963
	3	3007861	3064188	56328
	3	3072345	3089612	17268
	3	3073665	3089612	15948
	3	3536373	3540204	3832
	3	3536373	3541982	5610
	3	3941249	3963449	22201
	3	5324806	5331911	7106
	3	5505466	5523913	18448
	3	6563022	6581941	18920
	3	6571668	6580642	8975
	3	6571668	6581941	10274
	3	6571668	6587033	15366
	3	6574222	6580642	6421
	3	6574222	6581941	7720
	3	6574222	6587033	12812
	3	6695360	6704049	8690
	3	7388613	7392196	3584
	3	7729624	7790001	60378
	3	7957960	7966233	8274
	3	7958705	7964523	5819
	3	7958705	7966233	7529
	3	8008905	8023655	14751
	3	8008905	8043073	34169
	3	8008905	8047367	38463
	3	8635643	8649652	14010
	3	8635643	8682290	46648
	3	8635643	8685390	49748
	3	9810337	9830353	20017
	3	10444586	10458671	14086
	3	10450792	10456391	5600
	3	11029661	11036569	6909
	3	11029661	11037495	7835
	3	11223028	11264189	41162
	3	11250351	11273957	23607
	3	11271018	11286265	15248
	3	11272416	11280301	7886
	3	11497184	11519623	22440
	3	11959762	11979988	20227
	3	11962808	11975091	12284
	3	11962808	11979988	17181
	3	11962808	11988166	25359
	3	11962808	12018190	55383
	3	11962808	12119049	156242
	3	11962808	12124072	161265
	3	11979988	11988166	8179
	3	11979988	12018190	38203
	3	11979988	12057346	77359
	3	11979988	12099224	119237
	3	11979988	12119049	139062
	3	12018190	12119049	100860
	3	12048248	12119049	70802
	3	12099224	12124072	24849
	3	13514219	13532967	18749
	3	13518005	13525345	7341
	3	13520344	13532967	12624
	3	13657562	13671276	13715
	3	13663730	13669494	5765
	3	13663730	13671276	7547
	3	14215443	14223663	8221
	3	14215443	14228928	13486
	3	14770536	14785545	15010
	3	15150577	15335259	184683
	3	15239708	15320333	80626
	3	15239708	15335259	95552
	3	15989737	15991913	2177
	3	16457739	16466792	9054
	3	16457739	16474692	16954
	3	17163486	17172200	8715
	3	17249638	17256739	7102
	3	17249638	17260281	10644
	3	17252282	17260281	8000
	3	17628502	17677091	48590
	3	17628502	17681439	52938
	3	17632499	17677091	44593
	3	17632499	17681439	48941
	3	19654937	19666876	11940
	3	19935849	19942173	6325
	3	20984338	21004447	20110
	3	21070708	21193631	122924
	3	21101384	21170702	69319
	3	21101384	21193631	92248
	3	21329253	21387762	58510
	3	21333621	21387762	54142
	3	21349906	21387762	37857
	3	21998986	22043065	44080
	3	22291130	22297851	6722
	3	22291130	22301317	10188
	3	22297851	22304629	6779
	3	22297851	22326368	28518
	3	22466653	22471807	5155
	3	22466653	22478605	11953
	3	23098959	23112143	13185
	3	24850127	24876741	26615
	3	24854609	24876741	22133
	3	25856394	25912564	56171
	3	27372873	27390240	17368
	3	27377315	27387215	9901
	3	27377315	27390240	12926
	3	28287384	28401055	113672
	3	28291425	28401055	109631
	3	31198799	31210427	11629
	3	31701896	31716987	15092
	3	33733047	33738122	5076
	3	35163645	35167167	3523
	3	35306080	35310163	4084
	3	36726202	36751677	25476
	3	37136508	37141663	5156
	3	38320538	38333506	12969
	3	38674790	38688357	13568
	3	39108696	39121359	12664
	3	39136950	39143931	6982
	3	39282243	39299783	17541
	3	39516682	39519029	2348
	3	40399136	40399737	602
	3	40529468	40582028	52561
	3	40531848	40567792	35945
	3	40531848	40579197	47350
	3	40531848	40584261	52414
	3	40637326	40648196	10871
	3	40950927	40983044	32118
	3	40953103	40983044	29942
	3	41211668	41224739	13072
	3	41212982	41224739	11758
	3	41212982	41235040	22059
	3	41212982	41243850	30869
	3	41216176	41224739	8564
	3	41216176	41230125	13950
	3	41216176	41231212	15037
	3	41216176	41235040	18865
	3	41216176	41243850	27675
	3	41217270	41230125	12856
	3	41398160	41412413	14254
	3	41410049	41432313	22265
	3	41416136	41432313	16178
	3	41683690	41698723	15034
	3	41860820	41883352	22533
	3	41895125	41903566	8442
	3	42500833	42521913	21081
	3	43462907	43467695	4789
	3	44024481	44041794	17314
	3	44223647	44233220	9574
	3	44627489	44681076	53588
	3	45405468	45428317	22850
	3	45494026	45518641	24616
	3	45499671	45518641	18971
	3	46013391	46019154	5764
	3	46128366	46134907	6542
	3	47035496	47046683	11188
	3	47039908	47050012	10105
	3	47692619	47703475	10857
	3	48313245	48408763	95519
	3	48341098	48408763	67666
	3	49241891	49262005	20115
	3	49241891	49266038	24148
	3	50622693	50627867	5175
	3	51117769	51138124	20356
	3	51226863	51245490	18628
	3	51244196	51245490	1295
	3	52137181	52212857	75677
	3	52137181	52220336	83156
	3	52174323	52192519	18197
	3	52174323	52201317	26995
	3	52174323	52212857	38535
	3	52174323	52220336	46014
	3	52182061	52201317	19257
	3	52182061	52258713	76653
	3	53625840	53628690	2851
	3	54343407	54382375	38969
	3	54343407	54414408	71002
	3	54358998	54382375	23378
	3	54358998	54414408	55411
	3	54358998	54522367	163370
	3	54358998	54545012	186015
	3	54369910	54414408	44499
	3	54369910	54522367	152458
	3	54369910	54558277	188368
	3	54369910	54577951	208042
	3	54369910	54587989	218080
	3	54369910	55017187	647278
	3	54382375	54522367	139993
	3	54382375	54545012	162638
	3	54382375	54558277	175903
	3	54382375	54577951	195577
	3	54382375	54587989	205615
	3	54382375	54872418	490044
	3	54382375	55017187	634813
	3	54414408	54959817	545410
	3	54522367	54577951	55585
	3	54522367	54705277	182911
	3	54522367	54724452	202086
	3	54522367	54760562	238196
	3	54522367	54801510	279144
	3	54522367	54818791	296425
	3	54522367	54822796	300430
	3	54522367	54872418	350052
	3	54522367	54931639	409273
	3	54522367	54947261	424895
	3	54522367	54956792	434426
	3	54522367	54959817	437451
	3	54522367	54963401	441035
	3	54522367	54968058	445692
	3	54522367	54983387	461021
	3	54522367	55017187	494821
	3	54541000	54555541	14542
	3	54541000	54558277	17278
	3	54541000	54560474	19475
	3	54541000	54566659	25660
	3	54541000	54574215	33216
	3	54541000	54577951	36952
	3	54541000	54587989	46990
	3	54541000	54593967	52968
	3	54541000	54682807	141808
	3	54541000	54702116	161117
	3	54541000	54705277	164278
	3	54541000	54712560	171561
	3	54541000	54724452	183453
	3	54541000	54740364	199365
	3	54541000	54760562	219563
	3	54541000	54801510	260511
	3	54541000	54818791	277792
	3	54541000	54820361	279362
	3	54541000	54822796	281797
	3	54541000	54872418	331419
	3	54541000	54931639	390640
	3	54541000	54947261	406262
	3	54541000	54956792	415793
	3	54541000	54959817	418818
	3	54541000	54963401	422402
	3	54541000	54968058	427059
	3	54541000	54983387	442388
	3	54541000	55001186	460187
	3	54541000	55017187	476188
	3	54545012	54593967	48956
	3	54545012	54651458	106447
	3	54545012	54682807	137796
	3	54545012	54705277	160266
	3	54545012	54712560	167549
	3	54545012	54760562	215551
	3	54545012	54801510	256499
	3	54545012	54822796	277785
	3	54545012	54872418	327407
	3	54545012	54947261	402250
	3	54545012	54956792	411781
	3	54545012	54963401	418390
	3	54545012	54968058	423047
	3	54545012	54983387	438376
	3	54545012	55017187	472176
	3	54555541	54679948	124408
	3	54555541	54724452	168912
	3	54555541	54760562	205022
	3	54555541	54801510	245970
	3	54555541	54822796	267256
	3	54555541	54872418	316878
	3	54555541	54931639	376099
	3	54555541	54956792	401252
	3	54555541	54959817	404277
	3	54555541	54963401	407861
	3	54555541	54983387	427847
	3	54558277	54947261	388985
	3	54558277	54963401	405125
	3	54560474	54705277	144804
	3	54560474	54760562	200089
	3	54560474	54983387	422914
	3	54566659	54872418	305760
	3	54574215	54702116	127902
	3	54574215	54712560	138346
	3	54574215	54724452	150238
	3	54574215	54760562	186348
	3	54574215	54801510	227296
	3	54574215	54822796	248582
	3	54574215	54956792	382578
	3	54574215	54963401	389187
	3	54574215	54968058	393844
	3	54575757	54682807	107051
	3	54575757	54724452	148696
	3	54575757	54760562	184806
	3	54575757	54801510	225754
	3	54575757	54813929	238173
	3	54575757	54963401	387645
	3	54577951	54593967	16017
	3	54577951	54760562	182612
	3	54577951	54872418	294468
	3	54577951	54963401	385451
	3	54587989	54702116	114128
	3	54587989	54801510	213522
	3	54587989	54872418	284430
	3	54587989	54956792	368804
	3	54587989	54963401	375413
	3	54593967	54963401	369435
	3	54624442	54947261	322820
	3	54651458	54968058	316601
	3	54651458	55017187	365730
	3	54678581	54822796	144216
	3	54682807	54705277	22471
	3	54682807	54820361	137555
	3	54702116	54740364	38249
	3	54702116	54760562	58447
	3	54702116	54801510	99395
	3	54702116	54818791	116676
	3	54702116	54822796	120681
	3	54702116	54947261	245146
	3	54702116	54956792	254677
	3	54702116	54963401	261286
	3	54702116	55001186	299071
	3	54702116	55017187	315072
	3	54705277	54822796	117520
	3	54712560	54760562	48003
	3	54712560	54801510	88951
	3	54712560	54818791	106232
	3	54712560	54822796	110237
	3	54712560	54931639	219080
	3	54712560	54956792	244233
	3	54712560	54963401	250842
	3	54712560	55017187	304628
	3	54724452	54801510	77059
	3	54724452	54818791	94340
	3	54724452	54822796	98345
	3	54724452	55017187	292736
	3	54731814	54818791	86978
	3	54731814	55017187	285374
	3	54735088	54740364	5277
	3	54735088	54760562	25475
	3	54735088	54818791	83704
	3	54735088	54822796	87709
	3	54735088	54983387	248300
	3	54735088	55017187	282100
	3	54739057	54983387	244331
	3	54739057	55017187	278131
	3	54760562	54818791	58230
	3	54760562	54956792	196231
	3	54813929	54931639	117711
	3	54813929	54963401	149473
	3	54813929	54983387	169459
	3	54818791	54931639	112849
	3	54818791	54963401	144611
	3	54818791	54968058	149268
	3	54818791	54983387	164597
	3	54818791	55017187	198397
	3	54820361	54963401	143041
	3	54872418	54956792	84375
	3	54872418	54959817	87400
	3	54872418	54968058	95641
	3	54931639	54983387	51749
	3	54931639	55017187	85549
	3	54947261	55017187	69927
	3	54959817	55017187	57371
	3	54963401	55017187	53787
	3	54968058	55017187	49130
	3	54983387	55017187	33801
	3	55641652	55646473	4822
	3	56993209	57051630	58422
	3	57372365	57376268	3904
	3	57829130	57850171	21042
	3	57845732	57850171	4440
	3	58632730	58646005	13276
	3	58636513	58639887	3375
	3	58737984	58742676	4693
	3	58737984	58753435	15452
	3	58746513	58767680	21168
	3	59150473	59219567	69095
	3	59179344	59183627	4284
	3	59179344	59189664	10321
	3	59182571	59189664	7094
	3	59200611	59303403	102793
	3	59508213	59514563	6351
	3	59710502	59718856	8355
	3	61660040	61664531	4492
	3	61660040	61665100	5061
	3	62331306	62368794	37489
	3	63235389	63249056	13668
	3	63255659	63261648	5990
	3	63256899	63261648	4750
	3	63256899	63270049	13151
	3	64148328	64179179	30852
	3	64530487	64535336	4850
	3	64531906	64535336	3431
	3	64535336	64543648	8313
	3	64714681	64724037	9357
	3	64779129	64792340	13212
	3	64965165	64973487	8323
	3	64965165	64991642	26478
	3	66400479	66405691	5213
	3	67183547	67200157	16611
	3	67564718	67574825	10108
	3	69231601	69270333	38733
	3	69252656	69316041	63386
	3	69444261	69456315	12055
	3	69811651	69814877	3227
	3	70242942	70358261	115320
	3	70879498	70914707	35210
	3	70882050	70914707	32658
	3	70886194	70914707	28514
	3	71408287	71428725	20439
	3	71468403	71486626	18224
	3	72227464	72256623	29160
	3	72328321	72338259	9939
	3	72381331	72434154	52824
	3	73355059	73442670	87612
	3	73529818	73550671	20854
	3	74468737	74476866	8130
	3	75322921	75377643	54723
	3	75329394	75377643	48250
	3	75334526	75391246	56721
	3	75364755	75377643	12889
	3	75689837	75709156	19320
	3	75690381	75709156	18776
	3	75697321	75709156	11836
	3	75702119	75709156	7038
	3	76872164	76879829	7666
	3	76873521	76879829	6309
	3	78129767	78144447	14681
	3	78242632	78265433	22802
	3	78741411	78777587	36177
	3	80183299	80202118	18820
	3	80965161	81016407	51247
[truncated: 13,459 more rows]

## Sheet: Table S2
	Table S2 Detail information for CNVRs in Nellore cattle
	CNVR	Chr	Start	End	Length	Start SNP	End SNP	Loss number	Gain number	Both number	CNV number	CNVR type	Region type	Gene number	Gene_ID	Gene_symbol
	CNVR1	1	16947	137548	120602	BovineHD0100000005	BovineHD0100000038	6	6	1	13	both	large	0
	CNVR2	1	208728	278952	70225	BovineHD0100000064	BovineHD0100000079	1	0	0	1	loss	medium	0
	CNVR3	1	650458	709892	59435	BovineHD0100000220	BovineHD0100000237	2	0	0	2	loss	medium	2	NM_174607,NM_001040584	SLC5A3,MRPS6
	CNVR4	1	1325295	1343061	17767	BovineHD0100000412	BovineHD0100000417	1	0	0	1	loss	medium	1	NM_001034786	TMEM50B
	CNVR5	1	1419261	1630187	210927	BovineHD0100000439	BovineHD0100000519	0	84	0	84	gain	large	3	NM_001076975,NM_174553,NM_174552	IL10RB,IFNAR2,IFNAR1
	CNVR6	1	1893592	2004603	111012	BovineHD0100000593	BovineHD0100000615	1	14	0	15	both	large	0
	CNVR7	1	2211567	2270864	59298	ARS-BFGL-NGS-85297	BovineHD0100000685	1	0	0	1	loss	medium	2	NM_001046407,NM_001199027	C1H21orf59,EVA1C
	CNVR8	1	2483778	2489167	5390	BovineHD0100000809	BovineHD0100000814	0	2	0	2	gain	small	0
	CNVR9	1	3181334	3210529	29196	BovineHD0100001053	BovineHD0100001060	1	0	0	1	loss	medium	0
	CNVR10	1	3599284	3605577	6294	BovineHD0100001205	BovineHD0100001211	1	0	0	1	loss	small	0
	CNVR11	1	4120669	4131986	11318	BovineHD0100001377	BovineHD0100001380	0	3	0	3	gain	medium	0
	CNVR12	1	4188166	4203274	15109	BovineHD0100001393	BovineHD0100001398	0	1	0	1	gain	medium	0
	CNVR13	1	4564983	4577608	12626	BovineHD0100001481	BovineHD0100001484	0	1	0	1	gain	medium	0
	CNVR14	1	4635047	4654050	19004	BovineHD0100001506	BovineHD0100001512	2	1	0	3	both	medium	0
	CNVR15	1	4933748	4961987	28240	BTB-01160026	BovineHD0100001621	0	1	0	1	gain	medium	0
	CNVR16	1	5402036	5437288	35253	BovineHD0100001737	BovineHD0100001749	1	0	0	1	loss	medium	0
	CNVR17	1	5530288	5554268	23981	BovineHD0100001780	BovineHD0100001793	1	0	0	1	loss	medium	1	NM_001102514	GRIK1
	CNVR18	1	6204523	6207314	2792	BovineHD0100002018	BovineHD0100002020	1	0	0	1	loss	small	0
	CNVR19	1	6312458	6326544	14087	BovineHD0100002049	BovineHD0100002060	2	0	0	2	loss	medium	0
	CNVR20	1	6474048	6483810	9763	BovineHD0100002114	BovineHD0100002119	1	0	0	1	loss	small	1	NM_001033609	CCT8
	CNVR21	1	6962453	6979889	17437	BovineHD0100002275	BovineHD0100002284	6	0	0	6	loss	medium	0
	CNVR22	1	7099614	7106897	7284	BovineHD0100002323	BovineHD0100002325	1	0	0	1	loss	small	0
	CNVR23	1	7737998	7749985	11988	BovineHD4100000061	BovineHD0100002483	1	0	0	1	loss	medium	0
	CNVR24	1	7914040	7932071	18032	BovineHD0100002522	BovineHD0100002524	1	0	0	1	loss	medium	0
	CNVR25	1	8286930	8292036	5107	Hapmap54851-rs29025437	BovineHD0100002619	1	0	0	1	loss	small	0
	CNVR26	1	8578377	8589904	11528	BovineHD0100002689	BovineHD0100002692	2	0	0	2	loss	medium	0
	CNVR27	1	9616173	9620872	4700	BovineHD0100003013	BovineHD0100003018	0	1	0	1	gain	small	1	NM_001076796	APP
	CNVR28	1	11288660	11303388	14729	BovineHD0100003551	BovineHD0100003559	1	0	0	1	loss	medium	0
	CNVR29	1	11763666	11767713	4048	BovineHD0100003677	BovineHD0100003680	1	0	0	1	loss	small	0
	CNVR30	1	12464145	12548016	83872	BovineHD0100003840	BovineHD0100003882	7	5	1	13	both	medium	0
	CNVR31	1	12872399	12925906	53508	BovineHD0100003983	BovineHD0100003993	0	1	0	1	gain	medium	0
	CNVR32	1	13492766	13630921	138156	BovineHD0100004148	BovineHD0100004174	3	0	0	3	loss	large	0
	CNVR33	1	13757605	13766201	8597	BovineHD0100004229	BovineHD0100004235	2	0	0	2	loss	small	0
	CNVR34	1	13781508	13783730	2223	BovineHD0100004242	BovineHD0100004244	1	0	0	1	loss	small	0
	CNVR35	1	13923360	13951505	28146	BovineHD0100004283	BovineHD0100004290	1	0	0	1	loss	medium	0
	CNVR36	1	14076997	14095677	18681	BovineHD0100004320	BovineHD0100004323	1	0	0	1	loss	medium	0
	CNVR37	1	14693262	14717338	24077	BTB-01487662	BovineHD0100004495	1	0	0	1	loss	medium	0
	CNVR38	1	14768759	14781324	12566	BovineHD0100004510	BovineHD0100004512	0	1	0	1	gain	medium	0
	CNVR39	1	14961941	14970567	8627	BTB-01224765	BovineHD0100004570	1	0	0	1	loss	small	0
	CNVR40	1	14971250	14976094	4845	BovineHD0100004571	BovineHD0100004575	0	1	0	1	gain	small	0
	CNVR41	1	15693197	15718283	25087	BovineHD0100004807	BovineHD0100004813	2	0	0	2	loss	medium	0
	CNVR42	1	15847656	16069418	221763	BovineHD0100004834	BovineHD0100004898	7	1	0	8	both	large	0
	CNVR43	1	16313323	16348759	35437	BovineHD0100004968	BovineHD0100004974	2	0	0	2	loss	medium	0
	CNVR44	1	16660930	16686773	25844	BovineHD0100005062	BovineHD0100005068	0	2	0	2	gain	medium	0
	CNVR45	1	16767098	21015643	4248546	BovineHD0100005082	BovineHD0100006225	19	21	1	41	both	large	8	NM_174298,NR_031383,NM_001034722,NM_001101228,NR_030927,NR_030791,NM_001037617,NM_174439	CXADR,MIRLET7C,BTG3,CHODL,MIR99A,MIR125B-2,C1H21orf91,TMPRSS15
	CNVR46	1	21018991	21021264	2274	BovineHD0100006226	BovineHD0100006228	1	0	0	1	loss	small	0
	CNVR47	1	21504150	21544137	39988	BovineHD0100006385	BovineHD0100006392	6	0	0	6	loss	medium	0
	CNVR48	1	21805295	21823417	18123	BovineHD0100006458	BovineHD0100006462	2	0	0	2	loss	medium	0
	CNVR49	1	22138411	22143254	4844	BovineHD0100006566	BovineHD0100006569	1	0	0	1	loss	small	1	NM_001035404	SAMSN1
	CNVR50	1	22957764	22974870	17107	BovineHD0100006764	BovineHD0100006768	0	1	0	1	gain	medium	0
	CNVR51	1	25489356	25510793	21438	BovineHD0100007535	BovineHD0100007536	1	0	0	1	loss	medium	0
	CNVR52	1	26544273	26549372	5100	BovineHD0100007882	BovineHD0100007884	1	0	0	1	loss	small	0
	CNVR53	1	27076387	27109957	33571	BovineHD0100008055	BovineHD0100046927	1	0	0	1	loss	medium	0
	CNVR54	1	27218286	27221009	2724	BovineHD0100008092	BovineHD0100008094	1	0	0	1	loss	small	0
	CNVR55	1	27278502	27281686	3185	BovineHD0100008109	BovineHD0100008111	1	0	0	1	loss	small	0
	CNVR56	1	27419247	27433749	14503	BovineHD0100008166	BovineHD0100008169	1	0	0	1	loss	medium	0
	CNVR57	1	27457470	27484683	27214	BovineHD0100008178	BovineHD0100008190	1	5	0	6	both	medium	0
	CNVR58	1	27782968	27793631	10664	BovineHD0100008257	BovineHD0100008260	2	0	0	2	loss	medium	0
	CNVR59	1	27810197	27813649	3453	BovineHD0100008268	BovineHD0100008271	1	0	0	1	loss	small	0
	CNVR60	1	28020114	28032572	12459	BovineHD0100008334	BovineHD0100008337	1	0	0	1	loss	medium	0
	CNVR61	1	28213283	28239464	26182	BovineHD0100008377	BovineHD0100008383	1	0	0	1	loss	medium	0
	CNVR62	1	28304658	28314651	9994	BovineHD0100008397	BovineHD0100008400	1	0	0	1	loss	small	0
	CNVR63	1	28788075	28790870	2796	BovineHD0100008550	BTB-00012396	0	1	0	1	gain	small	1	NM_001122729	GBE1
	CNVR64	1	28864578	29483674	619097	BovineHD0100008570	BovineHD0100008722	1	1	0	2	both	large	1	NM_001122729	GBE1
	CNVR65	1	29541765	29546168	4404	BovineHD0100008739	BovineHD0100008741	1	0	0	1	loss	small	0
	CNVR66	1	29644479	29808427	163949	BovineHD0100008767	BovineHD0100008806	6	1	0	7	both	large	0
	CNVR67	1	29849130	29858892	9763	BTB-00013370	BovineHD0100008816	1	0	0	1	loss	small	0
	CNVR68	1	30176086	30188410	12325	BovineHD0100008886	BovineHD0100008888	1	0	0	1	loss	medium	0
	CNVR69	1	30213923	30224415	10493	BovineHD0100008895	BTB-01490065	1	0	0	1	loss	medium	0
	CNVR70	1	31641787	31713817	72031	BovineHD0100009210	BovineHD0100009223	4	3	3	10	both	medium	0
	CNVR71	1	31778342	31796412	18071	BovineHD0100009235	BovineHD0100009237	1	0	0	1	loss	medium	0
	CNVR72	1	31960417	31991587	31171	BovineHD0100009271	BTB-00014284	1	0	0	1	loss	medium	0
	CNVR73	1	32129574	32153090	23517	BovineHD0100009301	BovineHD0100009304	3	0	0	3	loss	medium	0
	CNVR74	1	32158488	32183549	25062	BovineHD0100009305	BovineHD0100009310	3	0	0	3	loss	medium	0
	CNVR75	1	32486191	32498895	12705	BovineHD0100009364	BovineHD0100009368	0	1	0	1	gain	medium	0
	CNVR76	1	32549267	32558213	8947	BovineHD0100009383	BTB-00014929	1	0	0	1	loss	small	0
	CNVR77	1	32596343	32656512	60170	BovineHD0100009401	BovineHD0100009416	3	1	0	4	both	medium	0
	CNVR78	1	32689185	32706660	17476	BovineHD0100009422	BovineHD0100009426	0	1	0	1	gain	medium	0
	CNVR79	1	33243004	33258791	15788	BovineHD0100009587	BovineHD0100009592	2	0	0	2	loss	medium	0
	CNVR80	1	33299680	33310811	11132	BovineHD0100009601	BovineHD0100009606	0	1	0	1	gain	medium	0
	CNVR81	1	33343019	33362219	19201	BTB-00901957	BovineHD0100009622	1	0	0	1	loss	medium	0
	CNVR82	1	33413915	33418845	4931	BovineHD0100009637	BovineHD0100009639	0	0	1	1	both	small	0
	CNVR83	1	33448943	33455787	6845	BovineHD0100009646	BovineHD0100009648	1	0	0	1	loss	small	0
	CNVR84	1	34127152	34140085	12934	BovineHD0100009787	BovineHD0100009792	1	0	0	1	loss	medium	0
	CNVR85	1	34177683	34240957	63275	BovineHD0100009804	Hapmap43629-BTA-60810	7	0	0	7	loss	medium	0
	CNVR86	1	34538143	34541863	3721	BovineHD0100009911	BovineHD0100009912	1	0	0	1	loss	small	0
	CNVR87	1	35358526	35366206	7681	BovineHD0100010165	BovineHD0100010169	1	0	0	1	loss	small	0
	CNVR88	1	35675005	35682377	7373	BovineHD0100010244	BovineHD0100010246	1	0	0	1	loss	small	0
	CNVR89	1	35837666	35858538	20873	BovineHD0100010274	BovineHD0100010277	1	0	0	1	loss	medium	0
	CNVR90	1	36675769	36710870	35102	BovineHD0100010496	BovineHD0100010502	2	0	0	2	loss	medium	0
	CNVR91	1	36841840	36856368	14529	BovineHD0100010530	BovineHD0100010533	1	0	0	1	loss	medium	1	NM_001206113	EPHA3
	CNVR92	1	36864338	36866457	2120	BovineHD0100010535	BovineHD0100010537	0	1	0	1	gain	small	1	NM_001206113	EPHA3
	CNVR93	1	37026043	37034364	8322	BovineHD0100010597	BovineHD0100010604	1	0	0	1	loss	small	1	NM_001206113	EPHA3
	CNVR94	1	37072326	37092931	20606	BovineHD0100010611	BovineHD0100010618	1	0	0	1	loss	medium	1	NM_001206113	EPHA3
	CNVR95	1	37474773	37490868	16096	BovineHD0100010752	BovineHD0100010758	2	0	0	2	loss	medium	0
	CNVR96	1	37786353	37794084	7732	BovineHD0100010865	BovineHD0100010869	0	1	0	1	gain	small	0
	CNVR97	1	37851214	37852859	1646	BovineHD0100010903	BovineHD0100010905	1	0	0	1	loss	small	1	NM_174438	PROS1
	CNVR98	1	38302172	38330161	27990	BovineHD4100000210	BovineHD0100011054	0	1	0	1	gain	medium	0
	CNVR99	1	38607510	38618819	11310	BovineHD0100011108	BovineHD0100011111	2	0	0	2	loss	medium	0
	CNVR100	1	39615969	39625351	9383	BovineHD0100011369	ARS-BFGL-NGS-55025	2	0	0	2	loss	small	0
	CNVR101	1	39628574	39637758	9185	BovineHD0100011373	BovineHD0100011376	1	0	0	1	loss	small	0
	CNVR102	1	39671026	39686594	15569	BovineHD0100011384	BovineHD0100011390	1	0	0	1	loss	medium	0
	CNVR103	1	40145301	40170877	25577	BovineHD0100011478	BovineHD0100011486	4	0	0	4	loss	medium	0
	CNVR104	1	40460253	40467693	7441	BovineHD0100011537	BovineHD0100011539	2	0	0	2	loss	small	0
	CNVR105	1	40621580	40641684	20105	Hapmap34927-BES7_Contig453_1164	BovineHD0100046432	1	0	0	1	loss	medium	0
	CNVR106	1	40932376	40986370	53995	BovineHD0100011673	BovineHD0100011686	3	0	0	3	loss	medium	0
	CNVR107	1	41048488	41121515	73028	BovineHD0100011708	BovineHD0100011726	0	4	0	4	gain	medium	0
	CNVR108	1	41513382	41517187	3806	BovineHD0100011827	BovineHD0100011828	0	1	0	1	gain	small	0
	CNVR109	1	41931313	41956221	24909	BovineHD0100011983	BovineHD0100011990	1	0	0	1	loss	medium	0
	CNVR110	1	42116347	42133194	16848	BovineHD0100012028	BovineHD0100012031	4	0	0	4	loss	medium	0
	CNVR111	1	42224589	42230085	5497	BovineHD0100012066	BovineHD0100012067	0	0	1	1	both	small	0
	CNVR112	1	44235900	44250030	14131	BovineHD0100012611	BTB-00021385	2	0	1	3	both	medium	0
	CNVR113	1	45002577	45126351	123775	BovineHD0100012859	BovineHD0100012889	0	14	0	14	gain	large	1	NM_001101948	ZNF596
	CNVR114	1	45148191	45167583	19393	BovineHD0100012895	BovineHD0100012903	2	1	0	3	both	medium	0
	CNVR115	1	45179433	45201192	21760	BovineHD0100012905	BovineHD0100012916	0	2	0	2	gain	medium	0
	CNVR116	1	45340176	45380977	40802	BovineHD0100012940	BovineHD0100046986	0	3	0	3	gain	medium	1	NM_001075405	TMEM45A
	CNVR117	1	45688476	45693685	5210	BovineHD0100013040	BovineHD0100013042	1	0	0	1	loss	small	0
	CNVR118	1	45815461	45824737	9277	BovineHD0100013079	BovineHD0100013082	2	0	0	2	loss	small	0
	CNVR119	1	46159469	46181991	22523	BTA-95266-no-rs	BovineHD0100013157	0	1	0	1	gain	medium	1	NM_001101888	SENP7
	CNVR120	1	46308575	46325394	16820	BovineHD0100013175	BovineHD0100013179	0	1	0	1	gain	medium	1	NM_001101888	SENP7
	CNVR121	1	47427362	47438301	10940	BovineHD0100013440	BovineHD0100013447	1	0	0	1	loss	medium	0
	CNVR122	1	47548592	47553975	5384	BovineHD0100013464	BovineHD0100013465	0	1	0	1	gain	small	0
	CNVR123	1	47976273	47985440	9168	BovineHD0100013548	BovineHD0100013551	0	1	0	1	gain	small	0
	CNVR124	1	48607576	48625746	18171	BovineHD0100013725	BovineHD0100013734	0	1	0	1	gain	medium	0
	CNVR125	1	48814045	48847025	32981	BovineHD0100013767	BovineHD0100013774	0	2	0	2	gain	medium	0
	CNVR126	1	49124300	49140863	16564	BovineHD0100013867	BovineHD0100013871	1	0	0	1	loss	medium	0
	CNVR127	1	49218542	49220803	2262	BovineHD0100013896	BovineHD4100000270	1	0	0	1	loss	small	0
	CNVR128	1	49286626	49310433	23808	BovineHD0100013912	BovineHD0100013917	1	0	0	1	loss	medium	0
	CNVR129	1	49313541	49315286	1746	BovineHD0100013919	BovineHD0100013921	1	0	0	1	loss	small	0
	CNVR130	1	50839620	50857462	17843	BovineHD0100014286	BTB-00022376	1	0	0	1	loss	medium	1	NM_001205923	CBLB
	CNVR131	1	51902748	51911781	9034	BTA-100081-no-rs	BovineHD0100014569	0	1	0	1	gain	small	0
	CNVR132	1	52030982	52055049	24068	BTA-100076-no-rs	BovineHD0100014613	1	0	0	1	loss	medium	0
	CNVR133	1	52114056	52122517	8462	BovineHD0100014636	BovineHD0100014639	2	0	0	2	loss	small	0
	CNVR134	1	52208825	52227088	18264	BovineHD0100014668	BovineHD0100014672	1	0	0	1	loss	medium	0
	CNVR135	1	54470324	54482098	11775	BovineHD0100015341	BovineHD0100015343	1	0	0	1	loss	medium	1	NM_001206470	DPPA2
	CNVR136	1	55265079	55313476	48398	BovineHD0100015561	BovineHD0100015569	1	0	0	1	loss	medium	0
	CNVR137	1	57370420	57394812	24393	BovineHD0100016279	BovineHD0100016288	2	0	0	2	loss	medium	0
	CNVR138	1	58431477	58444431	12955	BovineHD0100016539	ARS-BFGL-NGS-40337	1	0	1	2	both	medium	1	NM_001206219	BOC
	CNVR139	1	58527290	58545672	18383	BovineHD0100016563	BovineHD0100016570	1	0	0	1	loss	medium	0
	CNVR140	1	58698372	58705645	7274	BovineHD0100016623	BovineHD0100016630	4	0	0	4	loss	small	1	NM_001205633	SIDT1
	CNVR141	1	60562020	60650102	88083	BTB-01413909	BovineHD0100017146	1	0	0	1	loss	medium	0
	CNVR142	1	61320713	61329180	8468	BovineHD0100017373	Hapmap41191-BTA-16674	3	0	0	3	loss	small	1	NM_001205368	LSAMP
	CNVR143	1	62809269	62816801	7533	BovineHD0100017781	BovineHD0100017783	2	0	0	2	loss	small	0
	CNVR144	1	64374672	64380066	5395	BovineHD0100018185	BovineHD0100018187	1	0	0	1	loss	small	1	NM_001076921	IGSF11
	CNVR145	1	64589884	64637164	47281	BovineHD0100018266	BovineHD0100018286	1	0	0	1	loss	medium	2	NM_174482,NM_001038078	UPK1B,B4GALT4
	CNVR146	1	66410109	66423208	13100	BovineHD0100018709	BovineHD0100018714	2	0	0	2	loss	medium	1	NM_001206103	STXBP5L
	CNVR147	1	66724420	66750634	26215	BovineHD0100018853	BovineHD0100018859	2	0	0	2	loss	medium	1	NM_001035057	HCLS1
	CNVR148	1	67702576	67734488	31913	UA-IFASA-7116	BTB-00032205	1	0	0	1	loss	medium	2	NM_001014911,NM_001101287	HSPBAP1,DIRC2
	CNVR149	1	67800715	67808111	7397	BovineHD0100019104	BovineHD0100019106	1	0	0	1	loss	small	1	NM_001101287	DIRC2
	CNVR150	1	67923336	67958691	35356	BovineHD0100019148	BovineHD0100019157	4	0	0	4	loss	medium	0
	CNVR151	1	68064833	68088397	23565	BovineHD0100019199	BovineHD0100019208	1	0	0	1	loss	medium	1	NM_001046091	PDIA5
	CNVR152	1	68138325	68155538	17214	BovineHD0100019233	BovineHD0100019240	1	0	0	1	loss	medium	0
	CNVR153	1	68177184	68223445	46262	BovineHD0100019244	BovineHD0100019270	0	1	0	1	gain	medium	1	NM_001083462	SEC22A
	CNVR154	1	68522988	68533156	10169	BovineHD0100019362	Hapmap50666-BTA-34589	1	0	0	1	loss	medium	1	NM_001130757	PTPLB
	CNVR155	1	68627406	68632412	5007	BovineHD0100019395	BovineHD0100019398	1	0	0	1	loss	small	1	NM_176636	MYLK
	CNVR156	1	68898375	68909418	11044	BovineHD0100019485	BovineHD0100019488	1	0	0	1	loss	medium	0
	CNVR157	1	69201417	69219486	18070	ARS-BFGL-NGS-118460	BovineHD0100019604	7	0	0	7	loss	medium	1	NM_001191364	KALRN
	CNVR158	1	69889475	69894384	4910	BovineHD0100020007	BovineHD0100020010	1	0	0	1	loss	small	1	NM_174679	ITGB5
	CNVR159	1	70745934	70782268	36335	BovineHD0100020226	BovineHD0100020243	0	19	0	19	gain	medium	0
	CNVR160	1	70904134	70968244	64111	BovineHD0100020291	BovineHD0100020309	0	2	0	2	gain	medium	1	NM_001001137	FYTTD1
	CNVR161	1	72862131	72931620	69490	BovineHD0100020868	BovineHD0100020881	0	1	0	1	gain	medium	1	NM_001105337	ACAP2
	CNVR162	1	72999490	73014484	14995	BovineHD0100020897	BovineHD0100020906	1	0	0	1	loss	medium	1	NM_001075999	XXYLT1
	CNVR163	1	73074825	73079623	4799	BovineHD0100020962	BovineHD0100020965	2	0	0	2	loss	small	1	NM_001075999	XXYLT1
	CNVR164	1	73245560	73273238	27679	BovineHD0100021026	BovineHD0100021032	2	0	0	2	loss	medium	0
	CNVR165	1	73476474	73488612	12139	BovineHD0100021083	BovineHD0100021090	0	2	0	2	gain	medium	1	NM_001045910	LSG1
	CNVR166	1	74440913	74459840	18928	BovineHD0100021336	ARS-BFGL-NGS-7099	0	2	0	2	gain	medium	1	NM_001192961	OPA1
	CNVR167	1	74884007	74966383	82377	BovineHD0100021487	BovineHD0100021491	5	0	0	5	loss	medium	0
	CNVR168	1	75069549	75116863	47315	BovineHD0100021512	BovineHD0100021525	1	0	0	1	loss	medium	1	NM_001205856	MB21D2
	CNVR169	1	76013018	76016310	3293	BovineHD0100021859	BovineHD0100021861	1	0	0	1	loss	small	0
	CNVR170	1	79042887	79058798	15912	BovineHD0100022743	Hapmap43564-BTA-36647	1	0	0	1	loss	medium	1	NM_001192591	LPP
	CNVR171	1	82843611	82855049	11439	BovineHD0100046756	Hapmap27573-BTA-124304	1	0	0	1	loss	medium	0
	CNVR172	1	83199191	83256252	57062	BovineHD0100023858	BovineHD0100023869	17	0	0	17	loss	medium	1	NM_001192796	EPHB3
	CNVR173	1	84577183	84580772	3590	BovineHD0100024230	BTB-01431374	1	0	0	1	loss	small	1	NM_001205758	MCCC1
	CNVR174	1	84655658	84664967	9310	BovineHD0100024248	BovineHD0100024251	1	0	0	1	loss	small	1	NM_001102233	DCUN1D1
	CNVR175	1	85796676	85821716	25041	BovineHD0100024525	BovineHD0100024530	1	0	0	1	loss	medium	0
	CNVR176	1	85926520	85953843	27324	BovineHD0100024552	BovineHD0100024559	2	0	0	2	loss	medium	1	NM_001105463	SOX2
	CNVR177	1	86179362	86191925	12564	BovineHD0100024597	BovineHD0100024600	1	0	0	1	loss	medium	0
	CNVR178	1	86985233	87004658	19426	BovineHD0100024753	BovineHD0100024759	1	0	0	1	loss	medium	1	NM_001206056	CCDC39
	CNVR179	1	87149914	87161990	12077	BovineHD0100024784	Hapmap52334-rs29027507	0	0	1	1	both	medium	0
	CNVR180	1	87327186	87389674	62489	BovineHD0100024824	BovineHD0100024847	5	0	0	5	loss	medium	0
	CNVR181	1	87783275	87801608	18334	BovineHD0100047090	BovineHD0100024956	1	1	0	2	both	medium	1	NM_001075943	PEX5L
	CNVR182	1	88078936	88103446	24511	BovineHD0100025046	BovineHD0100025052	0	0	2	2	both	medium	1	NM_176656	NDUFB5
	CNVR183	1	88360861	88368820	7960	BovineHD0100025129	BovineHD0100025131	0	1	0	1	gain	small	1	NM_001206508	MFN1
	CNVR184	1	89936667	89948202	11536	BovineHD0100025591	BovineHD0100025594	1	0	0	1	loss	medium	0
	CNVR185	1	91488686	91503136	14451	BovineHD0100025979	BovineHD0100025990	3	0	0	3	loss	medium	0
	CNVR186	1	92811163	92822385	11223	BovineHD0100026393	BovineHD0100026396	1	0	0	1	loss	medium	0
	CNVR187	1	93380820	93390250	9431	BovineHD0100026508	BovineHD0100026511	2	0	0	2	loss	small	0
	CNVR188	1	93730576	93819471	88896	BovineHD0100047110	BovineHD0100026605	1	4	4	9	both	medium	1	NM_001205973	NLGN1
	CNVR189	1	93949896	93961196	11301	BovineHD0100026647	BovineHD0100026649	0	1	0	1	gain	medium	1	NM_001205973	NLGN1
	CNVR190	1	94021456	94033151	11696	BovineHD0100026663	BovineHD0100026666	0	2	0	2	gain	medium	1	NM_001205973	NLGN1
	CNVR191	1	95209780	95213011	3232	BovineHD0100027052	ARS-BFGL-NGS-22239	0	1	0	1	gain	small	0
	CNVR192	1	95378415	95382456	4042	BovineHD0100027112	BovineHD0100027114	1	0	0	1	loss	small	0
	CNVR193	1	95514442	95521232	6791	BovineHD0100027151	BovineHD0100027153	0	1	0	1	gain	small	1	NM_001097573	ECT2
	CNVR194	1	95542310	95568922	26613	BovineHD0100027158	BovineHD0100027164	1	2	0	3	both	medium	0
	CNVR195	1	95909139	95911773	2635	BovineHD0100027249	BovineHD0100027251	1	0	0	1	loss	small	1	NM_001206211	FNDC3B
	CNVR196	1	98198704	98223414	24711	BovineHD0100028050	BovineHD0100028056	1	0	0	1	loss	medium	1	NM_001205604	SEC62
	CNVR197	1	100149244	100164075	14832	BovineHD0100028586	BovineHD0100028592	5	1	1	7	both	medium	1	NM_001205553	GOLIM4
	CNVR198	1	101120315	101132480	12166	BovineHD0100028860	BovineHD0100028867	1	0	0	1	loss	medium	0
	CNVR199	1	101150641	101195088	44448	BovineHD0100028879	BovineHD0100028896	11	0	0	11	loss	medium	0
	CNVR200	1	101302911	101312588	9678	BovineHD0100028915	BovineHD4100000590	3	0	0	3	loss	small	0
	CNVR201	1	101396108	101426241	30134	BovineHD4100000591	BovineHD0100028953	1	0	0	1	loss	medium	0
	CNVR202	1	101493825	101569817	75993	BovineHD0100028970	BovineHD0100028983	1	1	0	2	both	medium	0
	CNVR203	1	101697459	101732405	34947	BovineHD0100029009	BovineHD0100029017	0	1	1	2	both	medium	0
	CNVR204	1	101804224	101816107	11884	BovineHD0100029038	BTB-01136812	1	0	0	1	loss	medium	0
	CNVR205	1	101932738	101936469	3732	BovineHD0100029070	BovineHD0100029072	1	0	0	1	loss	small	0
	CNVR206	1	102012821	102015656	2836	BovineHD0100029111	BovineHD0100029114	1	0	0	1	loss	small	0
	CNVR207	1	102026796	102033767	6972	BTB-01136480	BovineHD0100029125	0	1	0	1	gain	small	0
	CNVR208	1	102827355	102837279	9925	BovineHD0100029318	ARS-BFGL-NGS-54096	1	0	0	1	loss	small	0
	CNVR209	1	103150161	103192427	42267	BovineHD0100029409	BovineHD0100029419	9	2	0	11	both	medium	1	NM_001114189	SI
	CNVR210	1	103256939	103272548	15610	BovineHD0100029437	BTA-39433-no-rs	1	0	0	1	loss	medium	0
	CNVR211	1	103481415	103491568	10154	BovineHD0100029497	BovineHD0100029500	1	0	0	1	loss	medium	0
	CNVR212	1	103724724	103781342	56619	BovineHD0100029575	BovineHD0100029590	1	2	0	3	both	medium	0
	CNVR213	1	103865360	103931503	66144	BovineHD0100029617	BovineHD0100029633	0	1	0	1	gain	medium	0
	CNVR214	1	104244944	104257251	12308	BovineHD0100029722	BTB-01579680	0	1	0	1	gain	medium	0
	CNVR215	1	104332772	104381221	48450	BovineHD0100029738	BovineHD0100029743	1	0	0	1	loss	medium	0
	CNVR216	1	104647647	104698566	50920	BovineHD0100029793	BovineHD0100029800	1	0	0	1	loss	medium	0
	CNVR217	1	104817034	104837617	20584	BovineHD0100029818	BovineHD0100029822	0	1	0	1	gain	medium	0
	CNVR218	1	104852009	104899616	47608	BovineHD0100029824	BovineHD0100029830	2	0	0	2	loss	medium	0
	CNVR219	1	104930964	104938632	7669	BovineHD0100029838	BovineHD0100029842	0	2	0	2	gain	small	0
	CNVR220	1	104969211	105285431	316221	BovineHD0100029852	BovineHD0100029908	44	22	1	67	both	large	0
	CNVR221	1	105451326	105480012	28687	BovineHD0100029940	BovineHD0100029948	1	0	0	1	loss	medium	0
	CNVR222	1	105627935	105676402	48468	BovineHD0100047151	BovineHD0100029989	1	0	1	2	both	medium	0
	CNVR223	1	105920066	105923851	3786	BovineHD0100030068	BovineHD0100030070	0	1	0	1	gain	small	0
	CNVR224	1	106083802	106133742	49941	BovineHD0100030100	BovineHD0100030110	3	0	1	4	both	medium	0
	CNVR225	1	106950313	106968328	18016	BovineHD0100030303	BovineHD0100030307	2	0	0	2	loss	medium	0
	CNVR226	1	106994610	107009676	15067	BovineHD0100030313	BTA-46209-no-rs	1	0	0	1	loss	medium	1	NM_001075420	NMD3
	CNVR227	1	107584717	107670068	85352	BovineHD0100030462	BTB-00240967	2	0	0	2	loss	medium	0
	CNVR228	1	108986133	108997923	11791	BovineHD0100030859	BovineHD4100000622	1	0	0	1	loss	medium	0
	CNVR229	1	109094400	109117112	22713	BovineHD0100030884	BovineHD0100030891	1	0	0	1	loss	medium	0
	CNVR230	1	110204011	110246254	42244	BovineHD0100031215	BovineHD0100031221	1	0	0	1	loss	medium	1	NM_001075404	RSRC1
	CNVR231	1	111583089	111592646	9558	BovineHD0100031578	BovineHD0100031580	0	0	1	1	both	small	0
	CNVR232	1	111624613	111653532	28920	BovineHD0100031590	BovineHD0100031601	1	0	0	1	loss	medium	0
	CNVR233	1	112128505	112138362	9858	ARS-BFGL-NGS-12115	BovineHD0100031713	1	0	0	1	loss	small	1	NM_001025336	KCNAB1
	CNVR234	1	112637797	112647359	9563	BovineHD0100031864	BovineHD0100031869	3	0	0	3	loss	small	1	NM_001206436	GMPS
	CNVR235	1	112961101	112977913	16813	BovineHD0100031958	BovineHD0100031962	0	1	0	1	gain	medium	0
	CNVR236	1	113141963	113178043	36081	BovineHD0100032023	BovineHD0100032029	5	0	1	6	both	medium	0
	CNVR237	1	113220450	113244208	23759	BovineHD0100032039	BovineHD0100032045	0	3	0	3	gain	medium	0
	CNVR238	1	114158868	114183744	24877	BovineHD0100032253	BovineHD0100032258	5	0	1	6	both	medium	0
	CNVR239	1	115017949	115054061	36113	BovineHD0100032508	BovineHD0100032524	0	1	0	1	gain	medium	0
	CNVR240	1	115104185	115121327	17143	BovineHD0100032541	BovineHD0100032547	3	0	0	3	loss	medium	0
	CNVR241	1	115230922	115241697	10776	BovineHD0100032587	BovineHD0100032589	1	0	0	1	loss	medium	0
	CNVR242	1	115687853	115691207	3355	BovineHD0100032723	BovineHD0100032724	1	0	0	1	loss	small	0
	CNVR243	1	115729781	115753983	24203	BovineHD0100032734	BovineHD0100032741	1	0	0	1	loss	medium	0
	CNVR244	1	117063436	117089441	26006	BovineHD0100033065	BovineHD0100033071	1	0	0	1	loss	medium	0
	CNVR245	1	117097604	117105202	7599	BovineHD0100033073	BovineHD0100033076	1	0	0	1	loss	small	0
	CNVR246	1	119075847	119090864	15018	BovineHD0100033618	BovineHD0100033625	5	0	0	5	loss	medium	0
	CNVR247	1	119801617	119810477	8861	BovineHD0100033881	BovineHD0100033883	1	0	0	1	loss	small	2	NM_001034287,NM_001184724	TM4SF18,TM4SF18
	CNVR248	1	120524794	120533689	8896	BovineHD0100034127	BovineHD0100034130	1	0	0	1	loss	small	0
	CNVR249	1	120814957	120861138	46182	BTA-08303-rs29021865	BovineHD0100034207	4	0	1	5	both	medium	0
	CNVR250	1	120974044	120981858	7815	BovineHD0100034243	BovineHD0100034245	1	0	0	1	loss	small	0
	CNVR251	1	121040618	121055363	14746	BovineHD4100000693	BovineHD0100034266	1	0	0	1	loss	medium	0
	CNVR252	1	121851052	121931638	80587	BovineHD0100047197	BovineHD0100034518	5	0	0	5	loss	medium	0
	CNVR253	1	122854052	122878635	24584	BovineHD0100034721	BovineHD0100034725	1	0	0	1	loss	medium	0
	CNVR254	1	122982136	122986109	3974	BovineHD0100034763	BovineHD0100034768	1	0	0	1	loss	small	0
	CNVR255	1	123724137	123782000	57864	BovineHD0100047206	BovineHD0100034960	2	0	0	2	loss	medium	0
	CNVR256	1	123939406	123963497	24092	BovineHD0100034989	BovineHD0100034994	1	0	0	1	loss	medium	0
	CNVR257	1	124004158	124037566	33409	BovineHD0100035006	BovineHD0100035010	2	0	0	2	loss	medium	0
	CNVR258	1	124118724	124191812	73089	Hapmap43812-BTA-22336	BovineHD0100035069	4	4	0	8	both	medium	0
	CNVR259	1	124229061	124270526	41466	BovineHD4100000702	BovineHD0100035082	2	0	0	2	loss	medium	0
	CNVR260	1	124731166	124740100	8935	BovineHD0100035168	BovineHD0100035170	1	0	0	1	loss	small	0
	CNVR261	1	125336304	125350385	14082	BovineHD0100035337	Hapmap54815-rs29020074	1	0	0	1	loss	medium	0
	CNVR262	1	126786931	126846004	59074	BovineHD0100035866	Hapmap48368-BTA-50297	0	2	0	2	gain	medium	0
	CNVR263	1	128244746	128285207	40462	BovineHD0100036227	BovineHD0100036252	1	0	0	1	loss	medium	0
	CNVR264	1	129495619	129507735	12117	BovineHD0100036695	BovineHD0100036701	2	0	0	2	loss	medium	1	NM_001206757	CLSTN2
	CNVR265	1	129558472	129560327	1856	BovineHD0100036724	BovineHD0100036726	1	0	0	1	loss	small	1	NM_001206757	CLSTN2
	CNVR266	1	130622004	130647422	25419	BovineHD0100037127	BovineHD0100037140	9	0	0	9	loss	medium	1	NM_001075954	KPNA6
	CNVR267	1	131419614	131431324	11711	BovineHD4100000749	BovineHD0100037363	1	0	0	1	loss	medium	1	NM_001206047	PIK3CB
	CNVR268	1	131457720	131495551	37832	BovineHD0100037372	BovineHD0100037383	3	1	0	4	both	medium	1	NM_001206047	PIK3CB
	CNVR269	1	131809614	131818473	8860	BovineHD0100037521	BovineHD4100000751	1	0	0	1	loss	small	1	NM_001098118	MRAS
	CNVR270	1	132011695	132051224	39530	Hapmap50014-BTA-51389	BovineHD0100037592	1	4	0	5	both	medium	1	NM_001080290	DBR1
	CNVR271	1	132300381	132401905	101525	BovineHD0100037675	BovineHD0100037710	1	0	0	1	loss	large	0
	CNVR272	1	132836121	132866425	30305	ARS-BFGL-NGS-55877	BovineHD0100037839	1	0	0	1	loss	medium	0
	CNVR273	1	132924692	132936517	11826	BovineHD0100037855	BovineHD0100037858	1	0	0	1	loss	medium	0
	CNVR274	1	133408988	133455163	46176	BovineHD0100038011	BovineHD0100046606	2	1	1	4	both	medium	1	NM_001075524	SLC35G2
	CNVR275	1	133600582	133613681	13100	BovineHD0100038047	BTA-17898-no-rs	1	0	0	1	loss	medium	0
	CNVR276	1	134688681	134696685	8005	BovineHD0100038281	BovineHD0100038283	0	1	0	1	gain	small	0
	CNVR277	1	136239325	136254251	14927	BovineHD0100038789	BovineHD0100038793	1	0	0	1	loss	medium	0
	CNVR278	1	136840320	136868487	28168	BovineHD0100039008	BTB-00040439	1	0	0	1	loss	medium	1	NM_001206766	TOPBP1
	CNVR279	1	137114107	137131146	17040	BovineHD0100039128	BovineHD0100039140	1	0	0	1	loss	medium	1	NM_001101939	TMEM108
	CNVR280	1	137201806	137204038	2233	BovineHD0100039174	BovineHD0100039176	0	1	0	1	gain	small	1	NM_001101939	TMEM108
	CNVR281	1	137736844	137746382	9539	BovineHD0100039316	BovineHD0100039318	0	2	0	2	gain	small	0
	CNVR282	1	138920591	138942001	21411	BovineHD0100039669	BovineHD0100039675	4	0	0	4	loss	medium	0
	CNVR283	1	139007961	139023721	15761	BovineHD0100039696	BovineHD0100039698	1	0	0	1	loss	medium	0
	CNVR284	1	140465350	140483441	18092	BovineHD0100040156	BovineHD0100040162	7	0	0	7	loss	medium	1	NM_175785	ATP2C1
	CNVR285	1	140992440	141008829	16390	BovineHD0100040346	BovineHD0100040348	2	0	0	2	loss	medium	1	NM_001195068	LCA5L
	CNVR286	1	142205676	142216666	10991	BovineHD0100040793	BovineHD0100040796	1	0	0	1	loss	medium	0
	CNVR287	1	142762277	142776737	14461	BovineHD0100040975	BovineHD0100040980	1	0	0	1	loss	medium	0
	CNVR288	1	143550401	143558692	8292	BovineHD0100041329	BovineHD0100041331	1	0	0	1	loss	small	0
	CNVR289	1	143937330	143947045	9716	BovineHD0100041450	BovineHD0100041452	1	0	0	1	loss	small	0
	CNVR290	1	144132844	144144839	11996	BovineHD0100041510	BovineHD0100041514	2	0	0	2	loss	medium	0
	CNVR291	1	144330553	144334778	4226	BovineHD0100041578	BovineHD0100041581	1	0	0	1	loss	small	1	NM_001038105	RSPH1
	CNVR292	1	144782262	144792457	10196	BovineHD4100000822	BovineHD0100041799	2	0	0	2	loss	medium	1	NM_001102000	CBS
	CNVR293	1	146046215	146080872	34658	BovineHD0100042182	BovineHD0100042188	2	0	0	2	loss	medium	1	NM_001110186	KRTAP10-2
	CNVR294	1	146354654	146403715	49062	ARS-BFGL-NGS-109493	BovineHD0100042275	1	0	0	1	loss	medium	1	NM_001035493	HSF2BP
	CNVR295	1	147010246	147013163	2918	BovineHD0100042490	BovineHD0100042495	0	1	0	1	gain	small	1	NM_001083388	COL18A1
	CNVR296	1	147383154	147388425	5272	ARS-BFGL-NGS-29750	BovineHD0100042620	1	0	0	1	loss	small	0
	CNVR297	1	148122179	148123790	1612	BovineHD0100042874	ARS-BFGL-NGS-21137	1	0	0	1	loss	small	0
	CNVR298	1	148173670	148197411	23742	BovineHD0100042900	BovineHD0100042907	1	0	0	1	loss	medium	0
	CNVR299	1	148937496	148959235	21740	BovineHD0100043126	BovineHD0100043138	1	0	0	1	loss	medium	1	NM_001256578	RUNX1
	CNVR300	1	150050992	150087316	36325	BovineHD0100043489	BovineHD0100043492	5	0	0	5	loss	medium	1	NM_001034513	CBR1
	CNVR301	1	150924038	150953650	29613	ARS-BFGL-NGS-5854	BovineHD0100043805	1	0	0	1	loss	medium	0
	CNVR302	1	150977219	150992105	14887	BovineHD0100043816	BovineHD0100043822	3	1	0	4	both	medium	0
	CNVR303	1	151687326	151696880	9555	BovineHD0100044075	BovineHD0100046634	0	1	0	1	gain	small	0
	CNVR304	1	152946002	152951564	5563	BovineHD0100044520	BovineHD0100044522	1	0	0	1	loss	small	0
	CNVR305	1	153032126	153038349	6224	BovineHD0100044539	BovineHD0100044540	1	0	0	1	loss	small	0
	CNVR306	1	153754573	153772631	18059	Hapmap31496-BTA-156726	BovineHD0100044797	0	5	0	5	gain	medium	0
	CNVR307	1	153824878	153836375	11498	BovineHD0100044824	BovineHD0100044835	0	1	0	1	gain	medium	0
	CNVR308	1	154694687	154704079	9393	BovineHD0100045106	ARS-BFGL-NGS-108995	1	0	0	1	loss	small	1	NR_107830	MIR2285X
	CNVR309	1	155131018	155136205	5188	BovineHD0100045249	BovineHD0100045252	1	0	0	1	loss	small	1	NM_001035090	OXNAD1
	CNVR310	1	155833273	155876108	42836	BovineHD0100045529	BovineHD0100045540	2	0	0	2	loss	medium	2	NM_001192255,NM_001205489	PLCL2,TBC1D5
	CNVR311	1	155942525	155958622	16098	BovineHD0100047279	BovineHD0100045555	2	0	0	2	loss	medium	1	NM_001205489	TBC1D5
	CNVR312	1	156016898	156294225	277328	BovineHD0100045569	BTB-00024024	3	0	0	3	loss	large	1	NM_001205489	TBC1D5
	CNVR313	1	156313345	156327032	13688	BovineHD0100045683	BTB-00024140	3	0	0	3	loss	medium	1	NM_001205489	TBC1D5
	CNVR314	1	156678040	156682685	4646	BTB-01824186	BovineHD0100045791	1	0	0	1	loss	small	0
	CNVR315	1	157041002	157054819	13818	BovineHD0100045921	BovineHD0100045925	1	0	0	1	loss	medium	0
	CNVR316	1	157669130	157677890	8761	BovineHD0100046141	BovineHD0100046149	1	0	0	1	loss	small	0
	CNVR317	1	158246261	158253150	6890	BovineHD0100046346	BovineHD0100046351	3	0	0	3	loss	small	0
	CNVR318	2	6889	136345	129457	BovineHD0200000001	BovineHD0200000020	4	0	1	5	both	large	0
	CNVR319	2	645637	671620	25984	BovineHD0200000128	BovineHD0200000158	0	5	0	5	gain	medium	1	NM_001206081	HERC2
	CNVR320	2	879510	891890	12381	BovineHD0200000226	BovineHD0200000228	1	0	0	1	loss	medium	0
	CNVR321	2	1455593	1480460	24868	BovineHD0200000405	BovineHD0200000413	1	0	0	1	loss	medium	0
	CNVR322	2	1536215	1554497	18283	BovineHD0200000424	BovineHD0200000429	1	0	0	1	loss	medium	0
	CNVR323	2	1690206	1701465	11260	BovineHD0200000477	BovineHD0200000480	1	0	0	1	loss	medium	1	NM_001192073	ARHGEF4
	CNVR324	2	1820304	1835404	15101	BovineHD0200000522	BovineHD0200000526	0	1	0	1	gain	medium	1	NM_001109790	FAM168B
	CNVR325	2	2450142	2460701	10560	BovineHD0200000682	BovineHD0200000684	1	0	0	1	loss	medium	0
	CNVR326	2	2516901	2520529	3629	BovineHD0200000693	BovineHD0200000696	1	0	0	1	loss	small	0
	CNVR327	2	2527718	2551343	23626	BovineHD0200000697	BovineHD0200000701	3	0	1	4	both	medium	0
	CNVR328	2	4065879	4144432	78554	BovineHD0200001093	BovineHD0200001132	7	0	0	7	loss	medium	1	NM_001192491	HS6ST1
	CNVR329	2	4811210	4841735	30526	BovineHD0200001351	BovineHD0200001365	1	0	0	1	loss	medium	2	NM_001130751,NM_001082470	LIMS2,GPR17
	CNVR330	2	4953816	4961519	7704	BovineHD0200001413	BovineHD0200001416	1	0	0	1	loss	small	0
	CNVR331	2	6402059	6427926	25868	BovineHD0200001867	BovineHD0200001873	1	0	0	1	loss	medium	1	NM_001077981	PMS1
	CNVR332	2	7752382	7797159	44778	BovineHD0200002259	BovineHD0200002273	6	2	0	8	both	medium	0
	CNVR333	2	7912973	7936246	23274	BovineHD0200002311	BovineHD0200002318	1	0	0	1	loss	medium	1	NM_001079509	GULP1
	CNVR334	2	8491052	8538934	47883	BovineHD0200002487	BTB-02073364	4	0	0	4	loss	medium	0
	CNVR335	2	8545459	8576402	30944	BovineHD0200002495	BovineHD0200002501	1	0	0	1	loss	medium	0
	CNVR336	2	9091687	9150885	59199	BovineHD0200002628	BovineHD0200002642	1	3	1	5	both	medium	0
	CNVR337	2	9182161	9188498	6338	BovineHD0200002653	BovineHD0200002656	1	0	0	1	loss	small	0
	CNVR338	2	10083501	10097063	13563	BovineHD0200002839	BovineHD0200002842	1	0	0	1	loss	medium	0
	CNVR339	2	10100514	10152228	51715	BovineHD0200002843	BovineHD0200002850	1	1	0	2	both	medium	0
	CNVR340	2	10269431	10298791	29361	BovineHD0200002868	BovineHD0200002872	1	1	0	2	both	medium	0
	CNVR341	2	10780701	10801776	21076	BovineHD0200002992	BovineHD0200002997	3	0	0	3	loss	medium	0
	CNVR342	2	11805496	11814955	9460	BovineHD0200003288	BovineHD0200003293	0	0	1	1	both	small	0
	CNVR343	2	12007903	12013221	5319	BovineHD0200003366	BovineHD0200003369	2	0	0	2	loss	small	0
	CNVR344	2	12136174	12181233	45060	BovineHD0200003413	BovineHD0200003425	1	2	0	3	both	medium	0
	CNVR345	2	12184512	12230919	46408	BovineHD0200003426	BovineHD0200003452	5	0	0	5	loss	medium	0
	CNVR346	2	12400420	12429176	28757	BovineHD0200003484	BovineHD0200003493	1	0	0	1	loss	medium	0
	CNVR347	2	12600787	12628454	27668	BovineHD0200003548	BovineHD0200003554	1	1	1	3	both	medium	0
	CNVR348	2	12632490	12639087	6598	ARS-BFGL-BAC-27271	BovineHD0200003559	1	0	0	1	loss	small	0
	CNVR349	2	13680945	13682527	1583	BovineHD0200003842	BovineHD0200003844	1	0	0	1	loss	small	0
	CNVR350	2	14630153	14636861	6709	BovineHD0200004133	BovineHD0200004135	1	0	0	1	loss	small	0
	CNVR351	2	14936307	14967564	31258	BovineHD0200004218	BovineHD0200004226	2	0	0	2	loss	medium	1	NM_001103288	NEUROD1
	CNVR352	2	15004272	15027079	22808	BovineHD0200004240	BovineHD0200004249	6	0	0	6	loss	medium	0
	CNVR353	2	15286601	15294773	8173	BovineHD0200004334	BovineHD0200004336	1	0	0	1	loss	small	0
	CNVR354	2	15875062	15900381	25320	BovineHD0200004531	BovineHD0200004546	1	0	0	1	loss	medium	0
	CNVR355	2	16893307	16919889	26583	BTA-49759-no-rs	ARS-BFGL-NGS-112516	1	1	1	3	both	medium	0
	CNVR356	2	17155572	17167330	11759	BovineHD0200004878	BovineHD0200004882	0	0	1	1	both	medium	1	NM_001083502	ZNF385B
	CNVR357	2	17275744	17288249	12506	BovineHD0200004914	BovineHD0200004917	2	0	0	2	loss	medium	1	NM_001083502	ZNF385B
	CNVR358	2	17600436	17602805	2370	BovineHD0200005018	BovineHD0200005020	1	0	0	1	loss	small	0
	CNVR359	2	18169903	18236736	66834	BovineHD0200005206	BovineHD0200005228	1	1	0	2	both	medium	0
	CNVR360	2	18712647	18728344	15698	BovineHD0200005383	BovineHD0200005385	1	0	0	1	loss	medium	0
	CNVR361	2	19365599	19371936	6338	BTB-01112810	BovineHD0200005582	1	0	0	1	loss	small	1	NM_001206719	AGPS
	CNVR362	2	19585181	19597944	12764	BovineHD0200005627	BovineHD0200005630	1	0	0	1	loss	medium	0
	CNVR363	2	19897031	19903359	6329	BovineHD0200005704	BovineHD0200005706	1	0	0	1	loss	small	0
	CNVR364	2	19990422	20011011	20590	BovineHD0200005729	ARS-BFGL-NGS-39206	1	0	0	1	loss	medium	0
	CNVR365	2	20690676	20699862	9187	BovineHD0200040518	BTB-00082871	1	0	0	1	loss	small	0
	CNVR366	2	20760409	20875288	114880	ARS-BFGL-NGS-118009	BovineHD0200005947	9	0	0	9	loss	large	5	NR_030976,NM_001206324,NM_001101087,NM_001205871,NM_001099105	MIR10B,HOXD11,HOXD4,HOXD12,HOXD10
	CNVR367	2	21774236	21842189	67954	BovineHD0200006212	BovineHD0200006225	0	1	0	1	gain	medium	1	NM_001081584	ATF2
	CNVR368	2	22047152	22055648	8497	BovineHD0200006291	BovineHD0200006294	0	0	1	1	both	small	2	NM_001113247,NM_001075349	CHN1,CHN1
	CNVR369	2	22098954	22133089	34136	BovineHD0200006307	BovineHD0200006319	1	0	0	1	loss	medium	1	NM_176664	CHRNA1
	CNVR370	2	22262881	22327693	64813	BovineHD0200006348	BovineHD0200006359	2	0	0	2	loss	medium	1	NM_001076923	WIPF1
	CNVR371	2	24806784	24860261	53478	BovineHD0200007132	BovineHD0200007147	4	4	1	9	both	medium	1	NM_001075883	DYNC1I2
	CNVR372	2	25043899	25062032	18134	BovineHD0200007211	BovineHD0200007217	0	1	0	1	gain	medium	1	NM_001191489	DCAF17
	CNVR373	2	25711913	25731123	19211	BTA-121216-no-rs	BovineHD0200007396	2	0	0	2	loss	medium	1	NM_001102286	ERICH2
	CNVR374	2	27945707	27964169	18463	BovineHD0200008159	BovineHD0200008164	3	0	0	3	loss	medium	1	NM_001075826	STK39
	CNVR375	2	28103969	28114188	10220	BovineHD0200008204	BovineHD0200008208	1	0	0	1	loss	medium	0
	CNVR376	2	28238574	28255680	17107	BovineHD0200008244	BovineHD0200008250	4	1	0	5	both	medium	0
	CNVR377	2	28580839	28588448	7610	BovineHD0200008379	BovineHD0200008381	1	0	0	1	loss	small	0
	CNVR378	2	29846030	29853496	7467	BovineHD0200008719	BovineHD0200008721	1	0	0	1	loss	small	0
	CNVR379	2	30315471	30320306	4836	BovineHD0200008893	BovineHD0200008896	1	0	0	1	loss	small	0
	CNVR380	2	31121446	31305736	184291	BovineHD0200009192	BovineHD0200009265	1	6	0	7	both	large	0
	CNVR381	2	31596290	31603809	7520	BovineHD0200040545	BTA-47138-no-rs	1	0	0	1	loss	small	0
	CNVR382	2	31819240	31829541	10302	BovineHD0200009442	BovineHD0200009445	0	1	1	2	both	medium	1	NM_001011681	GRB14
	CNVR383	2	32101946	32143022	41077	BovineHD0200009503	BovineHD0200040547	2	0	0	2	loss	medium	0
	CNVR384	2	33016607	33031330	14724	BovineHD0200009719	BovineHD0200009723	1	0	0	1	loss	medium	0
	CNVR385	2	33526543	33534898	8356	BovineHD0200009862	BovineHD0200009864	1	0	0	1	loss	small	0
	CNVR386	2	33701147	33767313	66167	BovineHD0200009912	BovineHD0200009928	1	0	0	1	loss	medium	0
	CNVR387	2	33848139	33874883	26745	BovineHD0200009949	BovineHD0200009954	2	0	0	2	loss	medium	0
	CNVR388	2	34448474	34478045	29572	BovineHD0200010144	BovineHD0200010160	1	0	0	1	loss	medium	0
	CNVR389	2	35216717	35277747	61031	BovineHD0200010360	BovineHD0200010371	0	1	1	2	both	medium	1	NM_001192264	TANK
	CNVR390	2	35743479	35758427	14949	BovineHD0200010486	BovineHD0200010489	1	0	0	1	loss	medium	0
	CNVR391	2	35909850	35938771	28922	BovineHD0200010529	BovineHD0200010537	1	0	0	1	loss	medium	0
	CNVR392	2	35947422	35959842	12421	BovineHD0200010538	BovineHD0200010542	1	0	0	1	loss	medium	0
	CNVR393	2	36131467	36206558	75092	BovineHD0200010601	ARS-BFGL-NGS-85296	1	0	0	1	loss	medium	1	NM_001035361	RBMS1
	CNVR394	2	37444467	37452357	7891	BovineHD0200010934	BovineHD0200010936	1	0	0	1	loss	small	0
	CNVR395	2	37697025	37702062	5038	BovineHD0200010991	BovineHD0200010996	1	0	0	1	loss	small	0
	CNVR396	2	38114192	38132026	17835	BovineHD0200011129	BovineHD0200011135	1	0	0	1	loss	medium	0
	CNVR397	2	38396268	38402680	6413	BovineHD0200011219	BovineHD0200011224	1	0	0	1	loss	small	0
	CNVR398	2	38441109	38451137	10029	BovineHD0200011245	BovineHD0200011253	1	0	0	1	loss	medium	0
	CNVR399	2	38734074	38748216	14143	BovineHD0200011338	Hapmap42557-BTA-47352	1	0	0	1	loss	medium	0
	CNVR400	2	38797397	38840127	42731	BovineHD0200011362	BovineHD0200011394	1	0	0	1	loss	medium	1	NM_001143859	GALNT5
	CNVR401	2	39363900	39375590	11691	BovineHD0200011560	BovineHD0200011563	1	0	0	1	loss	medium	0
	CNVR402	2	39403748	39455584	51837	BovineHD0200011571	BovineHD0200011583	2	0	0	2	loss	medium	0
	CNVR403	2	40876760	40901334	24575	BovineHD0200011900	BovineHD0200011904	1	1	0	2	both	medium	0
	CNVR404	2	40987473	41014184	26712	BovineHD0200011928	BovineHD0200011932	1	0	0	1	loss	medium	0
	CNVR405	2	41691100	41699309	8210	BovineHD0200012094	BovineHD0200012099	1	0	1	2	both	small	0
	CNVR406	2	41706641	41711016	4376	BovineHD0200012100	BovineHD0200012103	1	0	0	1	loss	small	0
	CNVR407	2	42045530	42061006	15477	BovineHD0200012173	BovineHD0200012177	0	1	0	1	gain	medium	1	NM_001076886	GALNT13
	CNVR408	2	42336766	42348503	11738	BTB-01242342	BovineHD0200012257	1	0	0	1	loss	medium	1	NM_001076886	GALNT13
	CNVR409	2	42583065	42585404	2340	BovineHD0200012319	BovineHD0200012322	1	0	0	1	loss	small	0
	CNVR410	2	45402243	45423436	21194	BovineHD0200013167	BovineHD0200013170	1	0	0	1	loss	medium	0
	CNVR411	2	45517952	45570621	52670	BovineHD0200013191	BovineHD0200013203	2	0	0	2	loss	medium	0
	CNVR412	2	45585488	45591707	6220	BovineHD0200013206	BovineHD0200013212	3	0	0	3	loss	small	0
	CNVR413	2	46426616	46439010	12395	BovineHD0200013444	BovineHD0200013448	1	0	0	1	loss	medium	0
	CNVR414	2	46477034	46485436	8403	BovineHD0200013459	BovineHD0200013462	1	0	0	1	loss	small	0
	CNVR415	2	47202387	47244374	41988	Hapmap41551-BTA-47567	BovineHD0200013700	1	0	0	1	loss	medium	0
	CNVR416	2	47715336	47738613	23278	BovineHD0200013843	BovineHD0200013849	0	2	0	2	gain	medium	0
	CNVR417	2	48940208	48947642	7435	BovineHD0200014152	BovineHD0200014154	1	0	0	1	loss	small	0
	CNVR418	2	49449826	49455795	5970	Hapmap23703-BTA-159031	BovineHD0200014275	0	1	0	1	gain	small	0
	CNVR419	2	50143688	50149198	5511	BovineHD0200014456	BovineHD0200014459	1	0	0	1	loss	small	0
	CNVR420	2	50740083	50758332	18250	BovineHD0200014570	BovineHD0200014575	2	0	0	2	loss	medium	0
	CNVR421	2	51283519	51285282	1764	BovineHD0200014707	BovineHD0200014709	1	0	0	1	loss	small	0
	CNVR422	2	51365649	51375158	9510	BovineHD0200014729	BovineHD0200014731	0	1	0	1	gain	small	0
	CNVR423	2	52930348	52937861	7514	BovineHD0200015094	BovineHD0200015100	1	0	0	1	loss	small	0
	CNVR424	2	53550652	53699217	148566	BovineHD0200015282	BTB-01412391	1	0	0	1	loss	large	1	NM_001105003	ARHGAP15
	CNVR425	2	53861185	53872971	11787	BovineHD0200015347	BovineHD0200015350	2	0	0	2	loss	medium	1	NM_001191308	KYNU
	CNVR426	2	53983960	53999598	15639	BovineHD0200015380	BovineHD0200015384	3	0	0	3	loss	medium	0
	CNVR427	2	54502437	54537783	35347	BTA-88865-no-rs	BovineHD0200015481	1	0	0	1	loss	medium	0
	CNVR428	2	54910115	54936213	26099	BovineHD0200015558	BTB-01391805	5	0	0	5	loss	medium	0
	CNVR429	2	55014189	55027398	13210	BovineHD0200015594	BovineHD0200015599	1	0	0	1	loss	medium	0
	CNVR430	2	55032480	55050085	17606	BovineHD0200015604	BovineHD0200015612	0	1	0	1	gain	medium	0
	CNVR431	2	55287755	55293549	5795	BovineHD0200015697	BovineHD0200015700	1	0	0	1	loss	small	0
	CNVR432	2	55894279	55909394	15116	BovineHD4100001229	BovineHD0200015880	1	1	0	2	both	medium	0
	CNVR433	2	56394043	56403140	9098	BovineHD0200015985	BovineHD0200015987	1	0	0	1	loss	small	0
	CNVR434	2	56966172	56975747	9576	BTB-00335888	BovineHD0200016178	2	0	0	2	loss	small	0
	CNVR435	2	57449775	57456350	6576	BTB-00099725	BovineHD0200016272	1	0	0	1	loss	small	0
	CNVR436	2	57610580	57619846	9267	BovineHD0200016323	Hapmap54628-rs29021692	1	0	0	1	loss	small	0
	CNVR437	2	57732953	57755374	22422	BovineHD0200016374	BovineHD0200016381	4	0	0	4	loss	medium	0
	CNVR438	2	58053240	58062576	9337	BovineHD0200016477	BovineHD0200016482	2	0	0	2	loss	small	0
	CNVR439	2	58246097	58304807	58711	BovineHD0200016524	BovineHD0200016533	1	0	0	1	loss	medium	0
	CNVR440	2	58534446	58537749	3304	BovineHD0200016610	BovineHD0200016613	1	0	0	1	loss	small	0
	CNVR441	2	60084154	60100154	16001	BovineHD0200017107	BovineHD0200017111	2	0	0	2	loss	medium	0
	CNVR442	2	61365176	61379383	14208	ARS-BFGL-NGS-119079	BovineHD0200017632	1	0	0	1	loss	medium	0
	CNVR443	2	61782646	61800404	17759	BovineHD0200017766	BTA-47765-no-rs	0	1	0	1	gain	medium	1	NM_001035085	DARS
	CNVR444	2	63297957	63300535	2579	BovineHD0200018308	BovineHD0200018309	1	0	0	1	loss	small	1	NM_001191342	MGAT5
	CNVR445	2	65419595	65441825	22231	BovineHD0200018912	BovineHD0200018927	1	0	0	1	loss	medium	0
	CNVR446	2	65695312	65720779	25468	BovineHD0200019025	BovineHD0200019031	0	1	0	1	gain	medium	1	NM_001101242	SLC35F5
	CNVR447	2	65760135	65809181	49047	BovineHD0200019037	BovineHD0200019053	1	0	0	1	loss	medium	0
	CNVR448	2	66405214	66426341	21128	BovineHD0200019205	BovineHD0200019207	1	0	0	1	loss	medium	0
	CNVR449	2	66498680	66513278	14599	BovineHD0200019226	BovineHD0200019229	1	0	0	1	loss	medium	0
	CNVR450	2	67152138	67170734	18597	BovineHD0200019417	BovineHD0200019420	1	0	0	1	loss	medium	0
	CNVR451	2	67713550	67720975	7426	BovineHD0200019554	ARS-BFGL-NGS-89146	1	0	0	1	loss	small	1	NM_001078070	DPP10
	CNVR452	2	68129258	68150651	21394	BovineHD0200019679	BovineHD0200019690	12	0	0	12	loss	medium	0
	CNVR453	2	68207627	68222876	15250	BovineHD0200019708	BovineHD0200019712	2	0	0	2	loss	medium	0
	CNVR454	2	68681157	68701173	20017	BovineHD0200019842	BovineHD0200019845	1	0	0	1	loss	medium	0
	CNVR455	2	68918352	68969639	51288	BovineHD0200019895	BovineHD0200019905	2	0	0	2	loss	medium	0
	CNVR456	2	70647552	70676063	28512	BovineHD0200020296	BovineHD0200020312	3	0	0	3	loss	medium	0
	CNVR457	2	70810757	70857288	46532	BovineHD0200020343	BovineHD4100001312	1	0	0	1	loss	medium	0
	CNVR458	2	71233999	71239207	5209	BovineHD4100001313	BovineHD0200020456	1	0	0	1	loss	small	0
	CNVR459	2	72226962	72248936	21975	BovineHD0200020707	ARS-BFGL-NGS-90614	1	0	0	1	loss	medium	1	NM_001035384	EPB41L5
	CNVR460	2	72676775	72695746	18972	BovineHD0200020806	BovineHD0200020811	1	0	0	1	loss	medium	0
	CNVR461	2	72798434	72806200	7767	BovineHD0200020849	BovineHD0200020851	1	0	0	1	loss	small	0
	CNVR462	2	73578386	73600824	22439	BovineHD0200021059	BovineHD0200021078	1	0	0	1	loss	medium	1	NM_001191492	CLASP1
	CNVR463	2	74270829	74302919	32091	BovineHD0200021289	BovineHD0200021295	1	0	0	1	loss	medium	0
	CNVR464	2	75221503	75263912	42410	BovineHD0200021584	BovineHD0200021593	5	3	0	8	both	medium	0
	CNVR465	2	75472312	75475758	3447	BovineHD0200021650	BovineHD0200021653	1	0	0	1	loss	small	0
	CNVR466	2	75546229	75574825	28597	Hapmap50173-BTA-96591	BovineHD0200021665	1	0	0	1	loss	medium	0
	CNVR467	2	75848602	75870549	21948	BovineHD0200021759	BovineHD0200021766	0	1	1	2	both	medium	0
	CNVR468	2	76224869	76248238	23370	BovineHD0200021859	BovineHD0200021865	3	0	0	3	loss	medium	0
	CNVR469	2	77058826	77114346	55521	BovineHD0200022195	BovineHD0200022209	8	0	0	8	loss	medium	0
	CNVR470	2	77388343	77398839	10497	BovineHD0200022296	BovineHD0200022300	1	0	0	1	loss	medium	0
	CNVR471	2	77599903	77608436	8534	BovineHD0200022352	BovineHD0200022357	1	0	0	1	loss	small	0
	CNVR472	2	78205113	78238656	33544	BovineHD0200022498	BovineHD0200022506	0	6	0	6	gain	medium	0
	CNVR473	2	78474861	78490158	15298	BovineHD0200022560	BovineHD0200022564	2	0	0	2	loss	medium	0
	CNVR474	2	78541457	78545093	3637	BovineHD0200022575	BovineHD0200022578	0	2	0	2	gain	small	0
	CNVR475	2	78765282	78776806	11525	BovineHD0200022639	BovineHD0200022641	1	0	0	1	loss	medium	0
	CNVR476	2	78794029	78812578	18550	BovineHD0200022644	BovineHD0200022646	1	0	0	1	loss	medium	0
	CNVR477	2	81749541	83512740	1763200	BovineHD0200023468	BovineHD0200023870	15	5	0	20	both	large	0
	CNVR478	2	83712390	83729351	16962	BovineHD0200023920	BovineHD0200023925	1	0	0	1	loss	medium	0
	CNVR479	2	85068737	85084934	16198	BovineHD0200024270	BovineHD0200024273	1	0	0	1	loss	medium	1	NM_001038080	STK17B
	CNVR480	2	85144872	85157387	12516	BovineHD0200024284	BovineHD0200024287	1	0	0	1	loss	medium	0
	CNVR481	2	85261242	85273081	11840	BovineHD0200024313	BovineHD0200024315	1	0	0	1	loss	medium	0
	CNVR482	2	85406550	85433826	27277	BovineHD0200024360	BovineHD0200024367	5	0	0	5	loss	medium	0
	CNVR483	2	86664030	86726441	62412	BovineHD0200024677	BovineHD0200024689	1	3	0	4	both	medium	3	NM_001102115,NM_001168704,NM_001191279	BOLL,BOLL,PLCL1
	CNVR484	2	87083782	87086641	2860	BovineHD0200024786	ARS-BFGL-NGS-34383	1	0	0	1	loss	small	1	NM_001191279	PLCL1
	CNVR485	2	87088723	87114715	25993	BovineHD0200024788	BovineHD0200024794	1	0	0	1	loss	medium	0
	CNVR486	2	89570055	89603420	33366	BovineHD0200025436	BovineHD0200025442	2	1	0	3	both	medium	1	NM_176668	AOX1
	CNVR487	2	90325351	90347740	22390	ARS-BFGL-NGS-113881	BovineHD0200025670	1	0	0	1	loss	medium	1	NM_001105461	ALS2CR12
	CNVR488	2	91499809	91506715	6907	BovineHD0200026030	BovineHD0200026032	1	0	0	1	loss	small	0
	CNVR489	2	91639064	91668850	29787	BovineHD0200026054	BovineHD0200026061	1	0	0	1	loss	medium	2	NM_001075907,NM_001032294	WDR12,CARF
	CNVR490	2	91673462	91697776	24315	BovineHD0200026062	BovineHD0200026066	2	0	0	2	loss	medium	1	NM_001032294	CARF
	CNVR491	2	93163669	93176621	12953	BovineHD0200026584	BovineHD0200026589	0	3	0	3	gain	medium	0
	CNVR492	2	94421150	94423083	1934	BovineHD0200027085	BovineHD0200027087	0	1	0	1	gain	small	0
	CNVR493	2	94500854	94506794	5941	BovineHD0200027122	BovineHD0200027125	0	0	2	2	both	small	1	NM_001193237	NRP2
	CNVR494	2	95284939	95298811	13873	BovineHD0200027389	BovineHD0200027392	1	0	0	1	loss	medium	1	NM_001083458	ADAM23
	CNVR495	2	95763015	95777542	14528	BovineHD0200027510	BovineHD0200027515	1	0	0	1	loss	medium	0
	CNVR496	2	97192550	97229153	36604	BovineHD0200027961	BovineHD0200027970	0	1	0	1	gain	medium	0
	CNVR497	2	97568903	97592439	23537	Hapmap25089-BTA-156786	BovineHD0200028075	1	0	0	1	loss	medium	0
	CNVR498	2	97861814	98032443	170630	UA-IFASA-5660	BovineHD0200028184	6	2	3	11	both	large	2	NM_001205807,NM_001206563	MAP2,UNC80
	CNVR499	2	98172495	98190308	17814	BovineHD0200028236	BovineHD4100001434	1	0	0	1	loss	medium	1	NM_001206563	UNC80
	CNVR500	2	98508373	98518278	9906	BovineHD0200028333	BovineHD0200028335	1	0	0	1	loss	small	0
	CNVR501	2	99059359	99086526	27168	BovineHD0200028509	Hapmap26416-BTA-146953	0	6	0	6	gain	medium	0
	CNVR502	2	100251293	100302176	50884	BovineHD0200028760	BovineHD0200028780	2	2	0	4	both	medium	0
	CNVR503	2	100758553	100802541	43989	BovineHD0200028924	BovineHD0200028934	2	0	0	2	loss	medium	0
	CNVR504	2	101893653	101908634	14982	BovineHD0200029263	BovineHD0200029269	1	0	0	1	loss	medium	0
	CNVR505	2	103418316	103440387	22072	BovineHD0200029699	BovineHD0200029705	1	0	0	1	loss	medium	0
	CNVR506	2	104594527	104805015	210489	BovineHD0200030059	BovineHD0200030117	0	1	0	1	gain	large	3	NM_001038690,NM_001205491,NM_001102141	TMEM169,4-Mar,XRCC5
	CNVR507	2	105018574	105124680	106107	BovineHD0200030217	BovineHD0200030253	0	1	0	1	gain	large	1	NM_001205491	2015-03-04
	CNVR508	2	105822372	105846584	24213	BovineHD0200030505	BovineHD0200030517	1	0	0	1	loss	medium	0
	CNVR509	2	107175821	107277176	101356	BovineHD0200030857	BovineHD0200030878	0	3	0	3	gain	large	2	NM_001271992,NM_001101167	USP37,RQCD1
	CNVR510	2	107538019	107568109	30091	BovineHD0200030962	BovineHD0200030969	1	0	0	1	loss	medium	2	NM_001205563,NM_001099078	WNT6,WNT10A
	CNVR511	2	108050021	108056708	6688	BovineHD0200031087	Hapmap50373-BTA-48875	1	0	0	1	loss	small	0
	CNVR512	2	108092020	108114454	22435	BovineHD0200031094	BovineHD0200031101	1	0	0	1	loss	medium	1	NM_001142485	SPEG
	CNVR513	2	109412215	109422021	9807	BovineHD0200031551	BovineHD0200031553	1	0	0	1	loss	small	0
	CNVR514	2	110230194	110233992	3799	BovineHD0200031760	Hapmap54548-rs29012261	1	0	0	1	loss	small	0
	CNVR515	2	110791970	110798965	6996	BovineHD0200031928	BovineHD0200031932	0	1	0	1	gain	small	0
	CNVR516	2	110975630	111006438	30809	BovineHD0200031986	BovineHD0200031993	1	0	0	1	loss	medium	0
	CNVR517	2	111186719	111192013	5295	BovineHD0200032047	BovineHD4100001508	1	0	0	1	loss	small	1	NM_001206818	PAX3
	CNVR518	2	111354445	111377133	22689	BovineHD0200032094	BovineHD0200032100	2	0	0	2	loss	medium	0
	CNVR519	2	113270996	113296076	25081	BovineHD0200032627	BovineHD4100001525	1	0	0	1	loss	medium	1	NM_001101870	FAM124B
	CNVR520	2	113722387	113749689	27303	BovineHD0200032801	ARS-BFGL-NGS-11306	1	0	0	1	loss	medium	1	NM_001191273	DOCK10
	CNVR521	2	113852330	113853859	1530	BovineHD0200032858	BovineHD0200032859	1	0	0	1	loss	small	1	NM_001191273	DOCK10
	CNVR522	2	114333781	114347347	13567	BovineHD0200033021	BovineHD0200033027	1	0	0	1	loss	medium	0
	CNVR523	2	114810099	114889683	79585	BovineHD0200033165	BovineHD0200033184	2	1	0	3	both	medium	0
	CNVR524	2	115040065	115079441	39377	BovineHD0200033210	BovineHD0200033219	2	0	0	2	loss	medium	0
	CNVR525	2	116824637	116831655	7019	BovineHD0200033673	BovineHD4100001562	0	1	0	1	gain	small	1	NM_001075930	DAW1
	CNVR526	2	116989679	117011201	21523	BovineHD0200033718	BovineHD4100001564	2	0	0	2	loss	medium	0
	CNVR527	2	117361623	117370286	8664	Hapmap31464-BTA-150552	BovineHD4100001565	1	0	0	1	loss	small	0
	CNVR528	2	119158849	119165549	6701	ARS-BFGL-NGS-104506	BovineHD0200034404	1	0	0	1	loss	small	0
	CNVR529	2	119693670	119746273	52604	BovineHD0200034627	BovineHD0200034669	0	1	0	1	gain	medium	2	NM_001101077,NM_001205448	PSMD1,HTR2B
	CNVR530	2	120769424	120784862	15439	BovineHD0200035019	BovineHD0200035027	1	0	0	1	loss	medium	1	NM_001192506	DIS3L2
	CNVR531	2	120877640	120886359	8720	BovineHD0200035054	BovineHD0200035057	1	0	0	1	loss	small	0
	CNVR532	2	121723895	121739815	15921	BovineHD0200035261	BovineHD0200035273	1	0	0	1	loss	medium	0
	CNVR533	2	122469871	122530114	60244	BovineHD0200035512	BovineHD0200035528	2	0	0	2	loss	medium	0
	CNVR534	2	123221923	123247319	25397	BovineHD0200035723	Hapmap35887-SCAFFOLD5242_24725	2	0	0	2	loss	medium	1	NM_001206531	SDC3
	CNVR535	2	124172890	124215581	42692	BovineHD0200036092	BovineHD0200036102	9	0	0	9	loss	medium	0
	CNVR536	2	124330343	124398570	68228	BovineHD0200036137	BovineHD0200036151	6	0	0	6	loss	medium	0
	CNVR537	2	124552935	124562458	9524	BovineHD0200036195	BovineHD0200036197	2	0	0	2	loss	small	0
	CNVR538	2	124641387	124653220	11834	BovineHD4100001632	BovineHD0200036221	1	0	0	1	loss	medium	0
	CNVR539	2	124732316	124744444	12129	BovineHD4100001634	BovineHD0200036238	1	0	0	1	loss	medium	0
	CNVR540	2	126007769	126016816	9048	BovineHD0200036560	BovineHD0200036569	0	1	0	1	gain	small	1	NM_001100379	SMPDL3B
	CNVR541	2	126309556	126394539	84984	BovineHD0200036683	BovineHD0200036701	1	0	0	1	loss	medium	1	NM_001206409	AHDC1
	CNVR542	2	126931184	126957475	26292	BovineHD0200036846	ARS-BFGL-NGS-118505	1	0	0	1	loss	medium	0
	CNVR543	2	127070974	127122958	51985	BovineHD0200036888	BovineHD0200036891	1	0	0	1	loss	medium	0
	CNVR544	2	128310593	128347677	37085	BovineHD0200037267	BovineHD0200037278	1	0	0	1	loss	medium	0
	CNVR545	2	130197949	130219244	21296	BovineHD0200037830	ARS-BFGL-NGS-119522	6	0	0	6	loss	medium	0
	CNVR546	2	131119159	131145612	26454	BovineHD0200038132	BovineHD0200038140	2	0	0	2	loss	medium	0
	CNVR547	2	132262465	132289282	26818	BovineHD0200038474	BovineHD0200038482	1	0	0	1	loss	medium	0
	CNVR548	2	134375452	134386200	10749	BovineHD0200039201	BovineHD0200039209	0	7	0	7	gain	medium	1	NM_001105646	ALDH4A1
	CNVR549	2	134657800	134673762	15963	BovineHD0200039321	BovineHD0200039326	1	0	0	1	loss	medium	0
	CNVR550	2	134705198	134738991	33794	BovineHD0200039350	BovineHD0200039364	3	0	0	3	loss	medium	0
	CNVR551	2	135096060	135603695	507636	ARS-BFGL-NGS-115989	BovineHD0200039696	0	220	0	220	gain	large	1	NM_001046297	ARHGEF10L
	CNVR552	2	135783591	135808351	24761	BovineHD0200039780	ARS-BFGL-NGS-38259	3	0	0	3	loss	medium	1	NM_001101911	RCC2
	CNVR553	2	136173403	136199565	26163	BovineHD0200039918	BovineHD0200039927	3	0	0	3	loss	medium	2	NM_001192271,NM_174388	ATP13A2,MFAP2
	CNVR554	2	136587949	136633667	45719	BovineHD0200040040	BovineHD0200040051	3	0	0	3	loss	medium	0
	CNVR555	2	136749793	136908437	158645	BovineHD0200040833	BovineHD0200040109	1	0	1	2	both	large	0
	CNVR556	3	25683	123760	98078	BovineHD0300000003	BovineHD0300035905	4	1	1	6	both	medium	0
	CNVR557	3	535711	578871	43161	Hapmap52622-rs29010435	BovineHD0300000118	1	0	0	1	loss	medium	1	NM_001077066	GPR161
	CNVR558	3	1683043	1687675	4633	BovineHD0300000441	BovineHD0300000443	1	0	0	1	loss	small	1	NM_001102543	DUSP27
	CNVR559	3	1807574	1828764	21191	BovineHD0300000489	BovineHD0300000498	2	0	0	2	loss	medium	0
	CNVR560	3	2000413	2007519	7107	BovineHD0300000533	BovineHD0300000538	1	0	0	1	loss	small	1	NM_001102073	ILDR2
	CNVR561	3	2119484	2128954	9471	BovineHD4100001783	BovineHD0300000586	2	0	0	2	loss	small	1	NM_001099100	POGK
	CNVR562	3	2385615	2444030	58416	BovineHD0300000656	BovineHD0300000662	3	0	0	3	loss	medium	0
	CNVR563	3	2767564	2775526	7963	BovineHD4100001786	BovineHD0300000781	1	0	0	1	loss	small	1	NM_001206587	FAM78B
	CNVR564	3	3007861	3064188	56328	BovineHD0300000878	BovineHD0300000907	1	0	0	1	loss	medium	1	NM_001192812	UCK2
	CNVR565	3	3072345	3089612	17268	BovineHD0300000911	BovineHD0300000916	2	0	0	2	loss	medium	1	NM_001192812	UCK2
	CNVR566	3	3536373	3541982	5610	BovineHD0300001069	BovineHD0300001074	2	0	0	2	loss	small	0
	CNVR567	3	3941249	3963449	22201	BovineHD0300001224	BTB-01214837	1	0	0	1	loss	medium	0
	CNVR568	3	5324806	5331911	7106	BovineHD0300001647	BovineHD0300001649	0	1	0	1	gain	small	0
	CNVR569	3	5505466	5523913	18448	ARS-BFGL-NGS-81166	BovineHD0300001700	1	0	0	1	loss	medium	0
	CNVR570	3	6563022	6587033	24012	BovineHD0300002050	BovineHD0300002062	7	0	0	7	loss	medium	1	NM_001076462	C3H1orf110
	CNVR571	3	6695360	6704049	8690	BovineHD0300002101	BovineHD0300002108	0	1	0	1	gain	small	1	NM_001083720	DDR2
	CNVR572	3	7388613	7392196	3584	BovineHD0300002381	BovineHD0300002384	1	0	0	1	loss	small	1	NM_001146219	NOS1AP
	CNVR573	3	7729624	7790001	60378	BovineHD0300002512	BovineHD0300002526	1	0	0	1	loss	medium	0
	CNVR574	3	7957960	7966233	8274	BTA-66943-no-rs	BovineHD0300002603	3	0	0	3	loss	small	0
	CNVR575	3	8008905	8047367	38463	BovineHD0300002623	BovineHD0300002641	0	3	0	3	gain	medium	1	NM_001109806	FCGR2A
	CNVR576	3	8635643	8685390	49748	BovineHD0300002848	ARS-BFGL-NGS-35918	3	0	0	3	loss	medium	1	NM_001101063	ITLN2
	CNVR577	3	9810337	9830353	20017	ARS-BFGL-NGS-118428	BovineHD0300003197	1	0	0	1	loss	medium	0
	CNVR578	3	10444586	10458671	14086	BovineHD0300003452	BovineHD0300003457	2	0	0	2	loss	medium	0
	CNVR579	3	11029661	11037495	7835	BovineHD0300003617	BovineHD0300003621	2	0	0	2	loss	small	0
	CNVR580	3	11223028	11286265	63238	BovineHD0300003705	BovineHD0300003746	4	0	0	4	loss	medium	0
	CNVR581	3	11497184	11519623	22440	BovineHD0300003801	BovineHD0300003809	1	0	0	1	loss	medium	0
	CNVR582	3	11959762	12124072	164311	BovineHD0300003931	BovineHD0300003989	7	3	5	15	both	large	3	NM_001205381,NM_001075382,NM_001105456	CD1D,CD1A,CD1A
	CNVR583	3	13514219	13532967	18749	BovineHD0300004374	BovineHD0300004389	2	1	0	3	both	medium	0
	CNVR584	3	13657562	13671276	13715	ARS-BFGL-NGS-108231	BovineHD0300004439	1	0	2	3	both	medium	0
	CNVR585	3	14215443	14228928	13486	BovineHD0300004600	BovineHD0300004605	2	0	0	2	loss	medium	2	NM_001206591,NM_173996	NES,BCAN
	CNVR586	3	14770536	14785545	15010	BovineHD0300004775	BovineHD0300004781	1	0	0	1	loss	medium	1	NM_001080295	UBQLN4
	CNVR587	3	15150577	15335259	184683	BovineHD0300004933	BovineHD0300004996	0	3	0	3	gain	large	1	NM_001192743	ASH1L
	CNVR588	3	15989737	15991913	2177	BovineHD0300005241	BovineHD0300005242	1	0	0	1	loss	small	0
	CNVR589	3	16457739	16474692	16954	BovineHD0300005362	BovineHD0300005366	1	1	0	2	both	medium	0
	CNVR590	3	17163486	17172200	8715	BovineHD0300005523	BovineHD4100001893	1	0	0	1	loss	small	1	NM_174651	S100A12
	CNVR591	3	17249638	17260281	10644	BovineHD4100001897	BovineHD0300005585	3	0	0	3	loss	medium	0
	CNVR592	3	17628502	17681439	52938	BovineHD0300005660	BTA-121572-no-rs	4	0	0	4	loss	medium	0
	CNVR593	3	19654937	19666876	11940	BovineHD0300006254	ARS-BFGL-NGS-107446	1	0	0	1	loss	medium	1	NM_001015658	VPS72
	CNVR594	3	19935849	19942173	6325	BovineHD0300006346	BovineHD0300006348	1	0	0	1	loss	small	1	NM_173993	ARNT
	CNVR595	3	20984338	21004447	20110	BovineHD0300006628	BovineHD0300006636	1	0	0	1	loss	medium	0
	CNVR596	3	21070708	21193631	122924	BovineHD0300006658	BovineHD0300006694	0	3	0	3	gain	large	0
	CNVR597	3	21329253	21387762	58510	BovineHD0300006727	BovineHD0300006741	0	3	0	3	gain	medium	0
	CNVR598	3	21998986	22043065	44080	BovineHD0300006904	BovineHD0300006922	1	0	0	1	loss	medium	1	NM_001078022	GJA5
	CNVR599	3	22291130	22326368	35239	BovineHD0300006985	Hapmap60947-rs29019824	4	0	0	4	loss	medium	0
	CNVR600	3	22466653	22478605	11953	BovineHD0300007028	BovineHD0300007031	2	0	0	2	loss	medium	0
	CNVR601	3	23098959	23112143	13185	BovineHD0300007232	BovineHD0300007236	0	1	0	1	gain	medium	0
	CNVR602	3	24850127	24876741	26615	BovineHD0300007781	BovineHD0300007784	2	0	0	2	loss	medium	0
	CNVR603	3	25856394	25912564	56171	BovineHD0300008138	BovineHD0300008155	0	1	0	1	gain	medium	1	NM_001206877	MAN1A2
	CNVR604	3	27372873	27390240	17368	BovineHD0300008703	BovineHD0300008708	3	0	0	3	loss	medium	1	NM_001193093	SLC22A15
	CNVR605	3	28287384	28401055	113672	BovineHD0300009029	BovineHD0300009055	2	0	0	2	loss	large	1	NM_001034657	TSPAN2
	CNVR606	3	31198799	31210427	11629	BovineHD0300009791	BovineHD0300009795	1	0	0	1	loss	medium	0
	CNVR607	3	31701896	31716987	15092	BovineHD0300009920	BovineHD0300009929	1	0	0	1	loss	medium	1	NM_001102118	DDX20
	CNVR608	3	33733047	33738122	5076	BovineHD0300010523	BovineHD0300010526	1	0	0	1	loss	small	0
	CNVR609	3	35163645	35167167	3523	BovineHD0300010902	BovineHD0300010903	0	1	0	1	gain	small	1	NM_001099066	LOC534742
	CNVR610	3	35306080	35310163	4084	BovineHD4100002015	BovineHD0300010961	1	0	0	1	loss	small	0
	CNVR611	3	36726202	36751677	25476	BovineHD0300011424	BovineHD0300011430	1	0	0	1	loss	medium	0
	CNVR612	3	37136508	37141663	5156	BovineHD0300011526	BovineHD0300011528	1	0	0	1	loss	small	0
	CNVR613	3	38320538	38333506	12969	BovineHD0300011810	BovineHD0300011813	1	0	0	1	loss	medium	0
	CNVR614	3	38674790	38688357	13568	BovineHD0300011900	BovineHD0300011906	1	0	0	1	loss	medium	0
	CNVR615	3	39108696	39121359	12664	BovineHD0300011988	BovineHD4100002045	1	0	0	1	loss	medium	0
	CNVR616	3	39136950	39143931	6982	BovineHD0300011991	BTA-93899-no-rs	1	0	0	1	loss	small	0
	CNVR617	3	39282243	39299783	17541	BovineHD0300012027	ARS-BFGL-NGS-103488	1	0	0	1	loss	medium	0
	CNVR618	3	39516682	39519029	2348	BovineHD4100002047	BovineHD0300012088	1	0	0	1	loss	small	0
	CNVR619	3	40399136	40399737	602	ARS-USMARC-Parent-AY842472-rs29001941	BovineHD0300012308	1	0	0	1	loss	small	0
	CNVR620	3	40529468	40584261	54794	BovineHD0300012335	BovineHD0300012363	1	3	0	4	both	medium	1	NM_001166509	COL11A1
	CNVR621	3	40637326	40648196	10871	BovineHD0300012378	BovineHD0300012381	1	0	0	1	loss	medium	1	NM_001166509	COL11A1
	CNVR622	3	40950927	40983044	32118	BovineHD0300012467	BovineHD0300036075	2	0	0	2	loss	medium	0
	CNVR623	3	41211668	41243850	32183	ARS-BFGL-NGS-113447	BovineHD0300012555	0	10	0	10	gain	medium	0
	CNVR624	3	41398160	41432313	34154	BovineHD4100002053	Hapmap33718-BTA-152247	1	2	0	3	both	medium	1	NM_001098094	OLFM3
	CNVR625	3	41683690	41698723	15034	BovineHD0300012724	BovineHD4100002056	1	0	0	1	loss	medium	0
	CNVR626	3	41860820	41883352	22533	BovineHD0300012778	BovineHD0300012782	1	0	0	1	loss	medium	0
	CNVR627	3	41895125	41903566	8442	BovineHD0300012786	BovineHD0300012789	1	0	0	1	loss	small	0
	CNVR628	3	42500833	42521913	21081	BovineHD0300012941	BovineHD0300012945	1	0	0	1	loss	medium	1	NM_001083760	SLC30A7
	CNVR629	3	43462907	43467695	4789	BovineHD0300013217	BovineHD0300013221	1	0	0	1	loss	small	0
	CNVR630	3	44024481	44041794	17314	BovineHD0300013420	BovineHD0300013425	1	0	0	1	loss	medium	0
	CNVR631	3	44223647	44233220	9574	BovineHD0300013515	ARS-BFGL-NGS-57015	1	0	0	1	loss	small	0
	CNVR632	3	44627489	44681076	53588	BovineHD0300013681	BovineHD0300013693	0	1	0	1	gain	medium	1	NM_001163937	SNX7
	CNVR633	3	45405468	45428317	22850	Hapmap44656-BTA-67751	BovineHD0300013855	1	0	0	1	loss	medium	0
	CNVR634	3	45494026	45518641	24616	BovineHD0300013870	BovineHD4100002086	1	1	0	2	both	medium	0
	CNVR635	3	46013391	46019154	5764	BovineHD0300014032	BovineHD0300014034	1	0	0	1	loss	small	1	NM_174041	DPYD
	CNVR636	3	46128366	46134907	6542	BovineHD0300014058	ARS-BFGL-NGS-112152	0	1	0	1	gain	small	1	NM_174041	DPYD
	CNVR637	3	47035496	47050012	14517	BTB-01800728	BovineHD0300014332	2	0	0	2	loss	medium	0
	CNVR638	3	47692619	47703475	10857	BovineHD0300014511	Hapmap44321-BTA-96862	0	1	0	1	gain	medium	0
	CNVR639	3	48313245	48408763	95519	INRA-492	BovineHD0300014687	2	0	0	2	loss	medium	1	NM_001098128	RWDD3
	CNVR640	3	49241891	49266038	24148	BovineHD0300014938	BovineHD0300014941	0	1	1	2	both	medium	0
	CNVR641	3	50622693	50627867	5175	BovineHD0300015363	BovineHD0300015364	0	1	0	1	gain	small	0
	CNVR642	3	51117769	51138124	20356	BovineHD0300015476	BovineHD0300015480	1	0	0	1	loss	medium	0
	CNVR643	3	51226863	51245490	18628	BovineHD0300015501	BovineHD0300015509	2	0	0	2	loss	medium	1	NM_001103266	RPAP2
	CNVR644	3	52137181	52258713	121533	BovineHD0300015749	BovineHD0300015770	1	7	0	8	both	large	1	NM_001205576	HFM1
	CNVR645	3	53625840	53628690	2851	BovineHD0300016162	BovineHD0300016164	1	0	0	1	loss	small	0
	CNVR646	3	54343407	55017187	673781	BovineHD0300016468	BovineHD0300035567	109	63	10	182	both	large	2	NM_001075995,NM_001102261	GBP6,GBP4
	CNVR647	3	55641652	55646473	4822	BovineHD4100002134	BovineHD0300016809	1	0	0	1	loss	small	0
	CNVR648	3	56993209	57051630	58422	BovineHD0300017162	BovineHD0300017177	1	0	0	1	loss	medium	0
	CNVR649	3	57372365	57376268	3904	BovineHD0300017289	BovineHD0300017291	0	1	0	1	gain	small	0
	CNVR650	3	57829130	57850171	21042	BovineHD0300017413	BovineHD0300017418	2	0	0	2	loss	medium	1	NM_001075993	ODF2L
	CNVR651	3	58632730	58646005	13276	BovineHD0300017625	BovineHD0300017629	2	0	0	2	loss	medium	0
	CNVR652	3	58737984	58767680	29697	BovineHD0300017672	BovineHD0300017682	3	0	0	3	loss	medium	0
	CNVR653	3	59150473	59303403	152931	BovineHD0300017779	BovineHD0300017837	4	1	0	5	both	large	2	NM_001099013,NM_001192367	WDR63,MCOLN3
	CNVR654	3	59508213	59514563	6351	BovineHD0300017896	BovineHD0300017900	1	0	0	1	loss	small	0
	CNVR655	3	59710502	59718856	8355	BovineHD0300017937	Hapmap51028-BTA-68052	1	0	0	1	loss	small	1	NM_001206600	CTBS
	CNVR656	3	61660040	61665100	5061	ARS-BFGL-NGS-10798	BovineHD0300018511	2	0	0	2	loss	small	0
	CNVR657	3	62331306	62368794	37489	BovineHD0300018687	BovineHD0300018693	1	0	0	1	loss	medium	0
	CNVR658	3	63235389	63249056	13668	BovineHD0300018924	BovineHD0300018930	1	0	0	1	loss	medium	1	NM_181013	LPHN2
	CNVR659	3	63255659	63270049	14391	BovineHD0300018935	BovineHD0300018943	3	0	0	3	loss	medium	1	NM_181013	LPHN2
	CNVR660	3	64148328	64179179	30852	BovineHD0300019154	BovineHD0300019160	0	1	0	1	gain	medium	0
	CNVR661	3	64530487	64543648	13162	BovineHD4100002179	BovineHD0300019237	2	1	0	3	both	medium	0
	CNVR662	3	64714681	64724037	9357	BovineHD0300019263	Hapmap52640-rs29027369	1	0	0	1	loss	small	0
	CNVR663	3	64779129	64792340	13212	BovineHD0300019284	BovineHD0300019288	1	0	0	1	loss	medium	0
	CNVR664	3	64965165	64991642	26478	BovineHD0300019324	BovineHD0300019330	0	2	0	2	gain	medium	0
	CNVR665	3	66400479	66405691	5213	BovineHD0300019685	BovineHD0300019686	1	0	0	1	loss	small	1	NM_181025	PTGFR
	CNVR666	3	67183547	67200157	16611	BovineHD0300019877	BovineHD0300019880	0	1	0	1	gain	medium	1	NM_001101139	USP33
	CNVR667	3	67564718	67574825	10108	BovineHD0300020014	BovineHD0300020017	1	0	0	1	loss	medium	1	NM_001083757	AK5
	CNVR668	3	69231601	69316041	84441	BovineHD0300020445	BovineHD0300020464	2	0	0	2	loss	medium	1	NM_001206255	MSH4
	CNVR669	3	69444261	69456315	12055	BovineHD0300020485	BovineHD0300020487	1	0	0	1	loss	medium	0
	CNVR670	3	69811651	69814877	3227	BovineHD0300020580	BovineHD0300020582	1	0	0	1	loss	small	1	NM_001281916	SLC44A5
	CNVR671	3	70242942	70358261	115320	BovineHD0300020686	BovineHD0300020717	0	1	0	1	gain	large	2	NM_001015620,NM_174025	TYW3,CRYZ
	CNVR672	3	70879498	70914707	35210	BovineHD0300035592	BovineHD0300020883	1	2	0	3	both	medium	2	NM_001191283,NM_001105391	FPGT,LRRIQ3
	CNVR673	3	71408287	71428725	20439	BovineHD0300020981	BovineHD0300020984	1	0	0	1	loss	medium	0
	CNVR674	3	71468403	71486626	18224	BovineHD0300020993	BovineHD0300021000	1	0	0	1	loss	medium	0
	CNVR675	3	72227464	72256623	29160	ARS-BFGL-NGS-78645	BovineHD0300021160	0	1	0	1	gain	medium	0
	CNVR676	3	72328321	72338259	9939	BovineHD0300021178	BovineHD0300021181	0	1	0	1	gain	small	0
	CNVR677	3	72381331	72434154	52824	BovineHD0300021187	BovineHD0300021194	1	0	0	1	loss	medium	0
	CNVR678	3	73355059	73442670	87612	BovineHD0300021350	BovineHD0300021369	1	0	0	1	loss	medium	1	NM_001205414	NEGR1
	CNVR679	3	73529818	73550671	20854	BovineHD0300021389	BovineHD0300021398	1	0	0	1	loss	medium	1	NM_001205414	NEGR1
	CNVR680	3	74468737	74476866	8130	BovineHD0300036227	BovineHD0300021653	1	0	0	1	loss	small	0
	CNVR681	3	75322921	75391246	68326	BovineHD0300021852	BovineHD0300021864	4	0	0	4	loss	medium	2	NM_001103262,NM_001192108	LRRC40,LRRC7
	CNVR682	3	75689837	75709156	19320	BovineHD0300021961	BovineHD0300021966	4	0	0	4	loss	medium	1	NM_001192108	LRRC7
	CNVR683	3	76872164	76879829	7666	BovineHD0300022236	BovineHD0300022240	2	0	0	2	loss	small	0
	CNVR684	3	78129767	78144447	14681	BovineHD4100002227	BovineHD0300022500	1	0	0	1	loss	medium	0
	CNVR685	3	78242632	78265433	22802	BTB-00373687	BTA-82678-no-rs	0	1	0	1	gain	medium	1	NM_001046449	SERBP1
	CNVR686	3	78741411	78777587	36177	BovineHD0300022698	BTA-102712-no-rs	1	0	0	1	loss	medium	0
	CNVR687	3	80183299	80202118	18820	BovineHD0300023074	BovineHD0300023078	0	1	0	1	gain	medium	0
	CNVR688	3	80965161	81016407	51247	BovineHD0300023252	BovineHD0300023275	0	1	0	1	gain	medium	0
	CNVR689	3	82329944	82465147	135204	BovineHD0300023658	BovineHD0300023684	0	3	0	3	gain	large	2	NM_001192050,NM_001079619	EFCAB7,ITGB3BP
	CNVR690	3	83385769	83391811	6043	BovineHD0300023871	BovineHD0300023873	1	0	0	1	loss	small	1	NM_001082442	ATG4C
	CNVR691	3	83635699	83663765	28067	BovineHD0300023923	BovineHD0300023928	0	1	0	1	gain	medium	2	NM_001192906,NM_001046224	DOCK7,USP1
	CNVR692	3	83971202	83993153	21952	BovineHD0300024000	BovineHD0300024006	1	0	0	1	loss	medium	0
	CNVR693	3	84006887	84030343	23457	BovineHD0300024008	BovineHD0300024013	0	1	1	2	both	medium	0
	CNVR694	3	84107316	84136344	29029	BovineHD0300024038	BovineHD0300024042	1	0	0	1	loss	medium	2	NM_001191501,NM_001168605	INADL,LOC782781
	CNVR695	3	91174812	91213304	38493	BovineHD0300026229	BovineHD0300026239	1	0	0	1	loss	medium	0
	CNVR696	3	93046112	93050087	3976	BovineHD0300026781	BovineHD0300026783	1	0	0	1	loss	small	0
	CNVR697	3	93173383	93177136	3754	BovineHD0300026830	BovineHD0300026833	1	0	0	1	loss	small	0
	CNVR698	3	93424403	93487726	63324	BovineHD0300026924	BovineHD0300026935	1	0	0	1	loss	medium	0
	CNVR699	3	93587597	93603332	15736	BovineHD0300026974	BovineHD0300026980	3	0	0	3	loss	medium	2	NM_001038130,NM_001045889	C3H1orf123,CPT2
	CNVR700	3	94465684	94479311	13628	BovineHD0300027216	BovineHD0300027219	0	1	0	1	gain	medium	1	NM_001206930	ZCCHC11
	CNVR701	3	95552098	95576261	24164	BovineHD0300027457	BovineHD0300027464	1	0	0	1	loss	medium	0
	CNVR702	3	95708039	95745603	37565	ARS-BFGL-NGS-21195	BovineHD0300027506	1	0	0	1	loss	medium	1	NM_001077079	C3H1orf185
	CNVR703	3	96508153	96547550	39398	BovineHD0300027681	BovineHD0300027695	1	0	0	1	loss	medium	0
	CNVR704	3	96942767	96955478	12712	BovineHD0300027805	BTA-28541-no-rs	2	0	0	2	loss	medium	0
	CNVR705	3	97045586	97049900	4315	BovineHD0300027824	BovineHD0300027827	1	0	0	1	loss	small	0
	CNVR706	3	98182283	98222548	40266	BovineHD0300028196	UA-IFASA-3979	1	0	0	1	loss	medium	0
	CNVR707	3	98585293	98587436	2144	BovineHD0300028342	ARS-BFGL-NGS-98870	1	0	0	1	loss	small	1	NM_001205936	SLC5A9
	CNVR708	3	99823337	99853456	30120	BovineHD0300028674	ARS-BFGL-NGS-115218	0	1	0	1	gain	medium	0
	CNVR709	3	99895974	99959169	63196	BovineHD0300028684	BovineHD0300028704	1	0	0	1	loss	medium	2	NM_001076202,NM_001098990	CYP4B1,CYP4A22
	CNVR710	3	100221300	100228712	7413	BovineHD0300028762	Hapmap44755-BTA-110608	1	0	0	1	loss	small	1	NM_001191192	DMBX1
	CNVR711	3	100452373	100468099	15727	BovineHD4100002391	Hapmap36001-SCAFFOLD50270_3726	0	0	1	1	both	medium	0
	CNVR712	3	101095193	101109454	14262	BovineHD0300028949	BovineHD4100002399	1	0	0	1	loss	medium	1	NM_001076513	AKR1A1
	CNVR713	3	101469831	101538838	69008	BovineHD0300029034	BovineHD0300029051	0	3	0	3	gain	medium	0
	CNVR714	3	103676393	103707798	31406	BovineHD0300029711	BovineHD0300029717	11	0	1	12	both	medium	0
	CNVR715	3	103756410	103789453	33044	BovineHD0300029729	BovineHD0300029740	2	0	0	2	loss	medium	0
	CNVR716	3	103996075	104048383	52309	BovineHD0300029791	ARS-BFGL-NGS-111440	1	1	0	2	both	medium	1	NM_001040575	CCDC23
	CNVR717	3	104583968	104594615	10648	BovineHD0300029957	BovineHD0300029961	1	0	0	1	loss	medium	0
	CNVR718	3	105576161	105586691	10531	ARS-BFGL-NGS-116561	BovineHD0300030265	1	0	0	1	loss	medium	0
	CNVR719	3	105652360	105741896	89537	BovineHD0300030287	BovineHD0300030313	5	1	0	6	both	medium	1	NM_001192986	SCMH1
	CNVR720	3	105880178	105936783	56606	BovineHD0300030350	BovineHD0300030366	4	0	0	4	loss	medium	0
	CNVR721	3	105985620	105998625	13006	BovineHD0300030380	BovineHD0300030390	1	0	0	1	loss	medium	0
	CNVR722	3	106196156	106217938	21783	BovineHD0300030461	BovineHD0300030470	1	0	0	1	loss	medium	0
	CNVR723	3	109470255	109474876	4622	BovineHD0300031467	BovineHD0300031469	1	0	0	1	loss	small	1	NM_001206003	GRIK3
	CNVR724	3	110605502	110629260	23759	BovineHD0300031824	BovineHD0300031829	2	0	0	2	loss	medium	1	NM_001192177	CLSPN
	CNVR725	3	110934201	111027481	93281	BovineHD0300031920	BovineHD0300031942	0	1	0	1	gain	medium	0
	CNVR726	3	111562825	111578560	15736	BovineHD0300032073	BovineHD0300032079	1	0	0	1	loss	medium	0
	CNVR727	3	113907407	113921998	14592	BTB-01626709	BovineHD0300032897	1	0	0	1	loss	medium	1	NM_174762	UGT1A6
	CNVR728	3	114054071	114062467	8397	BovineHD0300032922	BovineHD0300032923	1	0	0	1	loss	small	0
	CNVR729	3	114246983	114274438	27456	BovineHD0300033008	BovineHD0300033020	2	0	0	2	loss	medium	1	NM_001206066	TRPM8
	CNVR730	3	114526324	114551527	25204	ARS-BFGL-NGS-65126	ARS-BFGL-NGS-110265	1	0	0	1	loss	medium	0
	CNVR731	3	114786368	114788327	1960	BovineHD0300033225	BovineHD0300033227	1	0	0	1	loss	small	0
	CNVR732	3	115179096	115193115	14020	BovineHD0300033332	BovineHD0300033336	2	0	0	2	loss	medium	0
	CNVR733	3	116243053	116272121	29069	BovineHD0300033740	BovineHD0300033747	3	0	0	3	loss	medium	1	NM_001192145	GBX2
	CNVR734	3	117254645	117273957	19313	BovineHD4100002540	BovineHD0300034127	1	1	0	2	both	medium	0
	CNVR735	3	118053566	118098722	45157	BovineHD0300034425	ARS-BFGL-NGS-90439	4	0	0	4	loss	medium	2	NM_001083804,NM_001205909	SCLY,ESPNL
	CNVR736	3	118716490	118721105	4616	BovineHD0300034633	BovineHD0300034637	1	0	0	1	loss	small	0
	CNVR737	3	119038326	119049926	11601	BovineHD0300034707	BovineHD0300034709	1	0	0	1	loss	medium	0
	CNVR738	3	119129592	119140039	10448	BovineHD0300034731	BovineHD0300034733	1	0	0	1	loss	medium	0
	CNVR739	3	119162462	119177155	14694	BovineHD0300034747	BovineHD0300034757	2	0	0	2	loss	medium	0
	CNVR740	3	119371201	119428593	57393	BovineHD0300034828	BovineHD0300034850	0	1	0	1	gain	medium	0
	CNVR741	3	119627442	119636237	8796	BovineHD0300034937	BovineHD0300034945	1	0	0	1	loss	small	1	NM_176655	NDUFA10
	CNVR742	3	119880092	119923307	43216	BovineHD0300035048	BovineHD0300035705	2	3	0	5	both	medium	0
	CNVR743	3	120026424	120060932	34509	BovineHD0300035088	BovineHD0300035106	1	0	0	1	loss	medium	0
	CNVR744	3	120313956	120365622	51667	BovineHD0300035189	ARS-BFGL-NGS-11201	1	2	1	4	both	medium	0
	CNVR745	3	120489694	120583544	93851	BovineHD0300035233	BovineHD0300035257	2	3	0	5	both	medium	0
	CNVR746	3	120637967	121207856	569890	BovineHD0300035273	BovineHD0300035417	12	20	3	35	both	large	10	NM_001102355,NM_001244226,NM_001034238,NM_001038669,NM_001098868,NM_001046092,NM_001098893,NM_001040580,NM_001001170,NM_183407	AGXT,MTERF4,PPP1R7,THAP4,BOK,2-Sep,DTYMK,ING5,ATG4B,STK25
	CNVR747	4	6094	42624	36531	BovineHD0400000002	BovineHD0400035826	1	0	0	1	loss	medium	0
	CNVR748	4	61467	98241	36775	BovineHD0400000010	BovineHD0400000013	0	1	0	1	gain	medium	0
	CNVR749	4	328471	360794	32324	BovineHD0400000052	ARS-BFGL-NGS-102812	5	0	0	5	loss	medium	0
	CNVR750	4	831134	844951	13818	BovineHD0400000161	BovineHD0400000164	1	0	0	1	loss	medium	0
	CNVR751	4	855432	884326	28895	BovineHD0400000166	BovineHD0400000175	0	3	0	3	gain	medium	0
	CNVR752	4	906130	940053	33924	BovineHD0400000184	BovineHD4100002589	1	0	0	1	loss	medium	0
	CNVR753	4	1396430	1414719	18290	BovineHD0400000303	ARS-BFGL-NGS-102687	1	0	0	1	loss	medium	0
	CNVR754	4	1648314	1667052	18739	BovineHD0400000380	BovineHD0400000388	5	0	0	5	loss	medium	0
	CNVR755	4	1985264	1999352	14089	BovineHD0400000466	BovineHD0400000468	1	0	0	1	loss	medium	0
	CNVR756	4	2467291	2503911	36621	BovineHD0400000567	BovineHD0400000578	5	0	0	5	loss	medium	0
	CNVR757	4	2552295	2564774	12480	BovineHD0400000594	BovineHD0400000601	1	0	0	1	loss	medium	0
	CNVR758	4	2850589	2854097	3509	BovineHD0400000673	BovineHD4100002597	1	0	0	1	loss	small	0
	CNVR759	4	2896546	2954750	58205	BovineHD0400000682	BovineHD0400000702	1	1	0	2	both	medium	0
	CNVR760	4	3383763	3395234	11472	BovineHD0400000839	BovineHD0400000842	2	0	0	2	loss	medium	0
	CNVR761	4	3803621	3827792	24172	BovineHD0400000955	BovineHD0400000965	1	0	0	1	loss	medium	0
	CNVR762	4	4034345	4038756	4412	BovineHD0400001043	BovineHD0400001046	2	0	0	2	loss	small	0
	CNVR763	4	4468481	4485082	16602	BovineHD4100002601	BovineHD0400001197	4	0	2	6	both	medium	0
	CNVR764	4	5818672	5856702	38031	BovineHD0400001651	BovineHD0400001660	2	0	0	2	loss	medium	1	NM_001038611	ZPBP
	CNVR765	4	6895776	6900696	4921	BovineHD0400002022	BovineHD0400002025	3	0	0	3	loss	small	0
	CNVR766	4	7004045	7008858	4814	BovineHD0400002066	BovineHD0400002068	1	0	0	1	loss	small	0
	CNVR767	4	7110929	7117965	7037	BovineHD0400002123	BovineHD0400002129	1	0	0	1	loss	small	0
	CNVR768	4	7720784	7768281	47498	BovineHD0400002383	BovineHD0400002396	2	2	0	4	both	medium	0
	CNVR769	4	7898446	7925825	27380	BovineHD0400002435	BovineHD0400002447	4	0	0	4	loss	medium	1	NM_001206776	CDK14
	CNVR770	4	8681893	8688222	6330	BovineHD0400002689	BovineHD0400002691	1	0	0	1	loss	small	0
	CNVR771	4	9009929	9026721	16793	BovineHD0400002770	BovineHD0400002775	5	0	0	5	loss	medium	0
	CNVR772	4	9138044	9146261	8218	BovineHD0400002818	BovineHD0400002822	1	0	0	1	loss	small	0
	CNVR773	4	9393915	9409679	15765	BovineHD0400002893	BovineHD0400035585	1	0	0	1	loss	medium	1	NM_001001166	KRIT1
	CNVR774	4	9594042	9609437	15396	BovineHD0400002927	BovineHD0400002930	1	0	0	1	loss	medium	1	NM_001077068	TMBIM1B
	CNVR775	4	9725280	9734793	9514	BovineHD0400002961	BovineHD0400035586	2	1	0	3	both	small	2	NM_001101854,NM_001040545	RBM48,LOC524650
	CNVR776	4	10299738	10300575	838	BovineHD0400003128	BovineHD0400003129	1	0	0	1	loss	small	0
	CNVR777	4	10744178	10754105	9928	BovineHD0400003252	BovineHD0400003256	0	1	0	1	gain	small	0
	CNVR778	4	16019545	16062199	42655	BovineHD0400004762	BovineHD0400004779	1	1	0	2	both	medium	0
	CNVR779	4	16434333	16452962	18630	BovineHD0400004852	BTB-01176772	2	0	0	2	loss	medium	0
	CNVR780	4	16745806	16786150	40345	BovineHD0400004934	BovineHD0400004939	4	1	0	5	both	medium	0
	CNVR781	4	17374656	17376998	2343	BovineHD0400005141	BovineHD0400005144	1	0	0	1	loss	small	0
	CNVR782	4	17861851	17884330	22480	BovineHD0400005328	BovineHD0400005341	1	0	0	1	loss	medium	1	NM_001034762	NXPH1
	CNVR783	4	17987960	18012497	24538	BovineHD0400005386	BovineHD0400005394	2	0	0	2	loss	medium	0
	CNVR784	4	18584904	18593278	8375	BovineHD0400005561	BovineHD0400005564	1	0	0	1	loss	small	0
	CNVR785	4	18661323	18674367	13045	BovineHD0400005581	BovineHD0400005587	2	0	0	2	loss	medium	0
	CNVR786	4	18915351	18919523	4173	BovineHD0400005679	BovineHD0400005683	0	1	0	1	gain	small	0
	CNVR787	4	19132537	19144941	12405	BTB-01238546	BovineHD0400005738	2	0	0	2	loss	medium	0
	CNVR788	4	19320065	19336441	16377	BovineHD0400005775	BovineHD0400005779	1	0	0	1	loss	medium	0
	CNVR789	4	20005512	20010948	5437	BovineHD0400006013	BovineHD0400006018	1	0	0	1	loss	small	0
	CNVR790	4	20101367	20114204	12838	BovineHD0400006035	BovineHD0400006039	1	0	0	1	loss	medium	0
	CNVR791	4	20673638	20709250	35613	BovineHD0400006187	BovineHD0400006196	12	2	0	14	both	medium	0
	CNVR792	4	20883303	20894177	10875	BovineHD0400006232	BovineHD0400006234	1	0	0	1	loss	medium	0
	CNVR793	4	21678756	21692825	14070	BovineHD0400006444	BovineHD0400006447	1	0	0	1	loss	medium	0
	CNVR794	4	22152612	22192115	39504	BovineHD0400006557	BovineHD0400006566	1	0	0	1	loss	medium	0
	CNVR795	4	22452120	22463380	11261	ARS-BFGL-NGS-16360	BovineHD0400006625	1	0	0	1	loss	medium	1	NM_001192898	DGKB
	CNVR796	4	22520058	22538445	18388	BovineHD0400006642	BovineHD0400006647	1	1	0	2	both	medium	1	NM_001192898	DGKB
	CNVR797	4	22792222	22845527	53306	BovineHD0400035377	BovineHD0400006734	1	0	0	1	loss	medium	1	NM_001192898	DGKB
	CNVR798	4	24169007	24183919	14913	BovineHD0400007110	Hapmap60681-rs29013301	1	0	0	1	loss	medium	0
	CNVR799	4	24243317	24290840	47524	BovineHD0400007126	BovineHD0400007142	4	0	0	4	loss	medium	0
	CNVR800	4	24799926	24821143	21218	BovineHD0400007269	BovineHD0400007276	1	0	0	1	loss	medium	0
	CNVR801	4	24824291	24867613	43323	BovineHD0400007277	BovineHD0400007283	3	0	0	3	loss	medium	0
	CNVR802	4	26023881	26041248	17368	BovineHD0400007592	BovineHD0400007596	5	2	0	7	both	medium	0
	CNVR803	4	27199747	27227624	27878	BovineHD0400007863	BovineHD0400007869	1	0	0	1	loss	medium	0
	CNVR804	4	28227229	28249822	22594	BTA-23043-no-rs	BovineHD0400008137	3	0	0	3	loss	medium	0
	CNVR805	4	28569096	28581082	11987	BovineHD0400008213	BovineHD0400008215	1	0	0	1	loss	medium	0
	CNVR806	4	29485912	29504827	18916	BTB-01202801	BovineHD0400008416	1	0	0	1	loss	medium	0
	CNVR807	4	29584015	29608254	24240	BovineHD4100002755	BovineHD0400008454	3	0	0	3	loss	medium	0
	CNVR808	4	32563713	32696133	132421	BovineHD0400009267	BovineHD0400009305	3	0	1	4	both	large	1	NM_001076874	RUNDC3B
	CNVR809	4	32809145	32819958	10814	BovineHD0400009324	BovineHD0400009335	0	1	0	1	gain	medium	1	NM_001076874	RUNDC3B
	CNVR810	4	33059396	33102642	43247	BovineHD0400009387	BovineHD0400009400	1	0	0	1	loss	medium	0
	CNVR811	4	33180865	33236485	55621	BovineHD0400009417	Hapmap55409-rs29022997	0	2	0	2	gain	medium	1	NM_177494	CROT
	CNVR812	4	34174582	34205083	30502	BovineHD0400009709	BovineHD0400009715	1	0	0	1	loss	medium	0
	CNVR813	4	34591431	34610081	18651	BovineHD0400009800	BTB-01269715	2	0	0	2	loss	medium	0
	CNVR814	4	36543733	36568732	25000	BovineHD0400010244	BovineHD0400010253	4	1	0	5	both	medium	1	NM_001276701	SEMA3A
	CNVR815	4	36766498	36801780	35283	BovineHD0400010314	BTB-01228256	1	0	0	1	loss	medium	1	NM_001276701	SEMA3A
	CNVR816	4	37009845	37043544	33700	BovineHD0400010370	BovineHD0400010377	2	0	0	2	loss	medium	0
	CNVR817	4	37056834	37072627	15794	BovineHD0400010381	BovineHD0400010384	1	0	0	1	loss	medium	0
	CNVR818	4	37088327	37099234	10908	BovineHD0400010388	BovineHD0400010391	1	0	0	1	loss	medium	0
	CNVR819	4	37291616	37307741	16126	BovineHD0400010463	BovineHD0400010466	1	0	0	1	loss	medium	0
	CNVR820	4	37601285	37622090	20806	BovineHD0400010549	BovineHD0400010558	1	0	0	1	loss	medium	0
	CNVR821	4	38632043	38635777	3735	BovineHD0400010833	BovineHD0400010836	1	0	0	1	loss	small	1	NM_001205987	CACNA2D1
	CNVR822	4	39388990	39403685	14696	BovineHD0400010994	BovineHD0400010996	1	0	0	1	loss	medium	0
	CNVR823	4	39540154	39586083	45930	BovineHD0400011021	BovineHD0400011030	1	0	0	1	loss	medium	0
	CNVR824	4	39889039	39905101	16063	ARS-BFGL-NGS-113933	BovineHD0400011078	1	0	0	1	loss	medium	0
	CNVR825	4	40036510	40081019	44510	BovineHD0400011104	BovineHD0400011119	1	1	0	2	both	medium	0
	CNVR826	4	40206749	40224987	18239	BovineHD0400011152	BovineHD0400035991	2	0	0	2	loss	medium	1	NM_001101082	SEMA3C
	CNVR827	4	40925873	40930064	4192	BovineHD0400011331	BovineHD0400011333	1	0	0	1	loss	small	0
	CNVR828	4	41858753	41883506	24754	BTB-00179309	BovineHD0400011563	0	1	0	1	gain	medium	0
	CNVR829	4	42188377	42211536	23160	BovineHD0400011613	BTB-01478303	1	0	0	1	loss	medium	0
	CNVR830	4	43460109	43487686	27578	BovineHD0400011924	BovineHD0400011933	4	0	0	4	loss	medium	0
	CNVR831	4	44379258	44402191	22934	BovineHD0400012141	BovineHD0400012147	3	0	0	3	loss	medium	0
	CNVR832	4	44424562	44436752	12191	BovineHD0400012164	BovineHD0400012167	1	0	0	1	loss	medium	0
	CNVR833	4	45046194	45082301	36108	BovineHD0400012360	BovineHD0400012365	2	0	2	4	both	medium	1	NM_001206458	RELN
	CNVR834	4	45128142	45155608	27467	ARS-BFGL-NGS-11339	BovineHD0400012379	2	0	0	2	loss	medium	1	NM_001206458	RELN
	CNVR835	4	45283780	45306066	22287	DIAS-222	BovineHD0400012407	1	0	0	1	loss	medium	1	NM_001206458	RELN
	CNVR836	4	45859746	45873210	13465	BovineHD0400012525	BTB-01351261	2	0	0	2	loss	medium	1	NM_001104984	LHFPL3
	CNVR837	4	46033192	46053489	20298	BovineHD0400012589	BovineHD0400012598	2	0	0	2	loss	medium	1	NM_001104984	LHFPL3
	CNVR838	4	46181176	46187220	6045	BovineHD0400012638	BovineHD0400012643	1	0	0	1	loss	small	1	NM_001104984	LHFPL3
	CNVR839	4	47046726	47052394	5669	BovineHD0400012882	BovineHD0400012884	1	0	0	1	loss	small	1	NM_001166367	ATXN7L1
	CNVR840	4	48301795	48324610	22816	BovineHD0400013278	BovineHD0400013281	1	0	0	1	loss	medium	1	NM_001102125	PIK3CG
	CNVR841	4	48603217	48665901	62685	BovineHD0400013361	BovineHD0400013378	1	0	0	1	loss	medium	0
	CNVR842	4	49683856	49686365	2510	BovineHD0400013684	BovineHD0400013686	1	0	0	1	loss	small	1	NR_037521	MIR3432A-1
	CNVR843	4	49846205	49876311	30107	BovineHD0400013765	BovineHD0400013771	3	1	0	4	both	medium	0
	CNVR844	4	50187416	50235341	47926	BovineHD0400013857	BovineHD0400013863	1	0	0	1	loss	medium	0
	CNVR845	4	50471073	50484943	13871	BovineHD0400013931	BovineHD0400013939	0	3	0	3	gain	medium	0
	CNVR846	4	50773214	50816295	43082	BovineHD0400014035	BovineHD0400014052	0	2	0	2	gain	medium	1	NM_001281911	TARP
	CNVR847	4	51318774	51371784	53011	BovineHD0400014199	BovineHD0400014207	1	2	0	3	both	medium	1	NM_174063	ASZ1
	CNVR848	4	52307397	52313145	5749	BovineHD0400014435	BovineHD0400014436	1	0	0	1	loss	small	0
	CNVR849	4	52841912	52853996	12085	BovineHD0400014582	BovineHD4100002880	1	0	0	1	loss	medium	0
	CNVR850	4	55162731	55249029	86299	BovineHD0400015093	BovineHD0400015104	1	0	0	1	loss	medium	0
	CNVR851	4	56001676	56008334	6659	BovineHD0400015296	BovineHD0400015298	1	0	0	1	loss	small	1	NM_001083395	ZNF277
	CNVR852	4	56670153	56673770	3618	BovineHD0400015473	BovineHD0400015475	1	0	0	1	loss	small	0
	CNVR853	4	57454808	57513847	59040	BovineHD0400015674	BovineHD0400036049	1	0	0	1	loss	medium	0
	CNVR854	4	57639483	57652994	13512	BovineHD0400015717	BovineHD0400015722	1	0	0	1	loss	medium	0
	CNVR855	4	58181454	58203233	21780	BovineHD4100002903	Hapmap55561-rs29010357	0	1	0	1	gain	medium	0
	CNVR856	4	58206669	58216180	9512	BovineHD4100002904	BovineHD0400015881	1	0	0	1	loss	small	0
	CNVR857	4	58920558	58922810	2253	Hapmap52199-rs29020557	BovineHD0400016026	1	0	0	1	loss	small	0
	CNVR858	4	59613508	59655016	41509	BovineHD0400016183	BovineHD0400016186	1	0	0	1	loss	medium	0
	CNVR859	4	59720586	59744707	24122	BovineHD0400016198	ARS-BFGL-NGS-114455	1	0	0	1	loss	medium	0
	CNVR860	4	61041747	61053641	11895	BovineHD0400016674	BovineHD0400016680	1	0	0	1	loss	medium	1	NM_001078096	AOAH
	CNVR861	4	62162603	62256350	93748	BovineHD0400017005	BovineHD0400017033	1	0	0	1	loss	medium	1	NM_001192237	TBX20
	CNVR862	4	62345327	62351686	6360	BovineHD0400017054	BovineHD0400017055	1	0	0	1	loss	small	1	NM_001206782	DPY19L2
	CNVR863	4	62780362	62787944	7583	BovineHD0400017206	BovineHD0400017209	1	0	0	1	loss	small	0
	CNVR864	4	63237336	63244739	7404	BovineHD0400017308	BovineHD0400017310	0	1	0	1	gain	small	1	NM_001077997	BMPER
	CNVR865	4	64124061	64133386	9326	BovineHD0400017548	BovineHD0400017550	1	0	0	1	loss	small	0
	CNVR866	4	64179627	64202219	22593	BovineHD0400017566	BovineHD0400017569	0	1	0	1	gain	medium	1	NM_001037597	NT5C3A
	CNVR867	4	64276570	64296439	19870	BovineHD0400017602	BovineHD0400017607	2	0	0	2	loss	medium	0
	CNVR868	4	64525343	64572656	47314	BovineHD0400017691	BovineHD0400017701	0	1	0	1	gain	medium	0
	CNVR869	4	64902388	64936824	34437	BovineHD0400017796	BovineHD0400017803	5	0	4	9	both	medium	0
	CNVR870	4	64969053	64983478	14426	BovineHD0400017813	BovineHD0400017818	1	0	0	1	loss	medium	0
	CNVR871	4	65929995	65939450	9456	BTA-70972-no-rs	BovineHD0400018064	2	0	0	2	loss	small	1	NM_001080319	FAM188B
	CNVR872	4	66015639	66026181	10543	BovineHD0400018096	BovineHD0400018105	0	1	0	1	gain	medium	0
	CNVR873	4	66035144	66041400	6257	BovineHD0400018112	BovineHD0400018118	1	0	0	1	loss	small	0
	CNVR874	4	66086971	66110869	23899	BovineHD0400018156	BTB-01411318	2	0	0	2	loss	medium	2	NM_001192545,NM_001097566	CRHR2,GARS
	CNVR875	4	66302248	66331762	29515	BovineHD0400018212	BovineHD0400018218	2	0	0	2	loss	medium	1	NM_001256563	NOD1
	CNVR876	4	66368850	66414077	45228	Hapmap42296-BTA-70995	BovineHD0400018235	1	3	0	4	both	medium	1	NM_001105443	ZNRF2
	CNVR877	4	66876892	66885840	8949	BovineHD0400018349	BovineHD0400018352	1	0	0	1	loss	small	0
	CNVR878	4	68947407	68966172	18766	BovineHD0400018954	BovineHD0400018960	2	0	0	2	loss	medium	1	NM_001046106	HIBADH
	CNVR879	4	69247932	69408555	160624	BovineHD0400019035	BovineHD0400019072	15	0	0	15	loss	large	9	NM_001105617,NM_001077098,NR_030829,NM_001206111,NM_001192381,NM_001105017,NM_001075854,NM_001076134,NM_001076825	HOXA9,HOXA5,MIR196B,HOXA1,EVX1,HOXA10,HOXA2,HOXA4,HOXA3
	CNVR880	4	71250747	71264011	13265	BovineHD0400019709	BovineHD0400019715	1	0	0	1	loss	medium	0
	CNVR881	4	71328225	71337442	9218	BovineHD0400019730	BovineHD0400019732	0	1	0	1	gain	small	1	NM_001192901	OSBPL3
	CNVR882	4	71372185	71386532	14348	BovineHD0400019745	BovineHD0400019749	1	0	0	1	loss	medium	1	NM_001192901	OSBPL3
	CNVR883	4	72392615	72409397	16783	BovineHD0400020054	BovineHD0400020057	1	0	0	1	loss	medium	0
	CNVR884	4	73567625	73574481	6857	BovineHD0400020388	BovineHD0400020390	0	1	0	1	gain	small	1	NM_001191503	ZNF804B
	CNVR885	4	73651326	73660831	9506	BovineHD0400020415	BovineHD0400020419	1	0	0	1	loss	small	1	NM_001191503	ZNF804B
	CNVR886	4	73919963	73933795	13833	BovineHD0400020475	ARS-BFGL-NGS-44382	0	1	0	1	gain	medium	0
	CNVR887	4	74042008	74068276	26269	Hapmap42080-BTA-115228	BovineHD0400020492	1	0	0	1	loss	medium	0
	CNVR888	4	74415919	74420627	4709	BovineHD0400020596	BovineHD0400020598	1	0	0	1	loss	small	0
	CNVR889	4	74945302	74980022	34721	BovineHD0400020735	BovineHD0400020750	0	5	0	5	gain	medium	0
	CNVR890	4	75028395	75104623	76229	BovineHD0400020759	BTB-01835623	5	0	0	5	loss	medium	1	NM_001080314	GTPBP10
	CNVR891	4	76896672	76915724	19053	BovineHD0400021253	BovineHD0400021261	1	0	0	1	loss	medium	1	NM_174229	ADCY1
	CNVR892	4	77130314	77137377	7064	BovineHD0400021357	BovineHD0400021359	1	0	0	1	loss	small	0
	CNVR893	4	79234713	79260316	25604	BovineHD0400021951	BovineHD0400021955	4	0	0	4	loss	medium	0
	CNVR894	4	80177021	80186339	9319	BovineHD0400022174	BovineHD0400022176	1	0	0	1	loss	small	0
	CNVR895	4	81482115	81492579	10465	BovineHD0400022491	BovineHD4100003054	1	0	0	1	loss	medium	1	NM_001105036	SUGCT
	CNVR896	4	82488877	82496288	7412	BovineHD0400022792	UA-IFASA-6097	1	0	0	1	loss	small	1	NM_001102046	POU6F2
	CNVR897	4	82922243	82949547	27305	BovineHD0400022924	BovineHD0400022931	1	0	0	1	loss	medium	0
	CNVR898	4	83111607	83115185	3579	BovineHD0400022972	BovineHD0400022974	1	0	0	1	loss	small	1	NM_001098130	AMPH
	CNVR899	4	83271369	83294785	23417	BovineHD0400023023	BTB-02092948	1	0	0	1	loss	medium	0
	CNVR900	4	83409962	83463128	53167	BovineHD0400023095	BovineHD0400023125	0	16	0	16	gain	medium	0
	CNVR901	4	83537834	83555683	17850	BovineHD0400023154	Hapmap41486-BTA-23276	2	0	0	2	loss	medium	0
	CNVR902	4	83708251	83757800	49550	BTA-85995-no-rs	BovineHD0400023207	1	0	0	1	loss	medium	0
	CNVR903	4	83827491	83846187	18697	BovineHD0400023227	BovineHD0400023229	1	0	0	1	loss	medium	0
	CNVR904	4	83936446	83944815	8370	BovineHD0400023247	BovineHD0400023251	3	0	0	3	loss	small	0
	CNVR905	4	84118706	84169552	50847	BTB-01142924	BovineHD0400023311	4	2	0	6	both	medium	0
	CNVR906	4	84303721	84323228	19508	BovineHD0400023331	BovineHD0400023335	3	0	1	4	both	medium	0
	CNVR907	4	84379284	84403118	23835	BovineHD0400023344	BovineHD0400023348	2	0	0	2	loss	medium	0
	CNVR908	4	84506525	84522221	15697	BovineHD0400023370	BovineHD0400023373	1	0	0	1	loss	medium	0
	CNVR909	4	84708269	84714586	6318	BovineHD0400023426	BovineHD0400023429	2	0	0	2	loss	small	0
	CNVR910	4	84837284	84840212	2929	BovineHD4100003068	BovineHD0400023459	1	0	0	1	loss	small	0
	CNVR911	4	85563592	85577545	13954	BovineHD0400023660	BTB-00200867	1	0	0	1	loss	medium	1	NM_001191184	KCND2
	CNVR912	4	85627779	85638836	11058	BovineHD0400023681	BovineHD0400023685	1	0	0	1	loss	medium	1	NM_001191184	KCND2
	CNVR913	4	87392282	87396197	3916	BTB-01100556	BovineHD0400024227	1	0	0	1	loss	small	0
	CNVR914	4	87748713	87761236	12524	BovineHD0400024328	BovineHD0400024331	1	0	0	1	loss	medium	1	NM_001102055	CADPS2
	CNVR915	4	87975604	87984576	8973	BovineHD0400024394	Hapmap51697-BTA-18251	1	0	0	1	loss	small	1	NM_001102055	CADPS2
	CNVR916	4	88063538	88088091	24554	BovineHD0400024422	BovineHD0400024432	4	0	0	4	loss	medium	1	NM_001102055	CADPS2
	CNVR917	4	88202413	88207180	4768	BovineHD0400024463	BovineHD0400024465	1	0	0	1	loss	small	0
	CNVR918	4	88449460	88458403	8944	BovineHD0400024515	BovineHD0400024517	3	0	0	3	loss	small	0
	CNVR919	4	88692634	88704337	11704	BovineHD0400024560	BovineHD0400024563	1	0	0	1	loss	medium	1	NM_174687	ASB15
	CNVR920	4	88782951	88818496	35546	Hapmap55855-rs29017652	BovineHD0400024594	0	1	0	1	gain	medium	1	NM_174219	WASL
	CNVR921	4	89234101	89336208	102108	BovineHD0400024697	BovineHD0400024738	0	1	0	1	gain	large	0
	CNVR922	4	89577146	89578772	1627	BovineHD0400024821	BovineHD0400024823	1	0	0	1	loss	small	0
	CNVR923	4	89624510	89648770	24261	BovineHD0400024833	BTA-100657-no-rs	0	1	0	1	gain	medium	0
	CNVR924	4	89840758	89865198	24441	BovineHD0400024870	BovineHD0400024878	2	0	0	2	loss	medium	0
	CNVR925	4	89897538	89921990	24453	BovineHD0400024891	BTA-122943-no-rs	2	1	0	3	both	medium	0
	CNVR926	4	90099793	90127695	27903	BovineHD0400024959	BovineHD0400036168	0	1	0	1	gain	medium	0
	CNVR927	4	90630112	90645051	14940	BovineHD0400025118	BovineHD0400025124	1	0	0	1	loss	medium	0
	CNVR928	4	90693544	90716109	22566	BovineHD0400025142	BovineHD0400025149	5	0	3	8	both	medium	0
	CNVR929	4	91059678	91064044	4367	BovineHD0400025224	BovineHD0400025228	1	0	0	1	loss	small	0
	CNVR930	4	91080419	91103811	23393	ARS-BFGL-NGS-114354	BovineHD0400025240	4	0	0	4	loss	medium	0
	CNVR931	4	91379978	91386410	6433	BovineHD0400025341	BovineHD0400025343	1	0	0	1	loss	small	0
	CNVR932	4	92042909	92056593	13685	BovineHD0400025577	BovineHD0400025581	0	3	0	3	gain	medium	1	NM_001206117	GRM8
	CNVR933	4	92494588	92509773	15186	BovineHD0400025783	BovineHD0400025786	1	0	0	1	loss	medium	0
	CNVR934	4	92725055	92732665	7611	BovineHD4100003126	BovineHD0400025856	0	1	0	1	gain	small	1	NM_205784	SND1
	CNVR935	4	92943961	92963092	19132	BovineHD0400025927	BovineHD0400025931	1	0	0	1	loss	medium	2	NM_205784,NM_001014938	SND1,LRRC4
	CNVR936	4	93389422	93398396	8975	BovineHD0400026101	ARS-BFGL-NGS-89108	1	0	0	1	loss	small	1	NM_001077841	IMPDH1
	CNVR937	4	93416430	93437519	21090	BovineHD0400026106	BovineHD0400026112	0	1	0	1	gain	medium	0
	CNVR938	4	94222355	94234761	12407	BovineHD0400026328	BovineHD4100003137	1	0	0	1	loss	medium	0
	CNVR939	4	94550702	94569814	19113	BovineHD0400026413	ARS-BFGL-NGS-61449	1	0	0	1	loss	medium	1	NM_001037614	UBE2H
	CNVR940	4	95802166	95855776	53611	BovineHD0400026677	BovineHD0400026690	6	1	1	8	both	medium	1	NM_001097999	MKLN1
	CNVR941	4	96176112	96201805	25694	BovineHD0400026803	BovineHD0400026809	3	0	0	3	loss	medium	0
	CNVR942	4	96770424	96817980	47557	ARS-BFGL-NGS-32704	BovineHD0400027045	1	2	0	3	both	medium	1	NM_001191504	PLXNA4
	CNVR943	4	97546440	97558771	12332	BovineHD0400027280	BovineHD0400027282	1	0	0	1	loss	medium	1	NM_001035475	CHCHD3
	CNVR944	4	97712506	97751774	39269	BovineHD0400027337	BovineHD0400027344	1	0	0	1	loss	medium	0
	CNVR945	4	98122072	98146172	24101	BovineHD0400027447	BovineHD0400027451	1	0	0	1	loss	medium	1	NM_001102207	EXOC4
	CNVR946	4	98860672	98871410	10739	BovineHD0400027687	BovineHD0400027690	0	1	0	1	gain	medium	1	NM_001192941	SLC35B4
	CNVR947	4	99806123	99905388	99266	BovineHD0400035793	BovineHD0400027967	2	2	0	4	both	medium	1	NM_001075657	LOC514257
	CNVR948	4	100480847	100492438	11592	BovineHD4100003174	BovineHD0400036220	1	0	0	1	loss	medium	0
	CNVR949	4	100562856	100580586	17731	BovineHD0400028150	BovineHD0400028161	4	1	2	7	both	medium	1	NM_203362	MTPN
	CNVR950	4	101031699	101060281	28583	BovineHD0400028327	BovineHD0400028339	1	0	0	1	loss	medium	0
	CNVR951	4	101435048	101445154	10107	BovineHD0400028436	BovineHD0400028440	1	0	0	1	loss	medium	1	NR_031157	MIR490
	CNVR952	4	102594492	102618421	23930	Hapmap30853-BTA-153737	BovineHD0400028915	1	0	0	1	loss	medium	1	NM_001192358	AKR1D1
	CNVR953	4	102768492	102781604	13113	BovineHD0400028942	BovineHD0400028944	1	0	0	1	loss	medium	0
	CNVR954	4	103022653	103051975	29323	BovineHD0400028980	ARS-BFGL-NGS-92785	3	0	0	3	loss	medium	0
	CNVR955	4	103121581	103125213	3633	BovineHD0400029009	BovineHD0400029013	1	0	0	1	loss	small	1	NM_001192500	SVOPL
	CNVR956	4	103264697	103291974	27278	BovineHD0400029060	BovineHD0400029067	1	0	0	1	loss	medium	1	NM_001040513	TMEM213
	CNVR957	4	104772304	104787255	14952	BovineHD0400029528	BovineHD0400029531	1	0	0	1	loss	medium	0
	CNVR958	4	105416824	105435583	18760	BovineHD0400029708	BovineHD0400029718	4	0	0	4	loss	medium	0
	CNVR959	4	105968619	106043564	74946	BovineHD0400029943	BovineHD0400029966	8	1	0	9	both	medium	0
	CNVR960	4	106055870	106142458	86589	BovineHD0400029968	BovineHD0400030009	0	13	0	13	gain	medium	1	NM_001206203	CLEC5A
	CNVR961	4	106297995	106324506	26512	BovineHD0400030098	BovineHD0400030118	1	0	0	1	loss	medium	0
	CNVR962	4	106387921	106404042	16122	BovineHD0400030135	ARS-BFGL-NGS-104647	1	0	0	1	loss	medium	0
	CNVR963	4	106633751	106765834	132084	ARS-BFGL-NGS-54107	BovineHD0400030317	3	2	3	8	both	large	1	NM_001080904	LOC509513
	CNVR964	4	107212512	107253901	41390	BovineHD4100003236	ARS-BFGL-NGS-100841	0	1	0	1	gain	medium	0
	CNVR965	4	107520441	107530351	9911	BovineHD0400030601	BovineHD0400036256	1	0	0	1	loss	small	1	NM_001143871	CLCN1
	CNVR966	4	108070369	108083311	12943	BovineHD0400030824	BovineHD0400030829	1	0	0	1	loss	medium	0
	CNVR967	4	108134382	108171759	37378	BovineHD0400030845	BovineHD0400030856	1	2	0	3	both	medium	0
	CNVR968	4	108205288	108291744	86457	BovineHD0400030865	BovineHD0400030883	10	3	3	16	both	medium	0
	CNVR969	4	108486695	108502144	15450	Hapmap54943-rs29012215	BovineHD0400030947	3	0	0	3	loss	medium	0
	CNVR970	4	109002660	109019730	17071	BovineHD0400031201	BovineHD0400031204	1	0	0	1	loss	medium	0
	CNVR971	4	109085439	109098126	12688	BovineHD0400031224	BovineHD0400031228	0	2	0	2	gain	medium	0
	CNVR972	4	109300829	109304045	3217	BovineHD0400031300	BovineHD0400031303	1	0	0	1	loss	small	0
	CNVR973	4	109539882	109556608	16727	BovineHD0400031352	BovineHD0400031356	1	0	0	1	loss	medium	0
	CNVR974	4	109776195	109784918	8724	BovineHD0400031413	BovineHD0400031418	1	0	0	1	loss	small	0
	CNVR975	4	109921193	109930721	9529	BovineHD0400031476	BovineHD0400031480	1	0	0	1	loss	small	0
	CNVR976	4	110687187	110728936	41750	BovineHD0400031702	BovineHD0400031726	1	1	0	2	both	medium	0
	CNVR977	4	111215527	111232521	16995	BovineHD0400031918	BovineHD0400031923	2	0	0	2	loss	medium	0
	CNVR978	4	111472584	111500828	28245	BovineHD0400031981	BovineHD0400035819	1	1	0	2	both	medium	0
	CNVR979	4	112164314	112169194	4881	Hapmap31474-BTA-152740	BovineHD0400032243	1	0	0	1	loss	small	0
	CNVR980	4	112424283	112426902	2620	BovineHD0400032363	BovineHD0400032365	1	0	0	1	loss	small	0
	CNVR981	4	113424748	113484329	59582	BovineHD0400032673	BovineHD0400032686	5	0	0	5	loss	medium	1	NM_174706	SSPO
	CNVR982	4	113606065	113762447	156383	BovineHD0400032740	BovineHD0400032818	22	19	7	48	both	large	2	NM_001034771,NM_001080373	GIMAP7,ZNF775
	CNVR983	4	113817605	113998633	181029	BovineHD0400032844	BovineHD0400032904	6	0	0	6	loss	large	3	NM_001083677,NM_001080257,NM_001046060	LOC512867,GIMAP7,GIMAP4
	CNVR984	4	114331542	114509578	178037	BovineHD0400033046	BovineHD0400033096	3	0	0	3	loss	large	9	NM_001099101,NM_001205664,NM_181037,NM_001034675,NM_001075526,NR_107779,NM_001035077,NM_001191251,NM_174017	KCNH2,SLC4A2,NOS3,TMUB1,ABCB8,MIR6525,FASTK,ACCN3,CDK5
	CNVR985	4	115883849	115896210	12362	BovineHD0400033612	BovineHD0400033619	3	0	0	3	loss	medium	0
	CNVR986	4	116962080	116963597	1518	BovineHD0400034017	BovineHD0400034019	1	0	0	1	loss	small	1	NM_174040	DPP6
	CNVR987	4	117790781	117800328	9548	BovineHD0400034457	BovineHD0400034461	1	0	0	1	loss	small	1	NM_174040	DPP6
	CNVR988	4	117834653	117846216	11564	BovineHD0400034473	BovineHD0400034481	1	0	0	1	loss	medium	1	NM_001077917	PAXIP1
	CNVR989	4	118114995	118175160	60166	BovineHD0400034567	BovineHD0400034594	4	0	0	4	loss	medium	0
	CNVR990	4	118343465	118351287	7823	BovineHD4100003336	UA-IFASA-6990	1	0	0	1	loss	small	0
	CNVR991	4	118381932	118387217	5286	BovineHD0400034673	BovineHD0400034675	1	0	0	1	loss	small	0
	CNVR992	4	118416451	118429359	12909	BovineHD0400034690	BovineHD0400034692	0	1	0	1	gain	medium	0
	CNVR993	4	118495624	118510584	14961	BovineHD0400034721	BovineHD0400034726	3	0	0	3	loss	medium	0
	CNVR994	4	118877766	118895481	17716	BovineHD0400034827	BovineHD0400034835	3	0	0	3	loss	medium	1	NM_001191356	RNF32
	CNVR995	4	119054507	119068458	13952	BovineHD0400035559	BovineHD0400034887	0	1	0	1	gain	medium	1	NM_001075786	LMBR1
	CNVR996	4	119339308	119352649	13342	BovineHD0400034958	BovineHD0400034963	1	0	0	1	loss	medium	1	NM_001192188	UBE3C
	CNVR997	4	119361335	119379256	17922	BovineHD0400034966	BovineHD0400035560	0	1	0	1	gain	medium	1	NM_001192188	UBE3C
	CNVR998	4	119514949	119528678	13730	BovineHD0400035005	BovineHD0400035562	1	0	0	1	loss	medium	0
	CNVR999	4	119872740	119881451	8712	BovineHD0400035104	ARS-BFGL-NGS-111175	1	0	0	1	loss	small	0
	CNVR1000	4	119975178	120031417	56240	BovineHD0400035145	BovineHD0400035157	6	0	0	6	loss	medium	0
	CNVR1001	4	120156420	120174544	18125	BovineHD0400035182	BovineHD0400035188	1	0	0	1	loss	medium	1	NM_001192449	NCAPG2
	CNVR1002	4	120551898	120572719	20822	BovineHD0400035282	BovineHD0400035287	0	5	0	5	gain	medium	0
	CNVR1003	5	5101	1026866	1021766	BovineHD0500000001	BTB-01659437	9	13	1	23	both	large	2	NM_001079629,NR_107780	TSPAN8,MIR2284Y-6
	CNVR1004	5	1602379	1630953	28575	BovineHD0500000407	BovineHD0500000422	1	0	0	1	loss	medium	0
	CNVR1005	5	3116166	3129210	13045	BovineHD0500000796	BovineHD0500000799	1	0	0	1	loss	medium	0
	CNVR1006	5	3360971	3389248	28278	BovineHD0500035580	BovineHD0500000861	2	0	0	2	loss	medium	0
	CNVR1007	5	3594378	3606267	11890	BovineHD0500000898	BovineHD0500000905	1	0	0	1	loss	medium	0
	CNVR1008	5	4597824	4604957	7134	ARS-BFGL-NGS-107356	BovineHD0500001202	1	0	0	1	loss	small	0
	CNVR1009	5	5311052	5345488	34437	BovineHD0500001426	ARS-BFGL-NGS-106198	3	0	0	3	loss	medium	0
	CNVR1010	5	5620471	5651878	31408	BovineHD0500001506	BovineHD0500001513	7	0	0	7	loss	medium	0
	CNVR1011	5	5664739	5743521	78783	BovineHD0500001515	BovineHD0500001544	2	0	0	2	loss	medium	0
	CNVR1012	5	5901181	5913578	12398	BovineHD0500001579	BovineHD0500001585	0	1	0	1	gain	medium	0
	CNVR1013	5	6319888	6323580	3693	BovineHD0500001702	BovineHD0500001706	2	0	0	2	loss	small	0
	CNVR1014	5	7661979	7674802	12824	BovineHD0500002155	BTB-01657584	1	0	0	1	loss	medium	1	NM_001192669	NAV3
	CNVR1015	5	7846810	7854361	7552	BovineHD0500002228	BovineHD0500002230	1	0	0	1	loss	small	0
	CNVR1016	5	7858270	7879859	21590	BovineHD0500002232	BovineHD0500002236	1	0	0	1	loss	medium	0
	CNVR1017	5	8120496	8232512	112017	BovineHD0500002324	ARS-BFGL-NGS-32245	2	0	0	2	loss	large	0
	CNVR1018	5	8562667	8575484	12818	UA-IFASA-4572	BovineHD0500002411	1	0	0	1	loss	medium	1	NM_174192	SYT1
	CNVR1019	5	8807063	8828846	21784	BTB-00218821	BovineHD0500002506	1	0	0	1	loss	medium	1	NM_174192	SYT1
	CNVR1020	5	9617263	9652848	35586	BovineHD0500002729	Hapmap58252-rs29024363	1	0	0	1	loss	medium	0
	CNVR1021	5	10708532	10736145	27614	BovineHD0500035794	BovineHD0500003098	1	0	0	1	loss	medium	1	NM_001102137	ACSS3
	CNVR1022	5	10793904	10796152	2249	BovineHD0500003128	BovineHD0500003131	1	0	0	1	loss	small	1	NM_001102137	ACSS3
	CNVR1023	5	11176710	11189108	12399	BTB-00222540	BovineHD0500003282	1	0	0	1	loss	medium	0
	CNVR1024	5	11290781	11298662	7882	BovineHD0500003341	BovineHD0500003344	1	0	0	1	loss	small	0
	CNVR1025	5	11432152	11439750	7599	BovineHD0500003396	Hapmap51781-BTA-94983	0	0	1	1	both	small	0
	CNVR1026	5	12120289	12141267	20979	BovineHD0500003562	BovineHD0500035801	2	0	0	2	loss	medium	0
	CNVR1027	5	12776130	12794796	18667	BovineHD0500003857	BovineHD0500003858	1	0	0	1	loss	medium	0
	CNVR1028	5	13324196	13328245	4050	BovineHD0500004019	BovineHD0500004022	1	0	0	1	loss	small	0
	CNVR1029	5	13496402	13523020	26619	BovineHD0500004071	BovineHD0500004086	0	6	0	6	gain	medium	0
	CNVR1030	5	13526948	13562373	35426	BovineHD0500004087	BovineHD0500004097	1	0	0	1	loss	medium	0
	CNVR1031	5	13624621	13649498	24878	BovineHD0500004113	BovineHD0500004118	5	0	0	5	loss	medium	0
	CNVR1032	5	14310351	14318727	8377	BovineHD0500004242	BovineHD0500004244	1	0	0	1	loss	small	0
	CNVR1033	5	15680094	15682487	2394	BovineHD0500004626	BovineHD0500004628	1	0	0	1	loss	small	0
	CNVR1034	5	15832131	15838518	6388	BovineHD0500004674	BovineHD0500004678	2	0	0	2	loss	small	0
	CNVR1035	5	17201851	17211346	9496	BovineHD0500005024	BovineHD0500005030	4	0	0	4	loss	small	0
	CNVR1036	5	18394536	18421760	27225	BovineHD0500005345	BovineHD0500005353	1	0	0	1	loss	medium	0
	CNVR1037	5	20024487	20063837	39351	BovineHD0500005798	BovineHD0500005807	1	0	0	1	loss	medium	0
	CNVR1038	5	20447030	20513357	66328	BovineHD0500005911	BovineHD0500005925	4	0	0	4	loss	medium	0
	CNVR1039	5	21452519	21470475	17957	BovineHD0500006194	BovineHD0500006197	1	0	0	1	loss	medium	0
	CNVR1040	5	22504093	22563988	59896	BovineHD0500006521	BovineHD0500006529	8	0	1	9	both	medium	0
	CNVR1041	5	23048868	23069332	20465	BovineHD0500006696	BovineHD0500006702	1	0	0	1	loss	medium	0
	CNVR1042	5	23532102	23557000	24899	BovineHD0500006841	BovineHD4100003495	1	0	0	1	loss	medium	0
	CNVR1043	5	23927513	23935728	8216	BovineHD0500006964	BovineHD0500006970	0	3	0	3	gain	small	0
	CNVR1044	5	24205541	24211610	6070	BovineHD0500007058	BovineHD0500007064	1	0	0	1	loss	small	1	NM_001192481	PLXNC1
	CNVR1045	5	24656732	24667754	11023	BovineHD0500007206	BTA-73031-no-rs	1	0	0	1	loss	medium	0
	CNVR1046	5	25778691	25811764	33074	BovineHD0500007511	BovineHD0500007527	1	0	0	1	loss	medium	2	NM_001166500,NM_001206001	ITGA5,ZNF385A
	CNVR1047	5	26683762	26698352	14591	BovineHD0500007767	BovineHD0500007772	2	0	0	2	loss	medium	2	NM_001075678,NM_001205291	TARBP2,MAP3K12
	CNVR1048	5	27108652	27171343	62692	BovineHD0500007881	BovineHD0500007894	0	1	0	1	gain	medium	1	NM_001035028	EIF4B
	CNVR1049	5	27965963	27975652	9690	BovineHD0500008196	BovineHD0500008197	1	0	0	1	loss	small	1	NM_001046134	ATG101
	CNVR1050	5	30002213	30012017	9805	BovineHD0500008772	ARS-BFGL-NGS-49972	1	0	0	1	loss	small	1	NM_001192933	ASIC1
	CNVR1051	5	31295250	31332463	37214	BovineHD0500009109	BovineHD0500009115	1	0	0	1	loss	medium	0
	CNVR1052	5	31490341	31520865	30525	BovineHD0500009164	BovineHD0500009169	2	0	0	2	loss	medium	0
	CNVR1053	5	31622762	31636158	13397	BovineHD0500009202	BovineHD0500009207	1	0	0	1	loss	medium	0
	CNVR1054	5	31682483	31690859	8377	BovineHD0500009215	BovineHD0500009217	1	0	0	1	loss	small	0
	CNVR1055	5	31896234	31927058	30825	BovineHD0500009289	BovineHD0500009296	4	0	0	4	loss	medium	0
	CNVR1056	5	33469056	33481261	12206	BovineHD0500009723	ARS-BFGL-NGS-53694	0	1	0	1	gain	medium	0
	CNVR1057	5	34891424	34898761	7338	BovineHD0500010029	BovineHD0500010032	1	0	0	1	loss	small	0
	CNVR1058	5	36860611	36902728	42118	BovineHD0500010575	BovineHD0500010581	2	0	0	2	loss	medium	1	NM_001075998	IRAK4
	CNVR1059	5	37256771	37270482	13712	BovineHD0500010657	BovineHD0500010659	1	0	0	1	loss	medium	1	NM_001206093	ADAMTS20
	CNVR1060	5	38169361	38261201	91841	BovineHD0500010915	BovineHD0500010937	0	6	0	6	gain	medium	0
	CNVR1061	5	38754059	38769040	14982	BovineHD0500011083	BovineHD0500011088	1	0	0	1	loss	medium	1	NM_001193167	GXYLT1
	CNVR1062	5	39503928	39507854	3927	BovineHD0500011318	BovineHD0500011322	1	0	0	1	loss	small	1	NM_001205492	PDZRN4
	CNVR1063	5	39649718	39660546	10829	BovineHD0500011358	BovineHD0500011361	1	0	0	1	loss	medium	1	NM_001205492	PDZRN4
	CNVR1064	5	40181727	40244625	62899	BovineHD0500011492	BovineHD0500011508	3	1	0	4	both	medium	1	NM_174280	CNTN1
	CNVR1065	5	40864734	40896859	32126	BovineHD0500011692	BovineHD0500011698	0	1	0	1	gain	medium	1	NM_001206086	LRRK2
	CNVR1066	5	41173156	41180177	7022	BovineHD0500011751	BovineHD0500011753	1	0	0	1	loss	small	1	NM_001192963	SLC2A13
	CNVR1067	5	41464152	41479468	15317	BovineHD0500011835	BovineHD0500011839	1	1	0	2	both	medium	1	NM_001192963	SLC2A13
	CNVR1068	5	41734176	41751952	17777	BovineHD0500011904	BovineHD0500011907	1	0	0	1	loss	medium	0
	CNVR1069	5	41982095	41983818	1724	BovineHD0500011994	BovineHD0500011996	0	1	0	1	gain	small	1	NM_001206918	KIF21A
	CNVR1070	5	41998208	42024923	26716	BovineHD0500012002	BovineHD0500012006	1	1	0	2	both	medium	1	NM_001206918	KIF21A
	CNVR1071	5	42196029	42197319	1291	BovineHD0500012056	BovineHD0500012058	1	0	0	1	loss	small	0
	CNVR1072	5	42211147	42218286	7140	BovineHD0500012066	BovineHD0500012069	1	0	0	1	loss	small	0
	CNVR1073	5	42701427	42748588	47162	BovineHD0500012204	BovineHD0500012213	1	0	0	1	loss	medium	0
	CNVR1074	5	43088507	43126934	38428	BovineHD0500012329	BovineHD0500012343	3	0	0	3	loss	medium	3	NM_001113261,NM_001015662,NM_001205297	PTPRR,PTPRR,PTPRB
	CNVR1075	5	44308988	44319550	10563	BovineHD0500012698	BovineHD0500012704	2	0	0	2	loss	medium	1	NM_001076365	YEATS4
	CNVR1076	5	44412621	44503597	90977	BovineHD0500012748	BovineHD0500012776	0	3	0	3	gain	medium	1	NM_001080336	LOC781146
	CNVR1077	5	44641972	44676710	34739	BovineHD0500012825	BovineHD0500012836	5	0	0	5	loss	medium	0
	CNVR1078	5	46129958	46165180	35223	BovineHD0500013254	BovineHD0500013263	1	0	0	1	loss	medium	0
	CNVR1079	5	47737552	47747503	9952	BovineHD0500013790	BovineHD0500013793	1	0	0	1	loss	small	1	NM_001206182	HELB
	CNVR1080	5	49553247	49558069	4823	Hapmap55277-rs29021741	BovineHD0500014246	1	0	0	1	loss	small	1	NM_001206076	XPOT
	CNVR1081	5	50314511	50327258	12748	BovineHD0500014468	BovineHD0500014473	2	0	1	3	both	medium	0
	CNVR1082	5	50594956	50618516	23561	BovineHD0500014545	BovineHD0500014549	1	0	0	1	loss	medium	1	NM_001104990	AVPR1A
	CNVR1083	5	51050098	51078629	28532	BovineHD0500014672	BovineHD0500014691	1	0	0	1	loss	medium	1	NM_001193049	PPM1H
	CNVR1084	5	51813712	51820285	6574	BovineHD0500014899	BovineHD0500014903	1	0	0	1	loss	small	0
	CNVR1085	5	53107890	53111306	3417	BovineHD0500015205	BovineHD0500015208	2	0	0	2	loss	small	0
	CNVR1086	5	53393051	53402795	9745	BovineHD0500015262	BovineHD0500015264	1	0	0	1	loss	small	0
	CNVR1087	5	53923325	53932639	9315	BovineHD0500015364	BovineHD0500015365	1	0	0	1	loss	small	0
	CNVR1088	5	54126389	54134632	8244	BovineHD0500015417	BovineHD0500015419	1	0	0	1	loss	small	1	NM_001076336	SLC16A7
	CNVR1089	5	54383490	54392788	9299	BovineHD0500015500	BovineHD0500015502	1	0	0	1	loss	small	0
	CNVR1090	5	55021731	55040170	18440	BovineHD0500015691	BovineHD0500015696	2	0	1	3	both	medium	0
	CNVR1091	5	55989100	56171855	182756	ARS-BFGL-NGS-109796	BovineHD0500015970	6	0	0	6	loss	large	9	NM_001192529,NM_001046077,NM_001192039,NM_001034225,NM_001037595,NM_001192284,NM_001037594,NM_001103340,NM_174204	AVIL,METTL1,AGAP2,OS9,TSPAN31,CYP27B1,CDK4,METTL21B,TSFM
	CNVR1092	5	56201336	56223791	22456	BovineHD0500015978	BovineHD0500015986	1	0	0	1	loss	medium	3	NM_001105393,NM_001015530,NM_001024481	DTX3,SLC26A10,ARHGEF25
	CNVR1093	5	56375185	56479616	104432	BTA-73617-no-rs	BovineHD0500016041	0	2	0	2	gain	large	1	NM_001078034	R3HDM2
	CNVR1094	5	57675257	57679838	4582	BovineHD0500016291	BovineHD0500016293	1	0	0	1	loss	small	2	NM_001080215,NM_001077860	PMEL,DGKA
	CNVR1095	5	57951588	58316375	364788	BovineHD0500016350	BovineHD0500016433	23	32	12	67	both	large	0
	CNVR1096	5	58376266	58444112	67847	BovineHD0500016449	BovineHD0500016461	6	1	3	10	both	medium	0
	CNVR1097	5	58599734	58732929	133196	BovineHD0500016518	BovineHD0500035982	9	0	0	9	loss	large	0
	CNVR1098	5	58817548	58864045	46498	BovineHD0500035984	BovineHD0500016574	3	0	0	3	loss	medium	0
	CNVR1099	5	58868784	58882448	13665	BovineHD0500016575	BovineHD0500016579	1	0	0	1	loss	medium	0
	CNVR1100	5	58966295	59239580	273286	BTB-01563758	BovineHD0500016636	3	1	0	4	both	large	0
	CNVR1101	5	59265373	59282478	17106	BovineHD0500016642	BovineHD0500016646	1	0	0	1	loss	medium	0
	CNVR1102	5	59352738	59367842	15105	BovineHD0500016658	BovineHD0500016661	1	0	0	1	loss	medium	0
	CNVR1103	5	59421039	59650955	229917	BovineHD0500016665	BovineHD0500016695	21	11	6	38	both	large	0
	CNVR1104	5	60627450	60685279	57830	BovineHD0500016986	BovineHD0500017007	1	0	0	1	loss	medium	2	NM_001105440,NM_001034280	HAL,LTA4H
	CNVR1105	5	62748597	62755522	6926	BovineHD0500017580	Hapmap41474-BTA-20293	1	0	0	1	loss	small	0
	CNVR1106	5	63212735	63280717	67983	BovineHD0500017671	BovineHD0500017686	1	0	0	1	loss	medium	1	NM_001102291	ANKS1B
	CNVR1107	5	63866388	63879329	12942	BovineHD0500017867	BovineHD0500017871	1	0	0	1	loss	medium	0
	CNVR1108	5	63981315	63984505	3191	BovineHD0500017914	BovineHD0500017915	1	0	0	1	loss	small	0
	CNVR1109	5	64012943	64027062	14120	BovineHD0500017922	BovineHD0500017925	1	0	0	1	loss	medium	0
	CNVR1110	5	64443086	64448242	5157	BovineHD0500018013	BovineHD0500018015	1	0	0	1	loss	small	1	NM_001192527	UHRF1BP1L
	CNVR1111	5	65055031	65073985	18955	BovineHD0500018197	BovineHD4100003769	0	1	0	1	gain	medium	1	NM_001102050	ANO4
	CNVR1112	5	65356922	65383391	26470	BovineHD0500018332	BovineHD0500018338	2	0	0	2	loss	medium	1	NM_001102050	ANO4
	CNVR1113	5	67706095	67744726	38632	BovineHD0500018913	BovineHD0500018928	1	0	0	1	loss	medium	1	NM_001206679	STAB2
	CNVR1114	5	68133443	68178387	44945	BovineHD0500019057	BovineHD0500019072	0	1	0	1	gain	medium	0
	CNVR1115	5	68905631	68950013	44383	BovineHD0500019340	BovineHD0500019352	0	7	0	7	gain	medium	1	NM_001191391	ALDH1L2
	CNVR1116	5	68967048	68976336	9289	BovineHD0500019354	BovineHD0500019356	0	1	0	1	gain	small	0
	CNVR1117	5	69924169	69956249	32081	BovineHD0500019582	ARS-BFGL-NGS-100875	1	0	0	1	loss	medium	0
	CNVR1118	5	71003428	71012313	8886	BovineHD0500019870	BovineHD0500019874	1	0	0	1	loss	small	1	NM_001205745	BTBD11
	CNVR1119	5	71139075	71152214	13140	BovineHD0500019955	BovineHD0500019963	1	0	0	1	loss	medium	1	NM_001205745	BTBD11
	CNVR1120	5	71750901	71753935	3035	BovineHD4100003804	BovineHD0500020201	1	0	0	1	loss	small	2	NM_001191357,NM_174473	SYN3,TIMP3
	CNVR1121	5	73185738	73194677	8940	BovineHD0500020761	BovineHD0500020766	3	0	0	3	loss	small	0
	CNVR1122	5	74253318	74272764	19447	BovineHD0500021151	BovineHD0500021156	1	0	0	1	loss	medium	1	NM_001205372	RBFOX2
	CNVR1123	5	74749003	74764992	15990	BovineHD0500021255	ARS-BFGL-NGS-25373	0	2	0	2	gain	medium	0
	CNVR1124	5	74939227	75060837	121611	BovineHD0500021293	BovineHD0500021325	1	1	0	2	both	large	3	NM_001100333,NM_001100351,NM_001100297	LOC510193,APOL3,APOL3
	CNVR1125	5	75082247	75094341	12095	BovineHD0500021330	BovineHD0500021334	1	0	0	1	loss	medium	1	NM_001100351	APOL3
	CNVR1126	5	75672829	75676829	4001	BovineHD0500021583	BovineHD0500021587	1	0	0	1	loss	small	0
	CNVR1127	5	76167701	76178852	11152	BovineHD0500021732	BovineHD0500021734	1	0	0	1	loss	medium	0
	CNVR1128	5	76582910	76758621	175712	BovineHD0500021845	BovineHD0500021862	0	4	0	4	gain	large	1	NM_001192912	SYT10
	CNVR1129	5	77265125	77274827	9703	BovineHD0500021950	BovineHD0500021952	0	1	0	1	gain	small	0
	CNVR1130	5	77297789	77311671	13883	BovineHD0500021957	BTB-00232546	1	0	0	1	loss	medium	0
	CNVR1131	5	78189484	78206091	16608	BovineHD0500022197	Hapmap41630-BTA-74182	1	1	1	3	both	medium	0
	CNVR1132	5	79066137	79082678	16542	BovineHD0500022450	BovineHD0500022455	1	0	0	1	loss	medium	0
	CNVR1133	5	79283852	79299675	15824	BovineHD0500022488	BovineHD0500022492	1	0	0	1	loss	medium	1	NM_001206120	IPO8
	CNVR1134	5	79555958	79574836	18879	BovineHD0500022535	BovineHD0500022538	1	0	0	1	loss	medium	0
	CNVR1135	5	79929174	79971607	42434	BovineHD0500022645	BovineHD0500022657	5	1	0	6	both	medium	0
	CNVR1136	5	81057128	81078855	21728	BovineHD0500022952	BovineHD0500022957	1	0	0	1	loss	medium	0
	CNVR1137	5	81367641	81379017	11377	BovineHD0500023026	Hapmap42855-BTA-16144	1	0	0	1	loss	medium	0
	CNVR1138	5	82462396	82471874	9479	BovineHD0500023284	BovineHD4100003886	1	0	0	1	loss	small	1	NM_001205415	KLHL42
	CNVR1139	5	82921491	82942358	20868	BovineHD0500023471	BovineHD0500023479	1	0	0	1	loss	medium	1	NM_001289819	ARNTL2
	CNVR1140	5	84553923	84742302	188380	BovineHD0500023931	Hapmap39328-BTA-40431	4	1	0	5	both	large	0
	CNVR1141	5	84779425	84902847	123423	BovineHD0500023977	BovineHD0500024012	0	1	0	1	gain	large	0
	CNVR1142	5	85189338	85202253	12916	BovineHD0500024100	BovineHD0500036116	1	1	0	2	both	medium	1	NM_001110001	KRAS
	CNVR1143	5	86297995	86318122	20128	Hapmap29308-BTA-143360	BovineHD0500024449	1	0	0	1	loss	medium	0
	CNVR1144	5	86609846	86626178	16333	BovineHD0500036118	BovineHD0500024526	1	0	0	1	loss	medium	1	NM_001083471	SOX5
	CNVR1145	5	87062775	87091714	28940	BovineHD0500024675	BovineHD0500024687	0	1	0	1	gain	medium	0
	CNVR1146	5	87553280	87565708	12429	BovineHD0500024834	BovineHD0500024840	2	0	0	2	loss	medium	0
	CNVR1147	5	88141448	88167096	25649	BovineHD0500025005	BovineHD0500025012	1	0	0	1	loss	medium	1	NM_001102503	C2CD5
	CNVR1148	5	89947587	89964756	17170	BovineHD0500025550	BovineHD0500025553	1	0	0	1	loss	medium	0
	CNVR1149	5	90250364	90263346	12983	BovineHD0500025620	BovineHD0500025626	1	0	0	1	loss	medium	0
	CNVR1150	5	90709785	90723463	13679	BovineHD0500025733	BovineHD0500025735	1	0	0	1	loss	medium	0
	CNVR1151	5	91310529	91320953	10425	BovineHD0500025920	Hapmap60862-rs29018508	0	2	0	2	gain	medium	0
	CNVR1152	5	91465793	91467698	1906	BovineHD0500025974	BovineHD0500025977	1	0	0	1	loss	small	0
	CNVR1153	5	91951103	91983648	32546	BovineHD0500026108	BovineHD0500026119	2	1	0	3	both	medium	1	NM_001206512	PIK3C2G
	CNVR1154	5	92749959	92771893	21935	BovineHD0500026336	BovineHD0500026343	2	0	0	2	loss	medium	0
	CNVR1155	5	93607712	93626631	18920	BovineHD0500026568	BovineHD0500026570	1	0	0	1	loss	medium	0
	CNVR1156	5	93653605	93697085	43481	BovineHD0500026579	BovineHD0500036150	8	0	0	8	loss	medium	1	NM_001046337	LMO3
	CNVR1157	5	94178383	94198027	19645	BovineHD0500026748	BovineHD0500026753	1	0	0	1	loss	medium	0
	CNVR1158	5	94228754	94251634	22881	BovineHD0500026763	BovineHD0500026769	1	0	0	1	loss	medium	0
	CNVR1159	5	94349085	94368368	19284	BovineHD0500026791	BovineHD0500026798	1	0	0	1	loss	medium	2	NM_001076028,NM_176675	DERA,COX6B1
	CNVR1160	5	95854075	95885236	31162	BovineHD0500027228	BovineHD0500027234	1	0	0	1	loss	medium	1	NM_001102325	ATF7IP
	CNVR1161	5	99008104	99018811	10708	BovineHD0500028241	BovineHD0500028244	2	0	0	2	loss	medium	0
	CNVR1162	5	99082694	99092544	9851	BovineHD0500028263	BovineHD0500028266	1	0	0	1	loss	small	0
	CNVR1163	5	99118371	99124804	6434	BovineHD0500028281	BovineHD0500028283	1	0	0	1	loss	small	0
	CNVR1164	5	99217227	99234651	17425	BovineHD0500028321	BovineHD0500028326	1	0	0	1	loss	medium	1	NM_001046626	TAS2R10
	CNVR1165	5	99525483	99825480	299998	BovineHD0500028469	BovineHD0500028540	12	8	9	29	both	large	0
	CNVR1166	5	100110428	100131606	21179	BovineHD0500028655	BovineHD0500028663	1	0	0	1	loss	medium	0
	CNVR1167	5	102343832	102354223	10392	BovineHD0500029329	BovineHD0500029331	1	0	0	1	loss	medium	0
	CNVR1168	5	102375978	102693737	317760	BovineHD0500029335	BovineHD0500029403	58	14	18	90	both	large	2	NM_001281917,NM_001281912	WC1-12,WC-7
	CNVR1169	5	102847362	102855072	7711	BovineHD0500029495	ARS-BFGL-NGS-40945	1	0	0	1	loss	small	0
	CNVR1170	5	102925813	102954266	28454	BovineHD0500029505	Hapmap40294-BTA-89295	1	0	0	1	loss	medium	0
	CNVR1171	5	103002317	103035113	32797	BovineHD0500029509	BovineHD0500029519	2	0	0	2	loss	medium	0
	CNVR1172	5	103122325	103454169	331845	BovineHD0500029544	BovineHD0500029587	3	5	10	18	both	large	2	NM_001190424,NM_176651	WC1.3,CD163L1
	CNVR1173	5	103673173	103722388	49216	BovineHD0500029667	BovineHD0500029678	1	2	0	3	both	medium	1	NM_001192155	C1RL
	CNVR1174	5	104814610	104822943	8334	BovineHD0500030014	BovineHD0500030020	1	0	0	1	loss	small	0
	CNVR1175	5	106193082	106233934	40853	BovineHD0500030472	BovineHD4100004042	1	0	0	1	loss	medium	1	NM_001076370	C5H12orf5
	CNVR1176	5	107916748	107927571	10824	BovineHD0500031080	BovineHD0500031083	1	0	0	1	loss	medium	1	NM_001206695	B4GALNT3
	CNVR1177	5	109109378	109125131	15754	BovineHD0500031428	BovineHD0500031435	1	0	0	1	loss	medium	0
	CNVR1178	5	109137138	109141042	3905	BovineHD4100004075	BovineHD0500031441	1	0	0	1	loss	small	0
	CNVR1179	5	109382111	109388329	6219	ARS-BFGL-NGS-85264	BovineHD0500031529	1	0	0	1	loss	small	0
	CNVR1180	5	109593060	109599038	5979	ARS-BFGL-NGS-103912	BovineHD0500031588	1	0	0	1	loss	small	1	NM_001078082	BCL2L13
	CNVR1181	5	110473776	110484555	10780	BovineHD0500031854	BovineHD0500031857	1	0	0	1	loss	medium	1	NM_001103300	MAFF
	CNVR1182	5	110682323	110770455	88133	BovineHD0500031924	BovineHD0500031970	0	10	0	10	gain	medium	2	NM_001101993,NM_001191338	DDX17,DMC1
	CNVR1183	5	110936150	110955298	19149	ARS-BFGL-NGS-29741	BovineHD0500032049	2	0	0	2	loss	medium	1	NM_001163936	APOBEC3A
	CNVR1184	5	115039452	115066724	27273	BovineHD0500033265	BovineHD0500033276	2	0	4	6	both	medium	0
	CNVR1185	5	116231700	116234290	2591	BovineHD0500033701	BovineHD0500033703	1	0	0	1	loss	small	0
	CNVR1186	5	116466381	116537196	70816	BovineHD0500033790	BovineHD0500033808	0	3	0	3	gain	medium	0
	CNVR1187	5	117055842	117118251	62410	BovineHD0500033998	BovineHD0500034022	5	0	0	5	loss	medium	0
	CNVR1188	5	117281795	117674213	392419	BovineHD0500034077	BovineHD0500034173	100	43	38	181	both	large	1	NM_001105259	TTC38
	CNVR1189	5	118050358	118065604	15247	BovineHD0500034271	Hapmap59748-rs29024200	2	0	0	2	loss	medium	0
	CNVR1190	5	118333740	118341933	8194	BovineHD0500034375	BovineHD0500034382	1	0	0	1	loss	small	1	NM_001076520	TBC1D22A
	CNVR1191	5	118571958	118741345	169388	BovineHD0500034473	BovineHD0500034560	0	7	0	7	gain	large	0
	CNVR1192	5	118981782	118987299	5518	BovineHD0500034690	BovineHD0500034693	0	2	0	2	gain	small	0
	CNVR1193	5	119544816	119593950	49135	BovineHD0500034917	ARS-BFGL-NGS-18125	2	1	0	3	both	medium	1	NM_001077000	FAM19A5
	CNVR1194	5	119612084	119673377	61294	BovineHD0500034940	BovineHD0500034959	3	0	0	3	loss	medium	0
	CNVR1195	5	119778794	119878010	99217	BovineHD0500034993	BovineHD0500035014	1	1	0	2	both	medium	5	NM_001163193,NM_001205629,NM_001080335,NM_001075460,NM_001098953	SELO,PLXNB2,MAPK11,HDAC10,MAPK12
	CNVR1196	5	119890819	119989587	98769	BovineHD0500035018	BovineHD0500035043	0	2	0	2	gain	medium	0
	CNVR1197	5	120416346	120420253	3908	BovineHD0500035149	ARS-BFGL-NGS-104504	1	0	0	1	loss	small	0
	CNVR1198	5	120747261	120760663	13403	BovineHD0500035269	BovineHD0500035273	1	0	0	1	loss	medium	0
	CNVR1199	5	120938878	120963715	24838	BovineHD0500035326	BovineHD0500035330	0	1	0	1	gain	medium	1	NM_001046191	CRELD2
	CNVR1200	5	121047509	121117974	70466	BovineHD0500035346	BovineHD0500035561	5	0	0	5	loss	medium	2	NM_001076952,NM_001076952	MLC1,MLC1
	CNVR1201	5	121170210	121183174	12965	BovineHD0500035571	BovineHD0500036306	2	0	0	2	loss	medium	1	NM_001102225	PANX2
	CNVR1202	6	171059	189098	18040	BTA-100249-no-rs	BovineHD0600000030	1	0	0	1	loss	medium	0
	CNVR1203	6	359471	409590	50120	BovineHD0600000065	BovineHD0600000071	2	0	0	2	loss	medium	0
	CNVR1204	6	1069734	1100413	30680	BovineHD0600000245	BovineHD0600000254	3	0	0	3	loss	medium	0
	CNVR1205	6	1294965	1337140	42176	BovineHD0600000324	BovineHD0600000329	3	0	0	3	loss	medium	0
	CNVR1206	6	1381402	1395244	13843	BovineHD0600000336	BovineHD0600000339	1	0	0	1	loss	medium	0
	CNVR1207	6	1520054	1565586	45533	BovineHD0600000379	BovineHD0600000389	5	0	0	5	loss	medium	0
	CNVR1208	6	2361996	2394221	32226	BovineHD0600000596	BovineHD0600000601	2	0	0	2	loss	medium	1	NM_001102527	NPY5R
	CNVR1209	6	3181549	3217181	35633	BovineHD0600000795	BovineHD0600000803	0	6	0	6	gain	medium	0
	CNVR1210	6	3257311	3279849	22539	ARS-BFGL-NGS-40020	BovineHD0600000811	1	0	0	1	loss	medium	0
	CNVR1211	6	3387366	3409944	22579	BovineHD0600000835	BovineHD0600000843	1	0	0	1	loss	medium	1	NM_001191346	BBS7
	CNVR1212	6	3511708	3756561	244854	BovineHD0600000881	BovineHD0600000983	6	2	3	11	both	large	1	NM_001040477	ANXA5
	CNVR1213	6	3836649	3841578	4930	BovineHD0600001001	BovineHD0600001004	1	0	0	1	loss	small	0
	CNVR1214	6	3862724	3899088	36365	BovineHD0600001013	BovineHD0600001021	1	0	0	1	loss	medium	0
	CNVR1215	6	4131597	4133245	1649	BovineHD0600001075	BovineHD0600001077	1	0	0	1	loss	small	1	NM_001192681	QRFPR
	CNVR1216	6	4516243	4535753	19511	BovineHD0600001185	BovineHD0600001192	3	0	0	3	loss	medium	1	NM_001192907	PRDM5
	CNVR1217	6	4868243	4894696	26454	BovineHD0600001284	BovineHD0600001292	0	2	0	2	gain	medium	0
	CNVR1218	6	5288155	5298300	10146	BovineHD0600001385	BovineHD0600001388	1	0	0	1	loss	medium	0
	CNVR1219	6	6502610	6652458	149849	BovineHD0600001420	BovineHD0600001432	0	6	0	6	gain	large	0
	CNVR1220	6	8498083	8508721	10639	BovineHD0600001965	BovineHD0600001970	2	0	0	2	loss	medium	0
	CNVR1221	6	8584904	8603521	18618	BovineHD0600001991	BovineHD0600001998	0	3	0	3	gain	medium	0
	CNVR1222	6	8948065	8963292	15228	BovineHD0600002089	BovineHD0600002091	1	0	0	1	loss	medium	0
	CNVR1223	6	9604869	9611905	7037	BovineHD0600002253	BTB-01068806	1	0	0	1	loss	small	0
	CNVR1224	6	10085776	10120989	35214	BovineHD0600002390	BovineHD0600002395	3	0	0	3	loss	medium	0
	CNVR1225	6	10245091	10261410	16320	BovineHD0600002434	BovineHD0600002439	1	0	0	1	loss	medium	0
	CNVR1226	6	10460630	10473703	13074	BovineHD0600002484	BovineHD0600002486	2	0	0	2	loss	medium	0
	CNVR1227	6	10605292	10610095	4804	BovineHD0600002527	BovineHD0600002529	2	0	0	2	loss	small	0
	CNVR1228	6	10700928	10711525	10598	BovineHD0600002547	BovineHD0600002550	1	0	0	1	loss	medium	0
	CNVR1229	6	10796415	10819427	23013	BovineHD0600002575	BovineHD4100004235	1	1	0	2	both	medium	0
	CNVR1230	6	11266631	11323488	56858	BovineHD0600002711	BovineHD0600002737	1	0	0	1	loss	medium	0
	CNVR1231	6	11352165	11363207	11043	BovineHD0600002741	BTB-01932115	1	0	0	1	loss	medium	0
	CNVR1232	6	11667673	11687507	19835	BovineHD0600002832	BovineHD0600002840	4	0	0	4	loss	medium	1	NM_001192673	NDST4
	CNVR1233	6	12232161	12244946	12786	BovineHD0600003021	BovineHD0600003025	2	0	0	2	loss	medium	0
	CNVR1234	6	12413736	12423125	9390	BovineHD0600003086	BovineHD0600003090	2	0	0	2	loss	small	0
	CNVR1235	6	12558447	12602914	44468	BTA-88018-no-rs	Hapmap26355-BTA-123034	1	0	0	1	loss	medium	0
	CNVR1236	6	12841282	12856335	15054	BovineHD0600003268	BovineHD0600003272	2	0	0	2	loss	medium	0
	CNVR1237	6	13562872	13603479	40608	BovineHD0600003524	BovineHD0600003535	4	0	0	4	loss	medium	0
	CNVR1238	6	13946220	13952646	6427	BovineHD0600003689	BovineHD0600003692	1	0	0	1	loss	small	0
	CNVR1239	6	14529426	14561673	32248	BovineHD0600003896	BovineHD0600003906	1	0	0	1	loss	medium	1	NM_001076961	C6H4orf32
	CNVR1240	6	15154981	15176239	21259	BovineHD0600004104	BTA-90785-no-rs	2	0	0	2	loss	medium	0
	CNVR1241	6	16542403	16554628	12226	BovineHD0600004468	BovineHD0600004477	1	0	0	1	loss	medium	0
	CNVR1242	6	16922637	16928119	5483	BovineHD4100004273	BovineHD0600004620	1	0	0	1	loss	small	1	NM_001075171	CCDC109B
	CNVR1243	6	17243265	17247862	4598	BovineHD0600004732	Hapmap60340-rs29012212	1	0	0	1	loss	small	0
	CNVR1244	6	17413709	17416096	2388	BovineHD0600004781	BTB-00247494	1	0	0	1	loss	small	0
	CNVR1245	6	18450433	18467404	16972	Hapmap34233-BES5_Contig600_1072	BovineHD0600005047	2	0	0	2	loss	medium	2	NM_001192856,NM_001046334	LEF1,HADH
	CNVR1246	6	18853810	18888371	34562	BovineHD0600005200	BovineHD0600005211	0	4	0	4	gain	medium	1	NM_001034210	PAPSS1
	CNVR1247	6	19603556	19627480	23925	BovineHD0600005433	BTA-114709-no-rs	0	1	0	1	gain	medium	0
	CNVR1248	6	20219333	20228298	8966	BovineHD0600005577	BovineHD0600005581	0	1	0	1	gain	small	0
	CNVR1249	6	21547510	21582982	35473	BovineHD0600005949	BovineHD0600005958	5	3	1	9	both	medium	0
	CNVR1250	6	22118937	22129886	10950	BovineHD0600006118	ARS-BFGL-NGS-41837	4	0	0	4	loss	medium	0
	CNVR1251	6	22296899	22310685	13787	BovineHD0600006149	BovineHD0600006153	1	0	0	1	loss	medium	0
	CNVR1252	6	23066219	23075133	8915	BovineHD0600006364	BovineHD0600006367	1	0	0	1	loss	small	1	NM_001034488	BDH2
	CNVR1253	6	23822913	23835375	12463	BovineHD0600006582	BovineHD0600006585	0	1	0	1	gain	medium	2	NM_001076409,NM_001205630	NFKB1,SLC39A8
	CNVR1254	6	26079083	26086794	7712	BovineHD0600007189	BovineHD0600007191	1	0	0	1	loss	small	0
	CNVR1255	6	27155746	27168410	12665	BovineHD0600007478	BovineHD0600007483	1	0	0	1	loss	medium	0
	CNVR1256	6	27654919	27668934	14016	BovineHD0600007644	BovineHD0600007647	0	1	0	1	gain	medium	0
	CNVR1257	6	27989102	27995327	6226	BovineHD0600007742	BovineHD0600007747	2	0	0	2	loss	small	0
	CNVR1258	6	28989049	29006120	17072	BovineHD0600008075	BovineHD0600008081	1	3	2	6	both	medium	0
	CNVR1259	6	29225507	29230188	4682	BovineHD0600008146	BovineHD0600008148	1	0	0	1	loss	small	0
	CNVR1260	6	29371159	29373370	2212	BovineHD4100004337	BovineHD0600008190	1	0	0	1	loss	small	0
	CNVR1261	6	29420043	29451605	31563	BovineHD0600008200	BovineHD0600008208	0	1	0	1	gain	medium	0
	CNVR1262	6	30322354	30328940	6587	BovineHD0600008454	BovineHD0600008459	1	0	0	1	loss	small	0
	CNVR1263	6	32687287	32692100	4814	BovineHD0600009159	BovineHD0600009162	1	0	0	1	loss	small	0
	CNVR1264	6	32941502	32979090	37589	BovineHD0600009235	BovineHD4100004378	3	0	0	3	loss	medium	0
	CNVR1265	6	33085344	33099586	14243	BovineHD0600009266	BovineHD0600009269	1	0	0	1	loss	medium	0
	CNVR1266	6	33478363	33496920	18558	BovineHD4100004423	BovineHD0600009357	6	0	0	6	loss	medium	0
	CNVR1267	6	33717441	33723628	6188	BovineHD0600009416	BovineHD0600009420	1	0	0	1	loss	small	0
	CNVR1268	6	33869324	33887454	18131	BovineHD0600009465	BovineHD0600009469	0	1	0	1	gain	medium	0
	CNVR1269	6	33942467	33970166	27700	BovineHD0600009484	BovineHD0600009496	3	0	0	3	loss	medium	0
	CNVR1270	6	34000165	34004831	4667	BovineHD0600009515	BovineHD0600009518	0	1	0	1	gain	small	0
	CNVR1271	6	34147838	34164709	16872	BovineHD0600009544	BovineHD0600009547	1	0	0	1	loss	medium	0
	CNVR1272	6	34303081	34312017	8937	BovineHD0600009578	BovineHD0600009580	1	0	0	1	loss	small	0
	CNVR1273	6	34324052	34332299	8248	ARS-BFGL-NGS-105249	BovineHD0600009585	1	0	0	1	loss	small	0
	CNVR1274	6	34453500	34492386	38887	BovineHD0600009611	BovineHD0600009620	6	0	0	6	loss	medium	0
	CNVR1275	6	34669207	34686041	16835	BovineHD0600009665	BTA-21392-no-rs	1	0	0	1	loss	medium	0
	CNVR1276	6	34729746	34752557	22812	BovineHD0600009681	BovineHD0600009686	1	0	0	1	loss	medium	0
	CNVR1277	6	35629454	35641966	12513	BovineHD0600009929	BovineHD0600009932	1	0	0	1	loss	medium	1	NM_001076437	CCSER1
	CNVR1278	6	35685772	35717985	32214	BovineHD0600009940	BovineHD0600009947	2	0	0	2	loss	medium	1	NM_001076437	CCSER1
	CNVR1279	6	35888422	35899280	10859	BovineHD0600009991	BovineHD0600009994	0	1	0	1	gain	medium	1	NM_001076437	CCSER1
	CNVR1280	6	35966250	35983163	16914	BovineHD0600010012	BovineHD0600010016	1	0	0	1	loss	medium	0
	CNVR1281	6	36262974	36272420	9447	BovineHD0600010101	BovineHD0600010104	1	0	0	1	loss	small	0
	CNVR1282	6	36478801	36501263	22463	BovineHD0600010154	BovineHD0600010160	0	1	0	1	gain	medium	0
	CNVR1283	6	36876364	36889292	12929	BovineHD0600010274	BovineHD0600010277	1	0	0	1	loss	medium	0
	CNVR1284	6	37291001	37335860	44860	BovineHD4100004470	Hapmap31922-BTC-034015	0	0	1	1	both	medium	0
	CNVR1285	6	38124494	38191976	67483	BovineHD0600010577	BovineHD4100004540	1	0	0	1	loss	medium	1	NM_174187	SPP1
	CNVR1286	6	38198011	38232631	34621	BovineHD4100004541	BovineHD0600010587	2	0	0	2	loss	medium	0
	CNVR1287	6	38829248	38870271	41024	BovineHD0600010752	BovineHD4100004582	0	2	0	2	gain	medium	1	NM_001192357	LCORL
	CNVR1288	6	39145627	39185743	40117	BovineHD0600010791	BovineHD0600010795	1	0	0	1	loss	medium	0
	CNVR1289	6	40194319	40208497	14179	BovineHD0600034453	Hapmap33123-BTC-034965	1	1	0	2	both	medium	0
	CNVR1290	6	40321155	40328565	7411	BovineHD0600011019	BovineHD0600011022	1	0	0	1	loss	small	0
	CNVR1291	6	40446655	40449835	3181	BovineHD0600011041	BovineHD4100004717	1	0	0	1	loss	small	0
	CNVR1292	6	41348360	41362850	14491	BovineHD4100004750	BovineHD0600011211	1	0	0	1	loss	medium	1	NM_001191516	SLIT2
	CNVR1293	6	41879427	41911309	31883	BovineHD0600011334	BovineHD0600011348	1	0	0	1	loss	medium	0
	CNVR1294	6	43014746	43023817	9072	BovineHD0600011679	BovineHD0600011686	1	0	0	1	loss	small	0
	CNVR1295	6	43074260	43092266	18007	BovineHD0600011700	BovineHD0600011704	2	0	0	2	loss	medium	0
	CNVR1296	6	46480729	46501517	20789	BovineHD0600012635	BovineHD0600012655	0	2	0	2	gain	medium	1	NM_001192378	ANAPC4
	CNVR1297	6	47135434	47156636	21203	BovineHD0600012911	BovineHD0600034687	1	0	0	1	loss	medium	0
	CNVR1298	6	47302530	47317470	14941	BovineHD0600012945	BovineHD0600012948	0	1	0	1	gain	medium	0
	CNVR1299	6	48043278	48089043	45766	BovineHD0600013164	BovineHD0600013182	2	0	0	2	loss	medium	0
	CNVR1300	6	49108445	50455263	1346819	BovineHD0600013482	BovineHD0600013877	6	1	0	7	both	large	0
	CNVR1301	6	50525056	50543551	18496	BovineHD0600013903	BovineHD0600013910	1	0	0	1	loss	medium	0
	CNVR1302	6	50631684	50658684	27001	BovineHD0600013942	BovineHD0600013949	1	1	0	2	both	medium	0
	CNVR1303	6	50697604	50707590	9987	BovineHD0600013970	BovineHD0600013974	1	0	0	1	loss	small	0
	CNVR1304	6	51093135	51102728	9594	BovineHD0600014102	BTB-01518295	1	0	0	1	loss	small	0
	CNVR1305	6	51446927	51457423	10497	BovineHD0600014179	BovineHD0600014182	1	0	0	1	loss	medium	0
	CNVR1306	6	52187963	52201969	14007	BovineHD0600014399	BovineHD0600014402	0	0	1	1	both	medium	0
	CNVR1307	6	52684600	52776555	91956	BTB-00257472	BovineHD0600014504	1	1	0	2	both	medium	0
	CNVR1308	6	53372948	53391043	18096	BovineHD0600014631	BovineHD4100004985	1	0	0	1	loss	medium	0
	CNVR1309	6	53994956	54003391	8436	Hapmap43039-BTA-76358	BovineHD0600014825	2	0	0	2	loss	small	0
	CNVR1310	6	54584729	54646951	62223	BovineHD0600014959	BovineHD0600014973	1	1	0	2	both	medium	0
	CNVR1311	6	55422774	55427429	4656	BovineHD0600015220	ARS-BFGL-NGS-26300	2	0	0	2	loss	small	0
	CNVR1312	6	55743282	55752929	9648	BovineHD0600015278	BovineHD0600015280	1	0	0	1	loss	small	0
	CNVR1313	6	55813213	55834048	20836	BovineHD0600015291	BovineHD0600015300	3	0	0	3	loss	medium	0
	CNVR1314	6	56086965	56121651	34687	BovineHD0600015359	BovineHD0600034474	2	0	0	2	loss	medium	0
	CNVR1315	6	56324341	56333029	8689	BovineHD0600015413	BovineHD0600015417	0	1	0	1	gain	small	0
	CNVR1316	6	56438996	56531151	92156	BovineHD0600015440	BovineHD0600015460	6	4	0	10	both	medium	0
	CNVR1317	6	56884829	56893282	8454	BovineHD0600015561	BovineHD0600015566	1	0	0	1	loss	small	0
	CNVR1318	6	57448716	57464144	15429	BovineHD0600015722	BovineHD0600015725	1	0	0	1	loss	medium	0
	CNVR1319	6	57555216	57562332	7117	BovineHD0600015742	BovineHD0600015748	1	0	0	1	loss	small	0
	CNVR1320	6	57594972	57613474	18503	BovineHD0600015758	BovineHD0600015763	1	0	0	1	loss	medium	0
	CNVR1321	6	57766110	57780855	14746	BovineHD0600015804	BovineHD0600015806	2	0	0	2	loss	medium	0
	CNVR1322	6	58555227	58566991	11765	BovineHD0600016069	BovineHD0600016076	1	0	0	1	loss	medium	1	NM_001104973	C6H4orf19
	CNVR1323	6	59738828	59741566	2739	BovineHD4100005064	BovineHD0600016440	1	0	0	1	loss	small	0
	CNVR1324	6	59834505	59848926	14422	BovineHD0600016470	BovineHD0600016475	1	0	0	1	loss	medium	1	NM_001083469	TMEM156
	CNVR1325	6	59887422	59893906	6485	BTA-97850-no-rs	BovineHD0600016486	1	0	0	1	loss	small	0
	CNVR1326	6	60776542	60784632	8091	ARS-BFGL-NGS-82384	BovineHD0600016704	1	0	0	1	loss	small	0
	CNVR1327	6	61050455	61076061	25607	BovineHD0600016784	BovineHD0600016792	0	3	0	3	gain	medium	1	NM_001206034	RBM47
	CNVR1328	6	61503154	61517031	13878	BovineHD0600016949	BovineHD0600016962	1	0	0	1	loss	medium	1	NM_001076847	APBB2
	CNVR1329	6	62685745	62815314	129570	BovineHD0600017317	BovineHD0600017352	1	0	0	1	loss	large	0
	CNVR1330	6	64568106	64581622	13517	BovineHD0600017854	BovineHD0600017857	1	0	0	1	loss	medium	1	NM_001205725	KCTD8
	CNVR1331	6	65491643	65534812	43170	BovineHD0600018109	BovineHD0600018116	2	1	2	5	both	medium	0
	CNVR1332	6	65940020	65966540	26521	BovineHD0600018205	BovineHD0600018210	2	0	0	2	loss	medium	0
	CNVR1333	6	66197452	66232645	35194	BovineHD0600018259	BovineHD0600018273	3	1	0	4	both	medium	1	NM_001101250	GABRG1
	CNVR1334	6	66696768	66702887	6120	BovineHD0600018394	BovineHD0600018396	0	1	0	1	gain	small	0
	CNVR1335	6	68316330	68327026	10697	BovineHD4100005105	BovineHD0600018858	0	1	0	1	gain	medium	1	NM_174278	CNGA1
	CNVR1336	6	73310099	73315572	5474	BovineHD0600020407	BovineHD0600020409	0	1	0	1	gain	small	0
	CNVR1337	6	74411437	74434558	23122	BovineHD0600020711	BTB-00263420	1	0	0	1	loss	medium	0
	CNVR1338	6	75069851	75074779	4929	BovineHD0600020890	BovineHD0600020892	1	0	0	1	loss	small	0
	CNVR1339	6	75787570	75840663	53094	BovineHD0600021089	BovineHD0600021097	5	0	1	6	both	medium	0
	CNVR1340	6	76089839	76103894	14056	BovineHD0600021144	BovineHD0600021148	1	0	0	1	loss	medium	0
	CNVR1341	6	76304733	76313144	8412	BovineHD0600021191	BovineHD0600021198	1	0	0	1	loss	small	0
	CNVR1342	6	76554397	76575942	21546	BovineHD0600021259	BovineHD0600021266	1	0	0	1	loss	medium	0
	CNVR1343	6	76939233	76968214	28982	BovineHD0600021346	BovineHD0600021350	2	0	0	2	loss	medium	0
	CNVR1344	6	77002191	77043589	41399	BovineHD0600021359	BovineHD0600021369	3	0	0	3	loss	medium	0
	CNVR1345	6	77224116	77242664	18549	BovineHD0600021403	BovineHD0600021406	0	2	0	2	gain	medium	0
	CNVR1346	6	78862493	78869720	7228	BovineHD0600021825	BovineHD0600034780	1	0	0	1	loss	small	1	NM_181033	LPHN3
	CNVR1347	6	79497891	79514231	16341	BovineHD0600021982	BovineHD0600021985	1	0	0	1	loss	medium	0
	CNVR1348	6	79705007	79719269	14263	BovineHD0600022022	BovineHD0600022028	1	0	0	1	loss	medium	0
	CNVR1349	6	79865986	79999917	133932	BovineHD0600022064	BovineHD0600022084	7	9	1	17	both	large	0
	CNVR1350	6	80199823	80256406	56584	BovineHD0600022115	BovineHD0600022129	16	0	1	17	both	medium	0
	CNVR1351	6	80306557	80502920	196364	BovineHD0600022152	BovineHD0600022184	12	1	0	13	both	large	0
	CNVR1352	6	80657477	80661370	3894	BovineHD0600022216	BovineHD0600022219	2	0	0	2	loss	small	0
	CNVR1353	6	80707444	80715093	7650	BovineHD0600022245	BovineHD0600022247	1	0	0	1	loss	small	0
	CNVR1354	6	80727117	80755942	28826	BovineHD0600022251	BovineHD0600022258	1	0	0	1	loss	medium	0
	CNVR1355	6	80996652	81001186	4535	ARS-BFGL-NGS-13079	BovineHD0600022313	1	0	0	1	loss	small	0
	CNVR1356	6	81056190	81071899	15710	BovineHD0600022334	BovineHD0600022337	1	0	0	1	loss	medium	0
	CNVR1357	6	81156868	81175331	18464	BovineHD0600022363	BovineHD0600022368	2	0	0	2	loss	medium	0
	CNVR1358	6	81278048	81286240	8193	BovineHD0600022394	BTB-00265288	0	1	0	1	gain	small	0
	CNVR1359	6	81524115	81560160	36046	BovineHD0600022494	BovineHD0600022514	0	1	0	1	gain	medium	1	NM_001080324	TECRL
	CNVR1360	6	81681946	81686003	4058	BovineHD0600022571	BovineHD0600022574	1	0	0	1	loss	small	0
	CNVR1361	6	82229517	82239788	10272	BovineHD0600022716	BovineHD0600022718	0	1	0	1	gain	medium	0
	CNVR1362	6	82314634	82409949	95316	Hapmap23419-BTC-059652	Hapmap26275-BTC-043486	4	2	0	6	both	medium	0
	CNVR1363	6	82676154	82753544	77391	BovineHD0600022785	BovineHD0600022800	8	0	0	8	loss	medium	0
	CNVR1364	6	84171495	84186207	14713	BovineHD0600023155	BovineHD0600023158	1	0	0	1	loss	medium	0
	CNVR1365	6	84444874	84448550	3677	BovineHD4100005274	ARS-BFGL-NGS-70112	1	0	0	1	loss	small	0
	CNVR1366	6	85017112	85093387	76276	BovineHD0600023382	BovineHD0600023404	0	1	0	1	gain	medium	2	NM_001077868,NM_001083438	STAP1,UBA6
	CNVR1367	6	85486799	85537288	50490	BovineHD0600023507	BovineHD0600023522	1	0	0	1	loss	medium	0
	CNVR1368	6	86136385	86145631	9247	BovineHD0600023661	BovineHD0600023667	1	0	0	1	loss	small	0
	CNVR1369	6	86342440	86383477	41038	BovineHD0600023717	BovineHD0600023728	2	0	0	2	loss	medium	0
	CNVR1370	6	86794730	86829517	34788	ARS-BFGL-NGS-86825	BovineHD0600023822	1	0	0	1	loss	medium	1	NM_001098944	UGT2A3
	CNVR1371	6	87680586	87683106	2521	BovineHD0600024007	BovineHD0600024010	1	0	0	1	loss	small	0
	CNVR1372	6	88602728	88606025	3298	BovineHD0600024238	BovineHD0600024241	1	0	0	1	loss	small	0
	CNVR1373	6	88668261	88677866	9606	BovineHD0600024271	BovineHD0600024273	1	0	0	1	loss	small	0
	CNVR1374	6	88876401	88900380	23980	BovineHD0600024343	BovineHD0600024351	0	2	0	2	gain	medium	0
	CNVR1375	6	88964217	88971499	7283	BovineHD0600024369	BovineHD0600024372	1	0	0	1	loss	small	0
	CNVR1376	6	89195585	89224493	28909	BovineHD0600024446	BovineHD0600024452	1	1	0	2	both	medium	1	NM_001192797	ADAMTS3
	CNVR1377	6	90418908	90437219	18312	BovineHD0600024763	BovineHD0600024768	1	0	0	1	loss	medium	0
	CNVR1378	6	91345801	91352639	6839	BovineHD4100005346	BovineHD0600025047	1	0	0	1	loss	small	0
	CNVR1379	6	92327874	92363326	35453	BovineHD0600025331	BTB-01428914	1	0	0	1	loss	medium	1	NM_174845	USO1
	CNVR1380	6	92644188	92658573	14386	BovineHD0600025456	BovineHD0600025459	0	1	0	1	gain	medium	2	NM_001040496,NM_001113173	ART3,CXCL11
	CNVR1381	6	93184913	93194004	9092	BovineHD0600025750	BovineHD0600025755	2	0	0	2	loss	small	1	NM_001191524	SHROOM3
	CNVR1382	6	93413662	93444708	31047	BovineHD0600025843	BovineHD0600025850	1	0	0	1	loss	medium	0
	CNVR1383	6	93978723	94020625	41903	BovineHD0600026044	BovineHD0600026055	1	0	0	1	loss	medium	0
	CNVR1384	6	96018037	96029965	11929	BovineHD0600026697	BovineHD0600026702	1	0	0	1	loss	medium	0
	CNVR1385	6	96055154	96059367	4214	BovineHD0600026715	BovineHD0600026718	1	0	0	1	loss	small	0
	CNVR1386	6	96159582	96203843	44262	BovineHD0600026751	BovineHD0600026764	3	0	0	3	loss	medium	0
	CNVR1387	6	96473459	96503127	29669	BovineHD0600026827	BovineHD0600034374	1	0	0	1	loss	medium	1	NM_001076826	ANTXR2
	CNVR1388	6	96645717	96668173	22457	BovineHD0600026860	BovineHD0600026864	3	0	0	3	loss	medium	1	NM_001103232	PRDM8
	CNVR1389	6	97549415	97583093	33679	BovineHD0600027088	ARS-BFGL-NGS-106834	3	0	0	3	loss	medium	0
	CNVR1390	6	97859333	97866283	6951	BovineHD0600027170	BovineHD0600027175	3	0	0	3	loss	small	0
	CNVR1391	6	98033602	98045273	11672	BTB-00274080	BovineHD0600027227	0	2	0	2	gain	medium	0
	CNVR1392	6	98641255	98656536	15282	BovineHD0600027430	BovineHD0600027434	1	0	0	1	loss	medium	0
	CNVR1393	6	100956306	100963875	7570	BovineHD0600028189	BovineHD0600028191	1	0	0	1	loss	small	0
	CNVR1394	6	101866147	101886575	20429	BovineHD0600028353	Hapmap32521-BTC-071427	1	0	0	1	loss	medium	0
	CNVR1395	6	102019388	102033440	14053	Hapmap30700-BTC-045177	BovineHD0600028383	1	0	0	1	loss	medium	0
	CNVR1396	6	102913165	102916905	3741	BovineHD0600028656	BovineHD0600034851	1	0	0	1	loss	small	1	NM_001083728	MAPK10
	CNVR1397	6	103486788	103513369	26582	BovineHD0600028802	BovineHD0600028813	0	5	0	5	gain	medium	1	NM_174590	PTPN13
	CNVR1398	6	103601463	103613168	11706	BovineHD0600034854	BovineHD0600028829	1	0	0	1	loss	medium	0
	CNVR1399	6	103800631	103804064	3434	BovineHD0600028917	BovineHD0600028920	1	0	0	1	loss	small	1	NM_001191525	AFF1
	CNVR1400	6	104006976	104026441	19466	BovineHD0600028994	BovineHD0600029001	0	1	0	1	gain	medium	1	NM_001046286	HSD17B11
	CNVR1401	6	104233520	104247704	14185	BovineHD0600029052	BovineHD0600029055	1	1	0	2	both	medium	0
	CNVR1402	6	104750060	104806404	56345	BovineHD0600029267	BovineHD0600029281	4	0	0	4	loss	medium	1	NM_001102251	JAKMIP1
	CNVR1403	6	105022254	105037077	14824	BovineHD0600029393	BovineHD0600029399	1	0	0	1	loss	medium	0
	CNVR1404	6	105687955	105716844	28890	BovineHD0600029663	BovineHD0600029670	1	0	0	1	loss	medium	0
	CNVR1405	6	107031238	107045738	14501	BovineHD0600030100	ARS-BFGL-NGS-34412	1	0	0	1	loss	medium	1	NM_001077957	NSG1
	CNVR1406	6	107210049	107297984	87936	BovineHD0600030164	BovineHD0600030187	9	0	0	9	loss	medium	5	NM_001077957,NM_001080225,NM_001207029,NM_001207029,NM_001207029	NSG1,LRPAP1,HGFAC,HGFAC,HGFAC
	CNVR1407	6	107370316	107386957	16642	BTB-00279108	BovineHD0600030213	1	0	0	1	loss	medium	0
	CNVR1408	6	107652432	107753540	101109	BovineHD0600030341	BovineHD0600030364	1	1	0	2	both	large	5	NR_031195,NR_031192,NR_031191,NR_031190,NR_129537	MIR2451,MIR2450A,MIR2450B,MIR2450C,MIR2450D
	CNVR1409	6	107794033	108015260	221228	BovineHD0600030375	BovineHD0600030441	0	4	0	4	gain	large	3	NM_001098996,NM_001205999,NM_001075304	NOP14,ADD1,MFSD10
	CNVR1410	6	108187064	108200336	13273	BovineHD0600030480	BovineHD0600030486	1	0	0	1	loss	medium	0
	CNVR1411	6	108246921	108257168	10248	BovineHD0600030499	ARS-BFGL-NGS-8311	2	0	0	2	loss	medium	0
	CNVR1412	6	108451862	108476017	24156	BovineHD0600030559	ARS-BFGL-NGS-106770	1	0	0	1	loss	medium	0
	CNVR1413	6	108671493	108746842	75350	BovineHD0600030639	BovineHD0600030656	1	7	0	8	both	medium	2	NM_001024518,NM_001205996	PIGG,FGFRL1
	CNVR1414	6	108766095	108778154	12060	BovineHD0600030663	ARS-BFGL-NGS-12278	0	1	0	1	gain	medium	1	NM_001205996	FGFRL1
	CNVR1415	6	109056666	109612796	556131	Hapmap53146-ss46526085	BovineHD0600030854	5	7	0	12	both	large	7	NM_001075613,NM_001205996,NM_001046157,NR_031194,NM_001034415,NM_001206305,NM_001078103	TMEM175,FGFRL1,SPON2,MIR2449,MAEA,DGKQ,CPLX1
	CNVR1416	6	112660825	112669834	9010	BovineHD0600031877	BovineHD0600031884	1	0	0	1	loss	small	0
	CNVR1417	6	114398428	114407747	9320	BovineHD0600032409	BovineHD0600032414	1	0	0	1	loss	small	0
	CNVR1418	6	114440590	114468993	28404	BovineHD0600032428	Hapmap51864-BTA-90826	1	0	0	1	loss	medium	0
	CNVR1419	6	114705514	114722999	17486	BovineHD0600032522	BovineHD0600032527	7	0	0	7	loss	medium	0
	CNVR1420	6	115114361	115135476	21116	BovineHD0600032650	ARS-BFGL-NGS-249	1	0	0	1	loss	medium	0
	CNVR1421	6	115729265	115749351	20087	BovineHD0600032826	ARS-BFGL-NGS-117080	1	0	0	1	loss	medium	0
	CNVR1422	6	115809462	115822641	13180	BovineHD0600032849	BovineHD0600032857	2	0	0	2	loss	medium	1	NM_175798	CD38
	CNVR1423	6	117291467	117295778	4312	BovineHD0600033373	BovineHD0600033375	1	0	0	1	loss	small	0
	CNVR1424	6	117730825	117738351	7527	BovineHD0600033542	BovineHD0600033544	1	0	0	1	loss	small	1	NM_001076492	QDPR
	CNVR1425	6	118986727	118999760	13034	ARS-BFGL-NGS-34783	BovineHD0600034043	0	1	0	1	gain	medium	1	NM_001206044	AFAP1
	CNVR1426	6	119057557	119067850	10294	ARS-BFGL-NGS-90043	BovineHD0600034069	0	1	0	1	gain	medium	1	NM_001206044	AFAP1
	CNVR1427	6	119114608	119153725	39118	BovineHD0600034084	BovineHD0600034093	1	0	0	1	loss	medium	1	NR_030832	MIR95
	CNVR1428	7	184687	219613	34927	BovineHD0700000037	BovineHD0700000042	1	0	0	1	loss	medium	0
	CNVR1429	7	617866	671309	53444	BovineHD0700000116	BovineHD0700000123	1	0	0	1	loss	medium	0
	CNVR1430	7	975609	989660	14052	BovineHD0700000222	BovineHD0700000227	3	0	1	4	both	medium	1	NM_001103259	RASGEF1C
	CNVR1431	7	1248157	1422115	173959	BovineHD0700000309	BovineHD0700000368	2	0	0	2	loss	large	5	NM_001103261,NM_001101999,NM_176641,NM_001167943,NM_001046098	MGAT4B,TBC1D9B,SQSTM1,C7H5orf45,LTC4S
	CNVR1432	7	2226431	2240780	14350	BovineHD4100005685	BovineHD0700000599	0	2	0	2	gain	medium	0
	CNVR1433	7	2250353	2265621	15269	BovineHD0700000601	BovineHD0700000606	1	0	0	1	loss	medium	1	NM_001255974	ZNF879
	CNVR1434	7	2591834	2598573	6740	BovineHD0700000702	BovineHD0700000706	1	0	0	1	loss	small	0
	CNVR1435	7	2712028	2754040	42013	BovineHD0700032881	BovineHD0700000751	1	0	0	1	loss	medium	0
	CNVR1436	7	3020183	3070143	49961	BTA-78493-no-rs	BovineHD0700000853	1	0	0	1	loss	medium	0
	CNVR1437	7	3180509	3187460	6952	BovineHD0700000879	BovineHD0700000881	1	0	0	1	loss	small	0
	CNVR1438	7	3441671	3464128	22458	BovineHD0700000957	BovineHD0700000961	3	0	0	3	loss	medium	0
	CNVR1439	7	4367926	4385153	17228	BovineHD0700001242	BovineHD0700001248	1	0	0	1	loss	medium	1	NM_001206319	CRTC1
	CNVR1440	7	4907409	4910137	2729	BovineHD0700001360	BovineHD0700001363	1	0	0	1	loss	small	1	NM_001075271	CIST1
	CNVR1441	7	6247269	6259353	12085	BovineHD4100005724	BovineHD0700001800	1	0	0	1	loss	medium	0
	CNVR1442	7	6584500	6586215	1716	BovineHD0700001925	BovineHD0700001927	1	0	0	1	loss	small	1	NM_001101871	EPS15L1
	CNVR1443	7	6682118	6718398	36281	BovineHD0700001967	BovineHD0700001976	7	0	1	8	both	medium	0
	CNVR1444	7	8581624	8622139	40516	BovineHD0700002205	BovineHD0700002213	2	0	0	2	loss	medium	1	NM_001046391	LOC534967
	CNVR1445	7	8677766	8775106	97341	BovineHD0700002226	BovineHD0700002251	2	0	0	2	loss	medium	1	NM_001102236	RASAL3
	CNVR1446	7	9379134	9504448	125315	BovineHD0700002444	BovineHD0700002471	9	10	0	19	both	large	0
	CNVR1447	7	9534900	9611313	76414	BovineHD0700002476	BovineHD0700002491	4	0	0	4	loss	medium	0
	CNVR1448	7	9628735	9708960	80226	BovineHD0700002496	BovineHD0700002515	0	0	1	1	both	medium	0
	CNVR1449	7	9771150	11091861	1320712	BovineHD0700002547	BovineHD0700002909	75	27	62	164	both	large	0
	CNVR1450	7	11136869	11448305	311437	BovineHD0700032940	BovineHD0700003027	2	2	0	4	both	large	0
	CNVR1451	7	11526456	12057433	530978	BovineHD0700003042	BovineHD0700003141	5	5	8	18	both	large	0
	CNVR1452	7	12171529	12177032	5504	BovineHD0700003151	BovineHD0700003153	1	0	0	1	loss	small	0
	CNVR1453	7	12729952	12737056	7105	BovineHD0700003303	ARS-BFGL-NGS-19063	0	1	0	1	gain	small	0
	CNVR1454	7	13168428	13172230	3803	BovineHD0700003417	BovineHD0700003419	1	0	0	1	loss	small	0
	CNVR1455	7	13603195	13654528	51334	BovineHD0700003571	BovineHD0700003590	2	0	0	2	loss	medium	0
	CNVR1456	7	13781216	13796244	15029	BovineHD0700003619	BovineHD0700003623	1	0	0	1	loss	medium	3	NM_001075127,NM_001080359,NM_001191528	DNASE2,KLF1,MAST1
	CNVR1457	7	14260754	14270828	10075	BovineHD0700003771	BovineHD0700003778	1	0	0	1	loss	medium	0
	CNVR1458	7	15083922	15102276	18355	BovineHD0700004122	BovineHD0700004130	3	0	0	3	loss	medium	0
	CNVR1459	7	15134645	15190305	55661	BovineHD0700004136	BovineHD0700004148	3	1	0	4	both	medium	0
	CNVR1460	7	15206337	15209734	3398	BovineHD0700004154	BovineHD0700004157	2	0	0	2	loss	small	0
	CNVR1461	7	15234539	15241612	7074	BovineHD0700004175	BovineHD0700004177	1	0	0	1	loss	small	0
	CNVR1462	7	15361832	15390306	28475	BovineHD0700004227	BovineHD0700004232	4	0	0	4	loss	medium	0
	CNVR1463	7	16057202	16081702	24501	BovineHD0700004438	BovineHD0700004444	2	1	0	3	both	medium	3	NM_001113762,NM_001103108,NM_001080226	ICAM5,RAVER1,FDX1L
	CNVR1464	7	16467818	16470245	2428	BovineHD0700004570	BovineHD0700004573	2	0	0	2	loss	small	1	NM_001099369	DNM2
	CNVR1465	7	17202552	17283632	81081	BovineHD0700004799	BovineHD0700004818	1	0	0	1	loss	medium	3	NM_001206658,NM_001098384,NM_001098384	LOC508834,LOC522449,LOC522449
	CNVR1466	7	17489491	17491117	1627	BovineHD0700004899	BovineHD0700004900	1	0	0	1	loss	small	0
	CNVR1467	7	17605951	17611833	5883	BovineHD0700004941	BovineHD0700004944	1	0	0	1	loss	small	0
	CNVR1468	7	18485733	18590181	104449	BovineHD4100005803	BovineHD0700005202	15	8	7	30	both	large	0
	CNVR1469	7	22190382	22195608	5227	BovineHD0700006115	BovineHD0700006117	1	0	0	1	loss	small	0
	CNVR1470	7	22693378	22706972	13595	BovineHD0700006245	BovineHD0700006248	1	0	0	1	loss	medium	3	NM_001099211,NM_173890,NM_001046031	SF3A2,AMH,JSRP1
	CNVR1471	7	24094310	24149485	55176	BovineHD0700006601	BovineHD0700006618	3	2	2	7	both	medium	0
	CNVR1472	7	24758814	24766100	7287	BovineHD0700006811	BovineHD0700006814	1	0	0	1	loss	small	0
	CNVR1473	7	24975698	24997855	22158	BovineHD4100005842	BovineHD0700006885	2	0	0	2	loss	medium	0
	CNVR1474	7	25100798	25133705	32908	BovineHD4100005843	BovineHD0700006914	3	0	0	3	loss	medium	0
	CNVR1475	7	25264910	25282788	17879	BovineHD0700006959	BovineHD0700006964	3	0	0	3	loss	medium	1	NM_001192652	CHSY3
	CNVR1476	7	25462881	25495701	32821	BTA-78562-no-rs	BovineHD0700007021	2	0	0	2	loss	medium	1	NM_001192652	CHSY3
	CNVR1477	7	28456788	28488687	31900	BovineHD0700008033	ARS-BFGL-NGS-108396	2	0	0	2	loss	medium	1	NM_001103295	LMNB1
	CNVR1478	7	28772414	28792488	20075	BovineHD0700033007	BovineHD0700008114	0	1	0	1	gain	medium	0
	CNVR1479	7	28840924	28846845	5922	Hapmap40296-BTA-99486	BovineHD0700033657	0	1	0	1	gain	small	0
	CNVR1480	7	29247612	29259489	11878	BovineHD0700008235	Hapmap33975-BES10_Contig464_714	1	0	0	1	loss	medium	0
	CNVR1481	7	29517436	29520172	2737	BovineHD0700008311	BovineHD0700008313	1	0	0	1	loss	small	0
	CNVR1482	7	29548176	29566923	18748	BovineHD0700008319	BovineHD0700008323	1	0	0	1	loss	medium	0
	CNVR1483	7	31039307	31048900	9594	BovineHD0700033664	BovineHD0700008793	1	0	0	1	loss	small	0
	CNVR1484	7	31139497	31149756	10260	BovineHD0700008809	BovineHD0700008811	1	0	0	1	loss	medium	0
	CNVR1485	7	31803903	31830848	26946	BovineHD0700033669	BovineHD0700009002	1	1	0	2	both	medium	0
	CNVR1486	7	32946251	32947754	1504	BovineHD0700009422	ARS-BFGL-NGS-107854	1	0	0	1	loss	small	0
	CNVR1487	7	33027483	33046151	18669	BovineHD0700009459	BovineHD0700009465	3	0	0	3	loss	medium	1	NM_001105012	LOC781423
	CNVR1488	7	33443620	33455261	11642	BovineHD0700009574	BovineHD0700009577	1	0	0	1	loss	medium	0
	CNVR1489	7	33746267	33758198	11932	BTA-86510-no-rs	BovineHD4100005907	1	0	1	2	both	medium	0
	CNVR1490	7	34315790	34324708	8919	BovineHD0700009804	BTB-01114921	1	0	0	1	loss	small	0
	CNVR1491	7	34393283	34411655	18373	BovineHD0700009820	BovineHD0700009823	1	0	0	1	loss	medium	0
	CNVR1492	7	34839439	34875753	36315	BovineHD0700009953	BovineHD0700009966	2	0	0	2	loss	medium	0
	CNVR1493	7	35077311	35084450	7140	BovineHD0700010017	BovineHD0700010020	1	0	0	1	loss	small	0
	CNVR1494	7	35130073	35132132	2060	BovineHD0700010032	BovineHD0700010034	1	0	0	1	loss	small	0
	CNVR1495	7	35310472	35329395	18924	BovineHD0700010102	BovineHD0700010109	5	0	0	5	loss	medium	0
	CNVR1496	7	35770527	35781526	11000	BovineHD0700010244	BovineHD0700010251	3	0	0	3	loss	medium	0
	CNVR1497	7	35902041	35909149	7109	BovineHD0700010311	BovineHD0700010315	3	0	0	3	loss	small	0
	CNVR1498	7	36358289	36374272	15984	BovineHD0700010455	Hapmap51426-BTA-24748	2	0	0	2	loss	medium	0
	CNVR1499	7	36474859	36480792	5934	BovineHD0700010497	BovineHD0700010499	1	0	0	1	loss	small	0
	CNVR1500	7	36817066	36823659	6594	BovineHD0700010623	BovineHD0700010627	1	0	0	1	loss	small	0
	CNVR1501	7	37663110	37671133	8024	ARS-BFGL-NGS-10897	BovineHD0700010857	1	0	0	1	loss	small	0
	CNVR1502	7	38383378	38387701	4324	BovineHD0700011087	BovineHD0700011090	1	0	0	1	loss	small	0
	CNVR1503	7	39461797	39470635	8839	BovineHD0700011460	BovineHD0700011462	1	0	0	1	loss	small	0
	CNVR1504	7	39579615	39590103	10489	BovineHD0700011503	BovineHD0700011507	1	0	0	1	loss	medium	0
	CNVR1505	7	39665173	39711869	46697	BovineHD0700011538	BovineHD0700011553	8	0	0	8	loss	medium	1	NM_001101929	HK3
	CNVR1506	7	40013274	40101268	87995	BovineHD0700011624	BovineHD0700011638	0	1	0	1	gain	medium	0
	CNVR1507	7	40228258	40268714	40457	BovineHD0700011671	BovineHD0700011679	2	0	0	2	loss	medium	3	NM_001075119,NM_001103223,NM_001077945	F12,SLC34A1,PFN3
	CNVR1508	7	41223948	41281508	57561	BovineHD0700011947	BovineHD0700011956	4	0	1	5	both	medium	0
	CNVR1509	7	42367910	42435053	67144	BovineHD0700012347	BovineHD0700012355	3	0	2	5	both	medium	0
	CNVR1510	7	42485013	42522173	37161	BovineHD0700012369	BovineHD0700012381	4	1	0	5	both	medium	0
	CNVR1511	7	42736530	43359066	622537	BovineHD0700012437	ARS-BFGL-NGS-109564	129	58	4	191	both	large	0
	CNVR1512	7	43483141	43538228	55088	BovineHD0700012607	BTB-02079599	5	3	2	10	both	medium	0
	CNVR1513	7	43606380	43709405	103026	BovineHD0700033721	Hapmap42326-BTA-78893	17	2	1	20	both	large	0
	CNVR1514	7	43713965	43733872	19908	BovineHD0700012656	BovineHD0700012662	1	0	0	1	loss	medium	0
	CNVR1515	7	43759207	43766370	7164	BovineHD0700012679	BovineHD0700012688	0	4	0	4	gain	small	0
	CNVR1516	7	44149779	44458713	308935	BovineHD0700012793	BovineHD0700012808	7	2	5	14	both	large	0
	CNVR1517	7	44538953	44554385	15433	BovineHD0700012840	BovineHD0700012843	1	0	0	1	loss	medium	0
	CNVR1518	7	44635968	44643158	7191	BovineHD0700012882	BovineHD0700012884	1	0	0	1	loss	small	0
	CNVR1519	7	45362087	45416846	54760	ARS-BFGL-NGS-22438	BovineHD0700013059	1	0	0	1	loss	medium	2	NM_001206241,NM_001075622	C7H19orf24,MUM1
	CNVR1520	7	46025089	46056455	31367	ARS-BFGL-NGS-69626	BovineHD0700013223	3	0	0	3	loss	medium	1	NM_001102294	SHROOM1
	CNVR1521	7	46080925	46139310	58386	BovineHD0700013229	BovineHD0700013243	2	3	1	6	both	medium	1	NM_001191129	AFF4
	CNVR1522	7	46407131	46469991	62861	BovineHD0700013312	BovineHD0700013325	1	0	0	1	loss	medium	0
	CNVR1523	7	47880246	47892300	12055	BovineHD0700013847	BTA-79025-no-rs	2	0	0	2	loss	medium	0
	CNVR1524	7	48033481	48134255	100775	BovineHD0700013890	BovineHD0700013916	2	0	0	2	loss	large	2	NM_001206032,NM_001205300	CATSPER3,PITX1
	CNVR1525	7	49197171	49205329	8159	BovineHD0700014267	BovineHD0700014269	1	0	0	1	loss	small	1	NM_001077107	SMAD5
	CNVR1526	7	49275724	49289185	13462	BovineHD0700014287	BovineHD0700014290	2	0	0	2	loss	medium	1	NM_001192795	TRPC7
	CNVR1527	7	49416848	49428673	11826	BovineHD0700014326	BovineHD0700014329	1	0	0	1	loss	medium	0
	CNVR1528	7	49776857	49784694	7838	BovineHD0700014404	BovineHD0700014406	1	0	0	1	loss	small	0
	CNVR1529	7	51544961	51589290	44330	BovineHD0700014971	BovineHD0700014981	11	0	0	11	loss	medium	0
	CNVR1530	7	51834058	51851011	16954	BovineHD0700015031	BovineHD0700033055	1	0	0	1	loss	medium	1	NM_001035366	CTNNA1
	CNVR1531	7	52601941	52609052	7112	ARS-BFGL-NGS-118289	BovineHD0700015187	1	0	0	1	loss	small	0
	CNVR1532	7	53022509	53035752	13244	BovineHD0700015269	BovineHD0700015272	1	0	0	1	loss	medium	0
	CNVR1533	7	53516905	53531258	14354	BovineHD0700015394	BovineHD0700015400	2	0	0	2	loss	medium	0
	CNVR1534	7	53596268	53663500	67233	BovineHD0700015436	BovineHD4100006060	4	0	0	4	loss	medium	0
	CNVR1535	7	53910675	53932886	22212	BovineHD0700015548	ARS-BFGL-NGS-20197	0	1	0	1	gain	medium	0
	CNVR1536	7	53949585	54025611	76027	BovineHD0700015570	BovineHD0700015609	6	0	0	6	loss	medium	1	NM_001103248	PCDHB11
	CNVR1537	7	54114625	54129283	14659	BovineHD0700015635	BovineHD0700015639	2	0	0	2	loss	medium	0
	CNVR1538	7	54156430	54171004	14575	BovineHD0700033069	BovineHD0700015660	1	0	0	1	loss	medium	2	NM_001102513,NM_001099705	PCDHGB4,PCDHGA8
	CNVR1539	7	54839973	55052296	212324	BovineHD0700033768	BovineHD0700015902	2	1	0	3	both	large	0
	CNVR1540	7	55641648	55651284	9637	BovineHD0700016033	BovineHD0700033779	0	3	0	3	gain	small	0
	CNVR1541	7	56859561	56922146	62586	BovineHD0700016337	BovineHD0700016346	1	0	0	1	loss	medium	0
	CNVR1542	7	57195414	57202161	6748	BovineHD0700016392	BovineHD0700016393	0	1	0	1	gain	small	1	NM_001034543	YIPF5
	CNVR1543	7	57920424	57927953	7530	BovineHD0700016567	BovineHD0700016571	0	1	0	1	gain	small	0
	CNVR1544	7	58700855	58739335	38481	BovineHD0700016787	BovineHD0700016801	1	0	0	1	loss	medium	0
	CNVR1545	7	59348855	59378174	29320	BovineHD0700017005	BovineHD0700017012	1	0	0	1	loss	medium	1	NM_001102492	LARS
	CNVR1546	7	60197966	60240517	42552	BovineHD0700017241	BovineHD0700017250	1	0	0	1	loss	medium	1	NM_001272085	PPP2R2B
	CNVR1547	7	60391538	60414842	23305	BovineHD0700017279	BTA-79451-no-rs	1	0	0	1	loss	medium	0
	CNVR1548	7	60431576	60443333	11758	BovineHD0700017296	BovineHD0700017300	0	1	0	1	gain	medium	0
	CNVR1549	7	60712730	60722522	9793	BovineHD0700017393	BovineHD0700017395	2	0	0	2	loss	small	0
	CNVR1550	7	60895535	60905877	10343	BovineHD0700017457	BovineHD0700017461	1	0	0	1	loss	medium	1	NM_001075897	JAKMIP2
	CNVR1551	7	61639645	61654860	15216	BovineHD0700017734	BovineHD0700017747	1	0	0	1	loss	medium	1	NM_001078140	LOC777593
	CNVR1552	7	61879960	61891968	12009	BTA-46482-no-rs	BovineHD0700017828	1	0	0	1	loss	medium	0
	CNVR1553	7	62232189	62252729	20541	BovineHD0700017961	BovineHD0700017965	1	0	0	1	loss	medium	0
	CNVR1554	7	63712239	63735679	23441	BovineHD0700018428	BovineHD0700018435	1	0	0	1	loss	medium	0
	CNVR1555	7	63931937	63948464	16528	BovineHD0700018484	BovineHD0700018489	1	0	0	1	loss	medium	0
	CNVR1556	7	64077741	64092854	15114	BovineHD0700018533	BovineHD0700018538	1	0	0	1	loss	medium	1	NM_001191531	DCTN4
	CNVR1557	7	64190265	64212232	21968	BovineHD0700018581	BovineHD0700018586	1	0	0	1	loss	medium	0
	CNVR1558	7	64217532	64235582	18051	BovineHD0700018587	BovineHD0700018591	1	0	0	1	loss	medium	0
	CNVR1559	7	65737253	65783735	46483	BovineHD0700019183	BovineHD0700019194	0	1	0	1	gain	medium	0
	CNVR1560	7	66112882	66122924	10043	BovineHD0700019283	BovineHD0700019285	1	0	0	1	loss	medium	0
	CNVR1561	7	66462631	66491401	28771	BovineHD0700019370	BTA-28675-no-rs	1	0	0	1	loss	medium	0
	CNVR1562	7	68127848	68132079	4232	BovineHD0700019952	BovineHD0700019954	1	0	0	1	loss	small	1	NM_001035454	MRPL22
	CNVR1563	7	69633398	69637549	4152	BovineHD0700020406	BovineHD0700020408	0	1	0	1	gain	small	1	NM_001191263	SGCD
	CNVR1564	7	69801203	69808531	7329	BovineHD0700020475	BovineHD0700020479	2	0	0	2	loss	small	1	NM_001191263	SGCD
	CNVR1565	7	70095309	70117266	21958	BovineHD0700020591	BovineHD0700020597	1	0	0	1	loss	medium	0
	CNVR1566	7	70178506	70267774	89269	BovineHD0700020610	BovineHD0700020630	1	8	2	11	both	medium	1	NM_001046523	HAVCR1
	CNVR1567	7	70614678	70816154	201477	BovineHD0700020771	BovineHD0700020840	1	4	0	5	both	large	0
	CNVR1568	7	71312626	71337149	24524	BovineHD0700021045	BovineHD0700021051	4	0	0	4	loss	medium	1	NM_001046429	SOX30
	CNVR1569	7	71875231	71908053	32823	BovineHD0700021166	BovineHD0700021174	1	0	0	1	loss	medium	0
	CNVR1570	7	72224251	72234256	10006	DIAS-120	BovineHD0700021248	0	1	0	1	gain	medium	0
	CNVR1571	7	72962804	72975870	13067	BovineHD0700021441	BovineHD0700021445	0	2	0	2	gain	medium	1	NM_001045994	UBLCP1
	CNVR1572	7	73749627	73753347	3721	BovineHD0700021708	ARS-BFGL-NGS-117165	0	1	0	1	gain	small	1	NM_001034217	TTC1
	CNVR1573	7	74018442	74021685	3244	BovineHD0700021803	BovineHD0700021805	1	0	0	1	loss	small	0
	CNVR1574	7	76828674	76922326	93653	BTA-113319-no-rs	BovineHD0700022557	1	0	0	1	loss	medium	0
	CNVR1575	7	77179048	77253495	74448	BovineHD0700022647	BovineHD0700022662	1	0	0	1	loss	medium	1	NM_001013364	CCNG1
	CNVR1576	7	77625293	77647642	22350	BovineHD0700022760	BovineHD0700022765	1	1	0	2	both	medium	0
	CNVR1577	7	78580966	78599961	18996	BovineHD0700023031	BTA-23130-no-rs	1	0	0	1	loss	medium	0
	CNVR1578	7	78780853	78789299	8447	BovineHD0700033884	BovineHD0700023068	1	0	0	1	loss	small	0
	CNVR1579	7	80197363	80215744	18382	BovineHD0700023397	BovineHD0700023402	1	0	0	1	loss	medium	0
	CNVR1580	7	80438816	80446734	7919	BovineHD0700023472	BovineHD0700023474	0	1	0	1	gain	small	0
	CNVR1581	7	81308770	81313312	4543	BovineHD0700023665	BovineHD0700023668	1	0	0	1	loss	small	0
	CNVR1582	7	81706317	81747194	40878	BovineHD0700023781	BovineHD0700023800	1	0	0	1	loss	medium	0
	CNVR1583	7	81991424	82014444	23021	BovineHD0700023877	BovineHD0700023889	4	0	0	4	loss	medium	0
	CNVR1584	7	82897038	82910294	13257	BovineHD0700024279	BovineHD0700024283	2	0	0	2	loss	medium	1	NM_001206200	ZFYVE16
	CNVR1585	7	83690073	83697392	7320	BovineHD0700024568	ARS-BFGL-NGS-40327	1	0	0	1	loss	small	0
	CNVR1586	7	85127432	85138017	10586	ARS-BFGL-NGS-77519	BovineHD0700024999	1	0	0	1	loss	medium	0
	CNVR1587	7	86366702	86379002	12301	BovineHD0700025316	BovineHD4100006287	1	1	1	3	both	medium	0
	CNVR1588	7	86864924	86879535	14612	BovineHD0700025490	ARS-BFGL-NGS-112707	1	0	0	1	loss	medium	0
	CNVR1589	7	86915147	86926129	10983	BTB-01920978	BovineHD0700025516	2	0	0	2	loss	medium	0
	CNVR1590	7	87083937	87158251	74315	BovineHD0700025563	BTB-01592193	3	1	0	4	both	medium	0
	CNVR1591	7	87441717	87457363	15647	BovineHD0700025636	BovineHD0700025641	3	0	0	3	loss	medium	0
	CNVR1592	7	87507301	87545623	38323	BovineHD0700025654	BovineHD0700025660	1	0	0	1	loss	medium	0
	CNVR1593	7	87584529	87663044	78516	BovineHD0700033938	BovineHD0700025687	1	3	0	4	both	medium	0
	CNVR1594	7	87699741	87706551	6811	BovineHD0700025699	BovineHD0700025701	1	0	0	1	loss	small	0
	CNVR1595	7	88278965	88298220	19256	BovineHD0700025845	BovineHD0700025851	1	0	0	1	loss	medium	0
	CNVR1596	7	91960428	91968605	8178	BovineHD0700026901	BovineHD0700026903	1	0	0	1	loss	small	0
	CNVR1597	7	92340177	92385796	45620	BovineHD0700026978	BovineHD0700026987	5	2	2	9	both	medium	1	NM_001099079	MBLAC2
	CNVR1598	7	93337531	93349316	11786	BovineHD0700027258	BovineHD0700033969	1	0	0	1	loss	medium	0
	CNVR1599	7	93849908	93869009	19102	BovineHD0700027372	Hapmap30843-BTA-148402	0	1	0	1	gain	medium	0
	CNVR1600	7	93908906	93930185	21280	BovineHD0700027376	BovineHD0700027379	1	0	0	1	loss	medium	0
	CNVR1601	7	94242965	94262421	19457	Hapmap53565-rs29013278	BovineHD0700027469	1	0	0	1	loss	medium	0
	CNVR1602	7	94452379	94458981	6603	BovineHD0700027515	BovineHD0700027517	1	0	0	1	loss	small	0
	CNVR1603	7	94607494	94624450	16957	BovineHD0700027560	BovineHD0700027564	0	1	0	1	gain	medium	0
	CNVR1604	7	94693609	94710749	17141	BovineHD0700033985	BovineHD0700027589	1	0	0	1	loss	medium	0
	CNVR1605	7	95437013	95478699	41687	ARS-BFGL-NGS-29400	BovineHD4100006331	7	0	0	7	loss	medium	1	NM_175804	NR2F1
	CNVR1606	7	95671236	95680433	9198	BovineHD0700027855	BovineHD0700027861	0	2	0	2	gain	small	0
	CNVR1607	7	96137548	96144526	6979	BovineHD0700028001	BovineHD0700028006	0	1	0	1	gain	small	0
	CNVR1608	7	99050660	99068431	17772	BovineHD0700028986	BovineHD0700028991	2	2	0	4	both	medium	0
	CNVR1609	7	99103504	99116654	13151	BovineHD0700028997	BovineHD0700029002	3	0	0	3	loss	medium	0
	CNVR1610	7	99218328	99229698	11371	BovineHD0700029036	BovineHD0700029040	1	0	0	1	loss	medium	0
	CNVR1611	7	99321502	99328261	6760	BovineHD0700029073	BovineHD0700029077	0	0	2	2	both	small	0
	CNVR1612	7	99683465	99712583	29119	BovineHD0700029170	BovineHD0700029175	1	0	0	1	loss	medium	0
	CNVR1613	7	99776747	99806000	29254	BTA-16856-no-rs	BovineHD0700029204	3	0	0	3	loss	medium	0
	CNVR1614	7	100490577	100502333	11757	BovineHD0700029381	BovineHD0700029383	0	1	0	1	gain	medium	1	NM_001192048	CHD1
	CNVR1615	7	100526925	100535823	8899	BovineHD0700029392	BovineHD0700029393	1	0	0	1	loss	small	1	NM_001192048	CHD1
	CNVR1616	7	101134125	101159185	25061	BovineHD0700029561	BovineHD0700029567	5	0	0	5	loss	medium	0
	CNVR1617	7	101421778	101446193	24416	BovineHD0700029634	BovineHD0700029639	3	0	0	3	loss	medium	0
	CNVR1618	7	101450051	101483616	33566	BovineHD0700029640	BovineHD0700029647	1	0	0	1	loss	medium	0
	CNVR1619	7	101692997	101697221	4225	BovineHD0700029708	ARS-BFGL-NGS-21472	1	0	0	1	loss	small	0
	CNVR1620	7	102258225	102269692	11468	BovineHD0700029862	BovineHD0700029871	0	1	0	1	gain	medium	0
	CNVR1621	7	102617769	102635489	17721	BovineHD0700029978	BovineHD0700029983	1	0	0	1	loss	medium	0
	CNVR1622	7	102883735	102891694	7960	BovineHD0700030025	BovineHD0700030028	1	0	0	1	loss	small	0
	CNVR1623	7	102991092	103008905	17814	BovineHD0700030054	BovineHD0700030058	0	1	0	1	gain	medium	0
	CNVR1624	7	103988689	104033566	44878	BovineHD0700030367	BovineHD0700030377	2	1	0	3	both	medium	0
	CNVR1625	7	105426561	105438587	12027	BovineHD0700030817	BTB-00955972	0	1	0	1	gain	medium	0
	CNVR1626	7	106078689	106087363	8675	BovineHD0700030995	BovineHD0700030998	2	0	0	2	loss	small	0
	CNVR1627	7	106425686	106476048	50363	BovineHD0700031082	BovineHD0700031092	0	4	0	4	gain	medium	0
	CNVR1628	7	106604024	106612109	8086	BovineHD0700031116	BTB-00328499	1	0	0	1	loss	small	0
	CNVR1629	7	107326276	107338571	12296	BovineHD0700031309	BovineHD0700031311	1	0	0	1	loss	medium	0
	CNVR1630	7	107575987	107624432	48446	BovineHD0700031363	BovineHD0700031373	1	2	0	3	both	medium	0
	CNVR1631	7	107735569	107783006	47438	BTB-01548453	BovineHD0700031421	2	1	0	3	both	medium	0
	CNVR1632	7	108635778	108648774	12997	BovineHD0700031671	BovineHD0700031674	2	0	0	2	loss	medium	0
	CNVR1633	7	108676310	108716146	39837	BovineHD0700031678	BovineHD0700034062	1	0	0	1	loss	medium	0
	CNVR1634	7	109128104	109131754	3651	BovineHD0700031800	BovineHD0700031802	1	0	0	1	loss	small	0
	CNVR1635	7	109268080	109283432	15353	Hapmap39686-BTA-80533	BovineHD4100006417	1	0	0	1	loss	medium	0
	CNVR1636	7	109968017	110075830	107814	BovineHD0700032101	BovineHD0700032122	1	2	0	3	both	large	0
	CNVR1637	7	110595605	110604726	9122	BovineHD0700032245	BovineHD0700032248	1	0	0	1	loss	small	1	NM_001191336	FER
	CNVR1638	7	111105940	111112280	6341	BovineHD0700032408	BovineHD0700034072	1	0	0	1	loss	small	1	NM_001100340	PJA2
	CNVR1639	7	111537029	111542639	5611	BovineHD0700032551	BovineHD0700032554	2	0	0	2	loss	small	1	NM_001205886	MAN2A1
	CNVR1640	7	111565122	111771431	206310	BTA-80628-no-rs	BovineHD0700032648	4	0	1	5	both	large	1	NM_001205886	MAN2A1
	CNVR1641	7	112259055	112275097	16043	BovineHD0700032803	BovineHD0700032808	1	0	0	1	loss	medium	0
	CNVR1642	8	20855	177339	156485	BovineHD0800000001	BovineHD0800000029	3	1	3	7	both	large	1	NM_001083662	HIATL1
	CNVR1643	8	783561	793703	10143	BovineHD0800000239	BovineHD4100006448	1	0	0	1	loss	medium	0
	CNVR1644	8	1233745	1240186	6442	BovineHD4100006449	BovineHD0800000416	1	0	0	1	loss	small	0
	CNVR1645	8	1347199	1371702	24504	BovineHD0800000444	BovineHD0800000453	1	0	0	1	loss	medium	0
	CNVR1646	8	1802451	1860542	58092	BovineHD0800000614	BovineHD0800000631	0	14	0	14	gain	medium	1	NM_001015551	AADAT
	CNVR1647	8	2154196	2160318	6123	BovineHD0800000731	BovineHD0800000733	1	0	0	1	loss	small	0
	CNVR1648	8	2252209	2253891	1683	BovineHD0800000770	BovineHD0800000772	1	0	0	1	loss	small	0
	CNVR1649	8	2652865	2661979	9115	BovineHD0800000887	Hapmap24890-BTA-24031	1	1	0	2	both	small	0
	CNVR1650	8	2725579	2740411	14833	BovineHD0800000906	BovineHD0800000910	2	0	0	2	loss	medium	0
	CNVR1651	8	2848640	2872143	23504	BovineHD0800000935	BovineHD0800000941	0	1	0	1	gain	medium	0
	CNVR1652	8	3044590	3050484	5895	BovineHD0800000995	BovineHD0800000996	0	1	0	1	gain	small	0
	CNVR1653	8	3086898	3101470	14573	ARS-BFGL-NGS-117432	BovineHD0800001008	2	0	0	2	loss	medium	0
	CNVR1654	8	3125459	3200294	74836	BovineHD0800001015	BovineHD0800001042	2	0	0	2	loss	medium	0
	CNVR1655	8	3376446	3383546	7101	BovineHD0800001095	BovineHD0800001099	1	0	0	1	loss	small	0
	CNVR1656	8	3882979	3890684	7706	BovineHD0800001251	BovineHD0800001256	4	0	0	4	loss	small	1	NM_001191298	GALNTL6
	CNVR1657	8	4335609	4385660	50052	BovineHD0800001403	BovineHD0800001422	0	4	1	5	both	medium	1	NM_001191298	GALNTL6
	CNVR1658	8	4626643	4641693	15051	BovineHD0800001490	BovineHD0800001494	0	1	0	1	gain	medium	1	NM_001191298	GALNTL6
	CNVR1659	8	4689165	4706322	17158	BovineHD0800001501	BovineHD0800001509	1	0	0	1	loss	medium	1	NM_001191298	GALNTL6
	CNVR1660	8	4967720	4974253	6534	BovineHD0800001587	BovineHD0800001590	1	0	0	1	loss	small	1	NM_001191298	GALNTL6
	CNVR1661	8	5590275	5625261	34987	BovineHD0800001829	BovineHD4100006470	0	1	0	1	gain	medium	1	NM_001191124	SAP30
	CNVR1662	8	6182053	6211375	29323	BovineHD0800002004	BovineHD0800002008	1	1	0	2	both	medium	0
	CNVR1663	8	6551481	6583883	32403	BovineHD0800002102	BovineHD0800002109	3	0	0	3	loss	medium	0
	CNVR1664	8	7660458	7666388	5931	BovineHD0800002442	BovineHD0800002444	1	0	0	1	loss	small	1	NM_001075968	BLK
	CNVR1665	8	7827623	7848334	20712	BovineHD0800002509	BovineHD0800002517	1	0	0	1	loss	medium	1	NM_001101187	MTMR9
	CNVR1666	8	9809807	9861420	51614	BovineHD0800003187	BovineHD0800003209	1	0	0	1	loss	medium	2	NM_001046363,NM_001082473	INTS9,EXTL3
	CNVR1667	8	10814335	10823419	9085	BovineHD0800003532	BovineHD0800003536	1	0	0	1	loss	small	1	NM_001102178	PBK
	CNVR1668	8	11325097	11341427	16331	BovineHD0800003708	BovineHD0800003715	0	2	0	2	gain	medium	0
	CNVR1669	8	11765342	11781043	15702	BovineHD0800003850	BovineHD0800003853	2	0	0	2	loss	medium	0
	CNVR1670	8	11860901	11875459	14559	BovineHD0800003872	BovineHD0800003875	0	1	0	1	gain	medium	0
	CNVR1671	8	12209991	12219246	9256	BovineHD0800003955	BovineHD0800003957	0	1	0	1	gain	small	0
	CNVR1672	8	12440991	12504399	63409	BovineHD0800004012	BovineHD0800004023	4	8	6	18	both	medium	0
	CNVR1673	8	12847101	12856889	9789	BovineHD0800004106	BovineHD0800004108	1	0	0	1	loss	small	0
	CNVR1674	8	13112932	13158037	45106	BovineHD0800004188	BovineHD0800004199	2	3	0	5	both	medium	0
	CNVR1675	8	13881013	13884690	3678	BovineHD0800004395	BovineHD0800004399	2	0	0	2	loss	small	0
	CNVR1676	8	15374573	15387156	12584	BovineHD0800004817	BovineHD0800004821	1	0	0	1	loss	medium	0
	CNVR1677	8	15761814	15773921	12108	BovineHD0800004928	BTB-01533287	0	1	0	1	gain	medium	0
	CNVR1678	8	17634465	17637380	2916	BTA-80796-no-rs	BovineHD0800005529	1	0	0	1	loss	small	0
	CNVR1679	8	18403610	18418213	14604	BovineHD0800005773	BovineHD0800005781	0	2	0	2	gain	medium	0
	CNVR1680	8	18734267	18771504	37238	BovineHD0800005865	BovineHD0800005870	1	0	0	1	loss	medium	0
	CNVR1681	8	20511329	20515007	3679	BovineHD0800006304	BovineHD0800006307	2	0	0	2	loss	small	0
	CNVR1682	8	20583602	20626166	42565	BovineHD0800006330	BovineHD0800006346	1	0	0	1	loss	medium	0
	CNVR1683	8	20878615	20885550	6936	BovineHD0800006419	BTB-01727300	1	0	0	1	loss	small	0
	CNVR1684	8	21115339	21172871	57533	BovineHD0800006485	BovineHD0800006496	0	1	0	1	gain	medium	0
	CNVR1685	8	21335077	21404260	69184	BovineHD0800006532	BovineHD0800006542	1	2	0	3	both	medium	0
	CNVR1686	8	23185471	23232277	46807	ARS-BFGL-NGS-30858	BovineHD0800006958	2	0	0	2	loss	medium	1	NM_174350	IFNB1
	CNVR1687	8	23554326	23557710	3385	Hapmap49221-BTA-55632	BovineHD0800033633	1	0	0	1	loss	small	1	NM_001206515	KIAA1797
	CNVR1688	8	27048244	27159357	111114	BovineHD0800008154	BovineHD0800008176	0	1	0	1	gain	large	1	NM_001192721	CNTLN
	CNVR1689	8	27218434	27267463	49030	BovineHD0800008189	BovineHD0800008196	0	2	0	2	gain	medium	1	NM_001192721	CNTLN
	CNVR1690	8	28099730	28164090	64361	BovineHD0800008478	BovineHD0800008495	5	0	0	5	loss	medium	0
	CNVR1691	8	28666223	28705702	39480	BovineHD0800008669	BovineHD0800008679	0	3	0	3	gain	medium	0
	CNVR1692	8	29552743	29582594	29852	BovineHD0800008970	BovineHD0800008976	0	1	0	1	gain	medium	1	NM_001081534	ZDHHC21
	CNVR1693	8	31039166	31063394	24229	BovineHD0800009396	BovineHD0800009405	1	0	0	1	loss	medium	0
	CNVR1694	8	31724896	31731402	6507	BovineHD0800009595	BovineHD4100006670	1	0	0	1	loss	small	1	NM_174480	TYRP1
	CNVR1695	8	31908986	31930565	21580	Hapmap43060-BTA-81019	BovineHD0800009651	2	0	0	2	loss	medium	0
	CNVR1696	8	32090481	32140249	49769	Hapmap55372-rs29027535	BovineHD0800009699	2	0	0	2	loss	medium	0
	CNVR1697	8	32326466	32417667	91202	BovineHD0800009748	BTA-114929-no-rs	0	2	0	2	gain	medium	0
	CNVR1698	8	32533869	32591215	57347	BovineHD0800009786	BovineHD0800009795	1	0	0	1	loss	medium	0
	CNVR1699	8	32685681	32754292	68612	BovineHD0800009812	BovineHD4100006676	2	5	0	7	both	medium	0
	CNVR1700	8	32844931	32863048	18118	BovineHD0800009849	BovineHD0800009852	0	1	0	1	gain	medium	0
	CNVR1701	8	32961137	32974596	13460	BovineHD0800009876	BovineHD0800009880	2	0	0	2	loss	medium	0
	CNVR1702	8	33082708	33114798	32091	BovineHD0800009905	BovineHD0800009913	1	1	0	2	both	medium	0
	CNVR1703	8	33287680	33300164	12485	BovineHD0800009956	BovineHD0800009958	0	0	1	1	both	medium	0
	CNVR1704	8	33481347	33640350	159004	BovineHD0800010015	BovineHD0800010041	0	2	0	2	gain	large	0
	CNVR1705	8	33711843	33725198	13356	BovineHD0800010057	Hapmap23351-BTA-123397	2	0	0	2	loss	medium	0
	CNVR1706	8	33729444	33749941	20498	BovineHD0800010061	BovineHD0800010068	0	1	0	1	gain	medium	0
	CNVR1707	8	33803402	33846652	43251	BovineHD0800010085	BovineHD0800010098	0	1	0	1	gain	medium	0
	CNVR1708	8	33987831	34000737	12907	BovineHD0800010121	BovineHD0800010125	1	0	0	1	loss	medium	0
	CNVR1709	8	34009439	34024249	14811	BovineHD0800010127	BovineHD0800010131	1	0	0	1	loss	medium	0
	CNVR1710	8	34461949	34492873	30925	BovineHD0800010239	BovineHD0800010245	1	0	0	1	loss	medium	0
	CNVR1711	8	34725436	34735216	9781	BovineHD0800010312	BovineHD0800010315	1	0	0	1	loss	small	0
	CNVR1712	8	34991545	35000994	9450	BovineHD0800010393	BovineHD0800010395	0	1	0	1	gain	small	0
	CNVR1713	8	35029964	35074686	44723	BovineHD0800010403	BovineHD0800010416	0	1	0	1	gain	medium	0
	CNVR1714	8	35202043	35220223	18181	BovineHD0800010454	BovineHD0800010459	1	0	0	1	loss	medium	0
	CNVR1715	8	35297412	35326637	29226	BovineHD0800010484	BovineHD0800010496	1	1	0	2	both	medium	0
	CNVR1716	8	35664328	35677766	13439	BovineHD0800010599	BovineHD0800010605	1	0	0	1	loss	medium	0
	CNVR1717	8	36225625	36231624	6000	BovineHD0800010742	BovineHD0800010743	0	1	0	1	gain	small	0
	CNVR1718	8	37353131	37368440	15310	BovineHD0800011145	BovineHD0800011152	2	0	0	2	loss	medium	0
	CNVR1719	8	37435078	37467313	32236	BovineHD0800011169	BovineHD0800011173	1	0	0	1	loss	medium	0
	CNVR1720	8	37528884	37540626	11743	BovineHD0800011187	BovineHD0800011190	1	0	0	1	loss	medium	0
	CNVR1721	8	38214215	38223403	9189	BovineHD0800011398	BovineHD0800011402	1	0	0	1	loss	small	0
	CNVR1722	8	38356510	38537300	180791	BovineHD0800011442	BovineHD0800011481	0	56	0	56	gain	large	1	NM_001192951	GLDC
	CNVR1723	8	38939400	38955684	16285	BovineHD0800011582	BovineHD0800011586	0	1	0	1	gain	medium	0
	CNVR1724	8	38980773	39015699	34927	BovineHD0800011591	BovineHD0800011601	0	1	0	1	gain	medium	0
	CNVR1725	8	40268791	40278439	9649	BovineHD0800011939	BovineHD0800011942	2	0	0	2	loss	small	0
	CNVR1726	8	41214743	41222829	8087	ARS-BFGL-NGS-108116	BovineHD0800012288	1	0	0	1	loss	small	0
	CNVR1727	8	42241141	42264044	22904	BovineHD0800012587	BovineHD0800012592	1	0	0	1	loss	medium	0
	CNVR1728	8	42507119	42513874	6756	BovineHD0800012647	BovineHD0800012650	2	0	0	2	loss	small	0
	CNVR1729	8	44100329	44116372	16044	BovineHD0800013171	BovineHD0800013176	0	3	0	3	gain	medium	0
	CNVR1730	8	44552891	44599605	46715	BovineHD0800013327	BovineHD0800033221	1	0	0	1	loss	medium	0
	CNVR1731	8	44745177	44752934	7758	BovineHD0800033222	BovineHD0800013368	1	0	0	1	loss	small	1	NM_001102335	PGM5
	CNVR1732	8	44757962	44764274	6313	BovineHD0800013370	Hapmap52635-rs29019622	0	1	0	1	gain	small	1	NM_001102335	PGM5
	CNVR1733	8	44802409	44839867	37459	BovineHD0800013373	BovineHD0800013386	7	0	0	7	loss	medium	1	NM_001102335	PGM5
	CNVR1734	8	44928315	44952588	24274	BovineHD0800013415	BovineHD0800013421	6	0	0	6	loss	medium	0
	CNVR1735	8	49149726	49155564	5839	BovineHD0800014680	BovineHD0800014685	1	0	0	1	loss	small	0
	CNVR1736	8	50525859	50538154	12296	BTB-01398754	BovineHD0800015106	1	0	0	1	loss	medium	0
	CNVR1737	8	53467071	53599895	132825	BovineHD0800016068	BovineHD0800016096	0	3	1	4	both	large	0
	CNVR1738	8	54067690	54070862	3173	BovineHD0800016262	ARS-BFGL-NGS-111348	1	0	0	1	loss	small	1	NM_001110002	GNAQ
	CNVR1739	8	54364493	54435508	71016	BovineHD4100006798	BovineHD0800016392	11	0	0	11	loss	medium	0
	CNVR1740	8	54889912	54931760	41849	BovineHD0800016538	BovineHD0800016550	1	0	0	1	loss	medium	0
	CNVR1741	8	55108906	55111072	2167	BovineHD4100006800	BovineHD0800016620	0	1	0	1	gain	small	0
	CNVR1742	8	56243243	56249001	5759	BovineHD0800016970	BovineHD0800016971	1	0	0	1	loss	small	0
	CNVR1743	8	56332988	56339779	6792	BovineHD0800016998	BovineHD0800017000	1	0	0	1	loss	small	0
	CNVR1744	8	56872985	56883130	10146	BovineHD0800017089	BovineHD0800017090	1	0	0	1	loss	medium	0
	CNVR1745	8	57092628	57115636	23009	BovineHD0800017133	Hapmap59035-rs29025504	0	1	0	1	gain	medium	0
	CNVR1746	8	58124109	58125318	1210	BovineHD0800017411	BovineHD4100006814	1	0	0	1	loss	small	0
	CNVR1747	8	60486328	60527791	41464	BovineHD0800018049	BovineHD0800018065	4	0	0	4	loss	medium	0
	CNVR1748	8	61614265	61851410	237146	BTB-00104976	BovineHD0800033257	3	15	0	18	both	large	1	NM_001046100	ZCCHC7
	CNVR1749	8	61909904	61915344	5441	BovineHD0800018495	Hapmap38025-BTA-81476	1	0	0	1	loss	small	0
	CNVR1750	8	62606888	62616893	10006	BovineHD0800018685	BovineHD0800018689	2	0	0	2	loss	medium	0
	CNVR1751	8	62891563	62897148	5586	Hapmap30023-BTA-150747	BovineHD0800018785	1	0	0	1	loss	small	0
	CNVR1752	8	63530836	63544304	13469	BovineHD0800033760	BovineHD0800018997	1	0	0	1	loss	medium	0
	CNVR1753	8	64364952	64382918	17967	BovineHD0800019286	BovineHD0800019291	1	0	0	1	loss	medium	0
	CNVR1754	8	64472934	64524963	52030	BovineHD0800019320	BovineHD0800019347	2	0	0	2	loss	medium	1	NM_001191285	COL15A1
	CNVR1755	8	65960156	65961681	1526	Hapmap24224-BTA-93350	BovineHD0800019767	1	0	0	1	loss	small	0
	CNVR1756	8	66106465	66121965	15501	BovineHD0800019823	BovineHD0800019826	0	2	0	2	gain	medium	0
	CNVR1757	8	66480443	66501078	20636	BovineHD0800019956	BovineHD0800019965	1	0	0	1	loss	medium	1	NM_001081745	CNTNAP3
	CNVR1758	8	66653491	66669744	16254	BTB-01916334	BovineHD0800020022	3	0	0	3	loss	medium	0
	CNVR1759	8	66736619	66757742	21124	BovineHD0800020039	BovineHD0800020044	1	0	0	1	loss	medium	0
	CNVR1760	8	67137703	67154833	17131	BovineHD0800020131	BovineHD0800020138	1	0	0	1	loss	medium	0
	CNVR1761	8	67304038	67319162	15125	BovineHD0800020190	BovineHD0800020197	1	0	0	1	loss	medium	0
	CNVR1762	8	67685601	67692826	7226	BovineHD0800020305	BovineHD0800020307	1	0	0	1	loss	small	0
	CNVR1763	8	69212381	69226707	14327	BovineHD0800020803	BovineHD0800020809	1	0	0	1	loss	medium	0
	CNVR1764	8	69908296	69925706	17411	BovineHD0800021040	BovineHD0800021044	1	0	0	1	loss	medium	0
	CNVR1765	8	69969077	69995475	26399	BovineHD0800021057	BovineHD0800021066	1	0	0	1	loss	medium	1	NM_174462	SFTPC
	CNVR1766	8	70275348	70344673	69326	BovineHD0800021142	BovineHD0800021161	1	2	0	3	both	medium	1	NM_001098076	PPP3CC
	CNVR1767	8	71921321	71978468	57148	BovineHD0800021648	BovineHD0800021658	3	0	0	3	loss	medium	0
	CNVR1768	8	72394617	72403280	8664	BovineHD0800021756	BovineHD0800021761	1	0	0	1	loss	small	0
	CNVR1769	8	72498228	72509256	11029	BovineHD0800021788	BovineHD0800021794	0	1	0	1	gain	medium	1	NM_001206371	ADAMDEC1
	CNVR1770	8	73549990	73554008	4019	BovineHD0800022097	BovineHD0800022099	1	0	0	1	loss	small	0
	CNVR1771	8	74329054	74352597	23544	BovineHD0800022344	BovineHD0800022350	1	0	0	1	loss	medium	0
	CNVR1772	8	74845703	74890404	44702	BovineHD0800022398	BovineHD0800022412	0	1	0	1	gain	medium	1	NM_001191533	PPP2R2A
	CNVR1773	8	75019230	75040612	21383	BovineHD0800022440	BovineHD0800022445	2	0	0	2	loss	medium	0
	CNVR1774	8	75669835	75687149	17315	BovineHD0800022643	BovineHD0800022653	3	0	0	3	loss	medium	0
	CNVR1775	8	75837282	75849185	11904	BovineHD0800022724	BovineHD0800022729	0	1	0	1	gain	medium	1	NM_001102252	PTK2B
	CNVR1776	8	76703658	76707546	3889	BovineHD0800022989	BovineHD0800022991	1	0	0	1	loss	small	1	NM_001191276	UBAP2
	CNVR1777	8	77082736	77109240	26505	BovineHD0800023086	BovineHD0800023094	1	0	0	1	loss	medium	1	NM_001076240	C8H9orf24
	CNVR1778	8	77673820	77687415	13596	BovineHD0800023269	BovineHD0800023274	2	0	0	2	loss	medium	0
	CNVR1779	8	78476023	78489120	13098	BovineHD0800023526	BovineHD0800023528	1	0	0	1	loss	medium	1	NM_001206123	KIF27
	CNVR1780	8	80290898	80297298	6401	BovineHD0800024003	BovineHD0800024006	0	1	0	1	gain	small	0
	CNVR1781	8	80518716	80590157	71442	BovineHD0800024038	BovineHD0800024046	1	0	0	1	loss	medium	1	NM_001193111	NAA35
	CNVR1782	8	82415050	82432828	17779	BovineHD0800024532	BovineHD0800024539	1	0	0	1	loss	medium	1	NM_001046164	FBP2
	CNVR1783	8	83178634	83208151	29518	BovineHD0800024765	BovineHD0800024773	1	0	0	1	loss	medium	1	NM_174316	FANCC
	CNVR1784	8	83212499	83273697	61199	BovineHD0800024774	ARS-BFGL-NGS-24376	7	0	0	7	loss	medium	3	NM_174316,NM_001244608,NM_001244608	FANCC,TSPY,TSPY
	CNVR1785	8	83309690	83338159	28470	BovineHD0800024789	BovineHD0800024796	1	0	0	1	loss	medium	1	NM_174316	FANCC
	CNVR1786	8	83827899	83854510	26612	BovineHD0800024929	BovineHD0800024939	1	0	0	1	loss	medium	0
	CNVR1787	8	83960968	83998419	37452	BovineHD0800024968	BovineHD0800024976	1	0	0	1	loss	medium	1	NM_001082606	ERCC6L2
	CNVR1788	8	85402391	85415140	12750	BovineHD0800025337	BovineHD0800025340	2	0	0	2	loss	medium	1	NM_001105615	CENPP
	CNVR1789	8	86901817	86920286	18470	BovineHD0800025773	BovineHD0800025779	3	0	0	3	loss	medium	0
	CNVR1790	8	86989583	87002083	12501	BovineHD0800025789	BovineHD0800025793	3	0	2	5	both	medium	0
	CNVR1791	8	87059806	87068697	8892	BovineHD0800025817	BovineHD0800025820	0	2	0	2	gain	small	0
	CNVR1792	8	87884071	87891299	7229	BovineHD0800026083	BovineHD0800026085	0	1	0	1	gain	small	0
	CNVR1793	8	88055220	88069043	13824	BovineHD0800026121	BTB-00363899	3	0	0	3	loss	medium	1	NM_001105436	AUH
	CNVR1794	8	88170752	88208555	37804	BovineHD0800026162	BovineHD0800026175	2	0	0	2	loss	medium	0
	CNVR1795	8	88452449	88469220	16772	BovineHD0800026262	BovineHD0800026267	2	0	0	2	loss	medium	1	NM_001037465	SYK
	CNVR1796	8	89317711	89372398	54688	BovineHD0800026498	BovineHD0800026513	0	1	0	1	gain	medium	0
	CNVR1797	8	89556278	89561176	4899	BovineHD0800026555	BovineHD0800026558	1	0	0	1	loss	small	0
	CNVR1798	8	90275330	90298767	23438	BovineHD0800026835	BovineHD0800026844	0	2	0	2	gain	medium	0
	CNVR1799	8	90327738	90370768	43031	BovineHD0800026852	BovineHD0800026869	0	3	0	3	gain	medium	0
	CNVR1800	8	91395466	91426216	30751	BovineHD0800027147	BovineHD0800027157	2	0	0	2	loss	medium	0
	CNVR1801	8	91600646	91609905	9260	BovineHD0800027186	BovineHD0800027189	1	0	0	1	loss	small	0
	CNVR1802	8	91759617	91782472	22856	BovineHD0800027222	BovineHD0800027225	1	0	0	1	loss	medium	0
	CNVR1803	8	92798917	92801237	2321	BovineHD4100007036	BovineHD0800027556	1	0	0	1	loss	small	0
	CNVR1804	8	93373359	93381299	7941	BovineHD0800027719	BovineHD0800027722	3	0	0	3	loss	small	0
	CNVR1805	8	93623169	93625929	2761	BovineHD0800027781	BovineHD0800027785	1	0	0	1	loss	small	0
	CNVR1806	8	93853057	93900866	47810	BovineHD0800027843	BovineHD0800027857	5	0	2	7	both	medium	0
	CNVR1807	8	93991362	94016904	25543	BovineHD0800027885	BovineHD0800027891	1	0	0	1	loss	medium	0
	CNVR1808	8	94021165	94032344	11180	BTB-00367678	BovineHD0800027893	1	0	0	1	loss	medium	0
	CNVR1809	8	94058960	94079804	20845	BovineHD0800027900	BovineHD0800033886	1	0	0	1	loss	medium	0
	CNVR1810	8	94368736	94405438	36703	BovineHD0800027954	BovineHD0800027958	0	1	0	1	gain	medium	0
	CNVR1811	8	94742916	94762004	19089	BovineHD0800028039	BTA-18258-no-rs	1	0	0	1	loss	medium	0
	CNVR1812	8	94778708	94793275	14568	BovineHD0800028046	BovineHD0800028050	2	0	0	2	loss	medium	0
	CNVR1813	8	95762060	95799396	37337	BovineHD0800028314	BovineHD0800028324	2	0	0	2	loss	medium	0
	CNVR1814	8	95843835	95942602	98768	BovineHD0800028338	BovineHD0800028355	3	0	0	3	loss	medium	0
	CNVR1815	8	96127060	96128989	1930	BovineHD0800028397	BovineHD0800028399	1	0	0	1	loss	small	0
	CNVR1816	8	96129918	96181815	51898	BovineHD0800028400	BovineHD0800028413	2	0	0	2	loss	medium	0
	CNVR1817	8	96675440	96686628	11189	BovineHD0800028573	BovineHD0800028575	2	0	0	2	loss	medium	0
	CNVR1818	8	96832402	96839903	7502	BovineHD0800028612	Hapmap51091-BTA-92938	1	0	0	1	loss	small	0
	CNVR1819	8	97630695	97649838	19144	BovineHD0800028840	BovineHD0800028844	1	0	0	1	loss	medium	0
	CNVR1820	8	101087351	101098893	11543	BovineHD0800029931	BovineHD0800029940	2	0	0	2	loss	medium	1	NM_001204119	PALM2
	CNVR1821	8	103901565	104046480	144916	BovineHD0800030918	BovineHD0800030957	15	0	0	15	loss	large	0
	CNVR1822	8	104747091	104784104	37014	ARS-BFGL-NGS-27157	ARS-BFGL-NGS-118509	1	0	0	1	loss	medium	0
	CNVR1823	8	106230619	106256395	25777	BovineHD0800031690	BovineHD0800031701	1	0	0	1	loss	medium	0
	CNVR1824	8	106472820	106485420	12601	BovineHD0800031787	BovineHD0800031795	3	0	0	3	loss	medium	0
	CNVR1825	8	109605509	109608347	2839	BovineHD0800032983	BovineHD0800032985	0	1	0	1	gain	small	0
	CNVR1826	8	110420651	110455623	34973	Hapmap48909-BTA-82799	ARS-BFGL-NGS-31147	1	0	0	1	loss	medium	1	NM_001015669	BRINP1
	CNVR1827	8	111909496	111977376	67881	ARS-BFGL-NGS-6565	Hapmap35605-SCAFFOLD5002_20230	1	0	0	1	loss	medium	0
	CNVR1828	8	112148203	112190882	42680	ARS-BFGL-NGS-113275	ARS-BFGL-NGS-113981	1	0	0	1	loss	medium	1	NM_001192715	PHF19
	CNVR1829	8	112345659	112426080	80422	ARS-BFGL-NGS-97053	BovineHD4100007174	2	0	0	2	loss	medium	0
	CNVR1830	8	112460587	112513231	52645	Hapmap53326-rs29023047	BovineHD4100007175	2	0	0	2	loss	medium	1	NM_001130754	RAB14
	CNVR1831	8	113159018	113198728	39711	ARS-BFGL-NGS-106379	BovineHD4100007184	1	0	0	1	loss	medium	0
	CNVR1832	9	10049	28755	18707	BovineHD0900031325	BovineHD0900000002	1	0	0	1	loss	medium	0
	CNVR1833	9	190674	333358	142685	BovineHD0900000032	BovineHD0900000057	2	0	0	2	loss	large	0
	CNVR1834	9	1473475	1509204	35730	BovineHD0900000283	BovineHD0900000291	4	0	0	4	loss	medium	0
	CNVR1835	9	1536795	1573072	36278	BovineHD0900000295	BovineHD0900000302	5	0	0	5	loss	medium	0
	CNVR1836	9	1987625	2033693	46069	BovineHD0900000389	BovineHD0900000395	1	1	0	2	both	medium	0
	CNVR1837	9	2224353	2250122	25770	BovineHD0900000428	BovineHD0900000434	3	0	0	3	loss	medium	0
	CNVR1838	9	2525040	2534069	9030	BovineHD0900000479	BovineHD0900000481	0	1	0	1	gain	small	0
	CNVR1839	9	2670493	2688360	17868	BovineHD0900000511	BovineHD0900000513	1	0	0	1	loss	medium	0
	CNVR1840	9	2760007	2764108	4102	BovineHD0900000526	BovineHD0900000527	1	0	0	1	loss	small	0
	CNVR1841	9	2791818	2795007	3190	BTB-01572866	BovineHD0900000538	1	0	0	1	loss	small	0
	CNVR1842	9	2894554	2917810	23257	BovineHD0900000561	BovineHD0900000563	1	0	0	1	loss	medium	0
	CNVR1843	9	3075545	3119299	43755	BovineHD0900000586	BovineHD0900000596	2	0	0	2	loss	medium	0
	CNVR1844	9	3211755	3224764	13010	BovineHD0900000610	BovineHD0900000614	1	0	0	1	loss	medium	0
	CNVR1845	9	3243313	3271863	28551	BovineHD0900000616	BovineHD0900000619	2	0	0	2	loss	medium	0
	CNVR1846	9	3318374	3365993	47620	BovineHD0900000625	BovineHD0900000631	2	1	1	4	both	medium	0
	CNVR1847	9	3698553	3727620	29068	BovineHD0900000718	BovineHD0900000721	1	0	0	1	loss	medium	0
	CNVR1848	9	3893041	3901680	8640	BovineHD0900000752	BovineHD0900000754	1	0	0	1	loss	small	0
	CNVR1849	9	3952525	3973193	20669	BovineHD0900000764	BovineHD4100007186	2	0	0	2	loss	medium	0
	CNVR1850	9	4161590	4339749	178160	BovineHD0900000811	BTB-01508741	8	1	1	10	both	large	0
	CNVR1851	9	4370684	4393026	22343	BovineHD0900000847	BovineHD0900000853	11	0	0	11	loss	medium	0
	CNVR1852	9	4439872	4487426	47555	ARS-BFGL-NGS-42521	BovineHD0900000878	2	1	0	3	both	medium	0
	CNVR1853	9	4582514	4588556	6043	BovineHD0900000900	BovineHD0900000904	1	0	0	1	loss	small	0
	CNVR1854	9	4747495	4754908	7414	BovineHD0900000959	BovineHD0900000962	0	1	0	1	gain	small	0
	CNVR1855	9	4886986	4909296	22311	BovineHD0900001005	BovineHD0900001011	3	0	0	3	loss	medium	0
	CNVR1856	9	5045079	5060826	15748	BTB-00379127	BovineHD0900001047	2	0	0	2	loss	medium	0
	CNVR1857	9	5417677	5513670	95994	BovineHD0900001128	BovineHD0900001144	2	0	0	2	loss	medium	0
	CNVR1858	9	5610931	5619077	8147	BovineHD0900001158	BovineHD0900001160	1	0	0	1	loss	small	0
	CNVR1859	9	5772412	5776828	4417	BovineHD0900001192	BovineHD0900001195	1	0	0	1	loss	small	0
	CNVR1860	9	5780674	5817282	36609	BovineHD0900001196	BovineHD0900001208	1	0	0	1	loss	medium	0
	CNVR1861	9	5893393	5924457	31065	BovineHD0900001222	BovineHD0900001232	4	0	0	4	loss	medium	0
	CNVR1862	9	5954531	5983381	28851	BovineHD0900001242	BovineHD0900001249	4	0	0	4	loss	medium	0
	CNVR1863	9	6225419	6252169	26751	BovineHD0900001299	BovineHD0900001308	0	2	0	2	gain	medium	0
	CNVR1864	9	6575959	6604817	28859	BovineHD0900001393	BovineHD0900001398	4	0	0	4	loss	medium	0
	CNVR1865	9	6957827	6977472	19646	BovineHD0900001506	BovineHD0900001509	1	0	0	1	loss	medium	0
	CNVR1866	9	7066901	7095239	28339	BovineHD0900001526	BovineHD0900001528	1	0	0	1	loss	medium	0
	CNVR1867	9	7271575	7316340	44766	BovineHD0900001586	BovineHD0900001603	1	1	0	2	both	medium	0
	CNVR1868	9	7378482	7434653	56172	BovineHD0900001626	BovineHD0900001636	1	0	0	1	loss	medium	0
	CNVR1869	9	8964094	8984914	20821	BovineHD0900002170	BovineHD0900002173	3	0	0	3	loss	medium	1	NR_107724	MIR450B
	CNVR1870	9	9118504	9145056	26553	BovineHD0900002217	BovineHD0900002221	2	0	0	2	loss	medium	0
	CNVR1871	9	10688043	10699485	11443	BovineHD0900002660	BovineHD0900002664	1	0	0	1	loss	medium	0
	CNVR1872	9	10778984	10789115	10132	BovineHD0900002681	BovineHD0900002685	2	0	0	2	loss	medium	0
	CNVR1873	9	11712474	11714666	2193	BovineHD0900002958	BovineHD0900002959	1	0	0	1	loss	small	0
	CNVR1874	9	11842234	11860913	18680	BovineHD0900003020	BovineHD0900003025	2	0	0	2	loss	medium	0
	CNVR1875	9	12635173	12637748	2576	BovineHD0900003272	BovineHD0900003274	1	0	0	1	loss	small	0
	CNVR1876	9	13954320	13956258	1939	BovineHD0900003639	BovineHD4100007231	1	0	0	1	loss	small	0
	CNVR1877	9	13969675	14011011	41337	BovineHD0900003642	BovineHD0900003656	7	0	4	11	both	medium	0
	CNVR1878	9	14414339	14420676	6338	BovineHD0900003760	BovineHD0900003763	1	0	0	1	loss	small	0
	CNVR1879	9	14626385	14631812	5428	BovineHD0900003804	BovineHD0900003807	1	0	0	1	loss	small	0
	CNVR1880	9	15306379	15579367	272989	BovineHD0900004037	BovineHD4100007245	4	90	2	96	both	large	1	NM_001192790	SENP6
	CNVR1881	9	15959442	15978636	19195	BovineHD0900004265	BovineHD0900004273	0	2	0	2	gain	medium	0
	CNVR1882	9	15982865	16002707	19843	BovineHD0900004275	BovineHD0900004279	3	0	0	3	loss	medium	0
	CNVR1883	9	16182215	16212393	30179	BovineHD0900004333	BovineHD0900004344	2	0	0	2	loss	medium	0
	CNVR1884	9	16310681	16386532	75852	BovineHD0900004386	BovineHD0900004406	1	1	0	2	both	medium	0
	CNVR1885	9	16418828	16927699	508872	BovineHD0900004421	BovineHD0900004580	0	64	0	64	gain	large	0
	CNVR1886	9	17018645	17036083	17439	BovineHD0900004604	BTA-85264-no-rs	1	0	4	5	both	medium	0
	CNVR1887	9	17063427	17078928	15502	BovineHD0900004616	BovineHD0900004621	2	1	0	3	both	medium	0
	CNVR1888	9	17167263	17206605	39343	BovineHD0900004658	BovineHD0900004666	2	0	0	2	loss	medium	0
	CNVR1889	9	17242764	17257373	14610	ARS-BFGL-NGS-46439	BovineHD0900004677	1	0	0	1	loss	medium	0
	CNVR1890	9	17724681	17726910	2230	BovineHD0900004805	Hapmap53320-rs29018912	1	0	0	1	loss	small	0
	CNVR1891	9	17837551	17928191	90641	BovineHD0900004840	BovineHD0900004855	1	0	0	1	loss	medium	0
	CNVR1892	9	18376641	18389913	13273	BovineHD0900004990	BovineHD0900004997	0	7	0	7	gain	medium	0
	CNVR1893	9	19364232	19375158	10927	BovineHD0900005280	BovineHD0900005284	1	0	0	1	loss	medium	0
	CNVR1894	9	19636290	19638679	2390	BovineHD0900005369	BovineHD0900005371	1	0	0	1	loss	small	0
	CNVR1895	9	21051184	21059107	7924	BovineHD0900005690	BTA-86792-no-rs	1	0	0	1	loss	small	0
	CNVR1896	9	21309228	21323029	13802	BovineHD0900005742	BovineHD0900005744	1	0	0	1	loss	medium	0
	CNVR1897	9	21374099	21406227	32129	BovineHD0900005757	BovineHD0900005762	1	0	0	1	loss	medium	0
	CNVR1898	9	22183156	22238456	55301	BovineHD0900005931	BovineHD0900005960	2	0	0	2	loss	medium	0
	CNVR1899	9	22655005	23213296	558292	BovineHD0900006107	BovineHD0900006248	1	0	0	1	loss	large	1	NM_001075711	UBE3D
	CNVR1900	9	23275003	23304263	29261	BovineHD0900006262	BovineHD0900006268	1	0	0	1	loss	medium	0
	CNVR1901	9	23427376	23584248	156873	BovineHD0900006307	BovineHD0900006361	1	0	0	1	loss	large	1	NM_001144853	ME1
	CNVR1902	9	25135080	25175531	40452	BovineHD0900006758	BovineHD0900006762	1	0	0	1	loss	medium	0
	CNVR1903	9	25316835	25323880	7046	BovineHD0900006790	ARS-BFGL-NGS-10030	1	0	0	1	loss	small	0
	CNVR1904	9	26097415	26110323	12909	BovineHD0900006977	Hapmap53373-rs29012689	1	0	0	1	loss	medium	0
	CNVR1905	9	27169634	27181060	11427	BovineHD0900007297	BovineHD0900007300	0	2	0	2	gain	medium	1	NM_001102345	NKAIN2
	CNVR1906	9	27201378	27798087	596710	BovineHD0900031398	BovineHD0900007477	1	1	0	2	both	large	1	NM_001102345	NKAIN2
	CNVR1907	9	28743995	28753523	9529	BovineHD0900007786	BovineHD0900031403	1	0	0	1	loss	small	0
	CNVR1908	9	29292408	29294803	2396	BTB-00387068	BovineHD0900007962	1	0	0	1	loss	small	0
	CNVR1909	9	29777528	29789527	12000	BovineHD0900008066	BovineHD0900008075	1	0	0	1	loss	medium	0
	CNVR1910	9	30046713	30053145	6433	BovineHD0900008154	BovineHD0900008156	1	0	0	1	loss	small	0
	CNVR1911	9	30499714	30576191	76478	BovineHD0900008267	BTB-01209657	1	0	0	1	loss	medium	0
	CNVR1912	9	30651268	30670577	19310	BovineHD0900008325	BovineHD0900008330	2	0	0	2	loss	medium	0
	CNVR1913	9	31049371	31127445	78075	BovineHD0900008433	BovineHD0900008456	33	7	5	45	both	medium	0
	CNVR1914	9	31160545	31184614	24070	BovineHD0900008470	BovineHD0900008477	1	0	0	1	loss	medium	0
	CNVR1915	9	32459648	32468364	8717	BovineHD0900008881	BovineHD0900008889	1	0	0	1	loss	small	0
	CNVR1916	9	32505841	32513494	7654	BovineHD0900008904	BovineHD0900008906	1	0	0	1	loss	small	0
	CNVR1917	9	33012223	33029460	17238	BovineHD4100007340	BovineHD0900009030	3	0	0	3	loss	medium	0
	CNVR1918	9	33706076	33712811	6736	BovineHD0900009256	BovineHD0900009258	1	0	0	1	loss	small	0
	CNVR1919	9	35709745	35743998	34254	ARS-BFGL-NGS-23960	BovineHD0900009829	1	0	0	1	loss	medium	0
	CNVR1920	9	36921173	36944284	23112	BovineHD0900010261	BovineHD0900010268	1	0	0	1	loss	medium	1	NM_001075146	HDAC2
	CNVR1921	9	37731808	37742092	10285	BovineHD0900010491	Hapmap49770-BTA-83294	1	0	0	1	loss	medium	0
	CNVR1922	9	38263426	38271056	7631	BovineHD0900010625	BovineHD0900010627	1	0	0	1	loss	small	0
	CNVR1923	9	38800307	38810405	10099	BovineHD0900010762	BovineHD0900010764	0	1	0	1	gain	medium	1	NM_001205965	LAMA4
	CNVR1924	9	38936480	38946028	9549	BovineHD0900010802	BovineHD0900010804	2	0	0	2	loss	small	0
	CNVR1925	9	40773918	40866390	92473	BovineHD0900011328	BovineHD0900011350	1	1	0	2	both	medium	0
	CNVR1926	9	44266812	44273717	6906	BovineHD0900012303	BovineHD0900012306	1	0	0	1	loss	small	1	NM_001034579	ATG5
	CNVR1927	9	44327286	44373758	46473	BovineHD0900012315	BovineHD0900012333	1	0	1	2	both	medium	1	NM_001192936	PRDM1
	CNVR1928	9	45392150	45415127	22978	BovineHD0900012601	BovineHD0900012604	1	0	0	1	loss	medium	0
	CNVR1929	9	45660596	45674089	13494	BovineHD0900012675	BovineHD0900012678	0	2	0	2	gain	medium	0
	CNVR1930	9	46017685	46076370	58686	BovineHD0900012740	BovineHD0900012752	4	0	0	4	loss	medium	0
	CNVR1931	9	46282758	46291907	9150	BovineHD0900012802	BovineHD0900012803	1	0	0	1	loss	small	0
	CNVR1932	9	46949445	46988665	39221	BovineHD0900012958	BovineHD0900012963	2	0	0	2	loss	medium	0
	CNVR1933	9	47137931	47150686	12756	BovineHD0900012992	BovineHD0900012996	2	0	0	2	loss	medium	0
	CNVR1934	9	47250608	47407949	157342	BovineHD0900013023	BovineHD0900013060	1	3	0	4	both	large	0
	CNVR1935	9	47421354	47429976	8623	BovineHD0900013065	BovineHD0900013070	3	0	0	3	loss	small	0
	CNVR1936	9	47469615	47477706	8092	BovineHD0900013095	BovineHD0900013096	1	0	0	1	loss	small	0
	CNVR1937	9	47551750	47564004	12255	BovineHD0900013113	BovineHD0900013115	1	0	0	1	loss	medium	0
	CNVR1938	9	47912373	47923141	10769	BovineHD0900013196	BovineHD0900013198	0	1	0	1	gain	medium	0
	CNVR1939	9	48103839	48128026	24188	BovineHD0900013237	BovineHD0900013244	1	0	0	1	loss	medium	0
	CNVR1940	9	48459865	49170748	710884	BovineHD0900013343	BovineHD0900013545	3	1	0	4	both	large	1	NM_001193063	GRIK2
	CNVR1941	9	49981056	50007670	26615	BovineHD0900013787	BovineHD0900013792	0	1	0	1	gain	medium	1	NM_001206118	ASCC3
	CNVR1942	9	50014790	50027556	12767	BovineHD0900013795	ARS-BFGL-NGS-51043	1	1	0	2	both	medium	1	NM_001206118	ASCC3
	CNVR1943	9	50983773	51054463	70691	BovineHD0900014047	BovineHD0900014065	0	1	1	2	both	medium	3	NM_001206181,NM_001076210,NM_001078097	USP45,COQ3,PNISR
	CNVR1944	9	51740106	51747763	7658	BovineHD0900014264	BovineHD0900014266	1	0	0	1	loss	small	0
	CNVR1945	9	52075607	52139333	63727	BovineHD0900014367	BovineHD0900014385	1	0	0	1	loss	medium	0
	CNVR1946	9	52197653	52224543	26891	Hapmap39302-BTA-102862	BovineHD0900014401	0	2	0	2	gain	medium	0
	CNVR1947	9	53259875	53272358	12484	BTA-111931-no-rs	BovineHD0900014656	1	0	0	1	loss	medium	1	NM_001206012	MMS22L
	CNVR1948	9	53311220	53318510	7291	BovineHD0900014669	BovineHD0900014671	1	0	0	1	loss	small	1	NM_001206012	MMS22L
	CNVR1949	9	53893533	53903865	10333	BovineHD0900014841	BovineHD0900014848	4	0	0	4	loss	medium	0
	CNVR1950	9	55955261	55965650	10390	BovineHD0900015352	BovineHD0900015354	0	1	0	1	gain	medium	0
	CNVR1951	9	56002772	56009293	6522	BovineHD0900015365	BovineHD0900015368	0	1	0	1	gain	small	0
	CNVR1952	9	56012457	56033609	21153	BovineHD0900015369	BovineHD0900015372	2	0	0	2	loss	medium	0
	CNVR1953	9	56152439	56170891	18453	BovineHD0900015409	BovineHD0900015412	1	0	0	1	loss	medium	0
	CNVR1954	9	56476314	56508043	31730	BovineHD0900015477	BovineHD0900015485	2	0	0	2	loss	medium	0
	CNVR1955	9	56930407	56942391	11985	BovineHD0900015564	BovineHD0900015566	1	0	0	1	loss	medium	0
	CNVR1956	9	57949852	57976195	26344	BTA-87269-no-rs	ARS-BFGL-NGS-8191	0	3	0	3	gain	medium	0
	CNVR1957	9	59051042	59073246	22205	BovineHD0900016178	BovineHD0900016184	3	0	0	3	loss	medium	0
	CNVR1958	9	60283742	60289864	6123	BovineHD4100007494	BovineHD0900031088	1	0	0	1	loss	small	0
	CNVR1959	9	61480420	61495875	15456	BovineHD0900016889	BovineHD0900016895	2	0	0	2	loss	medium	1	NM_001205477	ANKRD6
	CNVR1960	9	61744095	61759178	15084	BovineHD0900016972	BovineHD0900016976	1	0	0	1	loss	medium	2	NR_036371,NM_001206186	MIR2903,UBE2J1
	CNVR1961	9	62179321	62186205	6885	BovineHD0900017086	BovineHD0900017090	1	0	0	1	loss	small	1	NM_001046085	RNGTT
	CNVR1962	9	63886556	63922886	36331	BovineHD0900017528	BovineHD0900017542	1	0	0	1	loss	medium	0
	CNVR1963	9	63928374	63933005	4632	BovineHD0900017543	BovineHD0900017545	1	0	0	1	loss	small	0
	CNVR1964	9	64357786	64363372	5587	BovineHD0900017673	BTB-01752977	1	0	0	1	loss	small	0
	CNVR1965	9	64792131	64848827	56697	BovineHD0900017784	BovineHD0900017793	0	1	0	1	gain	medium	1	NM_001191536	SNX14
	CNVR1966	9	64952321	65140852	188532	BovineHD0900017834	BovineHD0900017883	2	0	0	2	loss	large	0
	CNVR1967	9	66584849	66665329	80481	BovineHD0900018387	BovineHD0900018399	8	0	0	8	loss	medium	0
	CNVR1968	9	66966698	66969366	2669	BovineHD0900018473	BovineHD0900018475	0	1	0	1	gain	small	1	NM_001191537	PTPRK
	CNVR1969	9	67092918	67094454	1537	BovineHD0900018520	BovineHD0900018522	1	0	0	1	loss	small	1	NM_001191537	PTPRK
	CNVR1970	9	67142390	67151217	8828	BovineHD0900018544	BovineHD0900018546	1	0	0	1	loss	small	1	NM_001191537	PTPRK
	CNVR1971	9	67984945	67996463	11519	BovineHD0900018785	BovineHD0900018788	1	0	0	1	loss	medium	0
	CNVR1972	9	68173330	68182898	9569	BovineHD0900018860	BovineHD0900018863	0	1	0	1	gain	small	0
	CNVR1973	9	69011616	69039699	28084	BovineHD0900019072	BovineHD0900019079	2	0	0	2	loss	medium	0
	CNVR1974	9	69527371	69536017	8647	BovineHD0900019207	BovineHD0900019209	1	0	0	1	loss	small	0
	CNVR1975	9	70255977	70263728	7752	BovineHD0900019433	BovineHD0900019436	0	1	0	1	gain	small	1	NM_001102266	AKAP7
	CNVR1976	9	70892701	70909397	16697	BovineHD0900019648	BovineHD0900019653	0	1	0	1	gain	medium	0
	CNVR1977	9	71469050	71499843	30794	ARS-BFGL-NGS-75682	BTA-122057-no-rs	1	0	0	1	loss	medium	0
	CNVR1978	9	71619137	71623844	4708	BovineHD0900019865	BovineHD0900019869	0	1	0	1	gain	small	0
	CNVR1979	9	74643750	74654842	11093	BovineHD0900020759	BovineHD0900020762	1	0	0	1	loss	medium	0
	CNVR1980	9	74785766	74823338	37573	BovineHD0900020806	ARS-BFGL-NGS-59160	0	1	0	1	gain	medium	0
	CNVR1981	9	75844037	75852207	8171	BovineHD0900021110	BovineHD0900021112	1	0	0	1	loss	small	1	NM_001076890	PEX7
	CNVR1982	9	76163280	76190597	27318	BovineHD0900021224	BovineHD0900021228	1	0	0	1	loss	medium	0
	CNVR1983	9	77959184	77970191	11008	BovineHD0900021741	BovineHD0900031562	1	0	0	1	loss	medium	1	NM_001102051	TXLNB
	CNVR1984	9	78382738	78394103	11366	BovineHD0900021851	Hapmap41986-BTA-84372	0	0	1	1	both	medium	0
	CNVR1985	9	78974863	79725593	750731	BovineHD0900021979	BovineHD0900022130	2	0	0	2	loss	large	0
	CNVR1986	9	79736610	79767692	31083	BovineHD0900022132	BovineHD0900022139	2	0	0	2	loss	medium	0
	CNVR1987	9	79770149	80492816	722668	BovineHD0900022140	BovineHD0900022319	1	0	0	1	loss	large	0
	CNVR1988	9	82434189	82439959	5771	BovineHD0900022930	BovineHD0900022933	1	0	0	1	loss	small	1	NM_001103289	PLAGL1
	CNVR1989	9	83845263	83847972	2710	BovineHD0900023429	BovineHD0900023431	1	0	0	1	loss	small	0
	CNVR1990	9	84167214	84346982	179769	BovineHD0900023523	BovineHD0900023572	2	0	0	2	loss	large	1	NM_001205667	FBXO30
	CNVR1991	9	85099234	85105309	6076	BovineHD0900023851	BovineHD0900023853	1	0	0	1	loss	small	1	NM_001206737	ADGB
	CNVR1992	9	85432767	85458389	25623	BovineHD0900023945	BovineHD0900023951	2	0	0	2	loss	medium	0
	CNVR1993	9	85709817	85737168	27352	BovineHD0900024006	BTA-02714-rs29010261	5	0	0	5	loss	medium	1	NM_001191540	STXBP5
	CNVR1994	9	87161733	87172670	10938	BovineHD0900024479	BovineHD0900024486	1	0	0	1	loss	medium	2	NM_001206827,NM_001206826	UST,UST
	CNVR1995	9	88112031	88204467	92437	BTB-01693152	BovineHD0900024782	0	2	0	2	gain	medium	1	NM_001206831	LRP11
	CNVR1996	9	88671493	88701845	30353	BovineHD0900024992	BovineHD0900024998	1	0	0	1	loss	medium	0
	CNVR1997	9	88828442	88851707	23266	BovineHD0900025037	BovineHD0900025042	2	0	0	2	loss	medium	0
	CNVR1998	9	90704518	90709780	5263	BovineHD0900025619	BovineHD0900025624	1	0	0	1	loss	small	0
[truncated: 2,564 more rows]

## Sheet: Table S3
	Table S3 Validation result of the PennCNV prediction
			Sample list
			1	2	3	4	5	6	7	8	9
	CNVR188	PennCNV	0	3	2	2	2	2	0	0	3
		qPCR	0.127922	1.7818	1.09682	0.890899	1	1	0.0805856	0.164938	2.51984
	CNVR582	PennCNV	2	0	2	0	2	0	2	0	0
		qPCR	2.09459	0	2.09459	0.000999389	5.15748	0.0013187	2.63902	0	0
	CNVR1103	PennCNV	2	2	0	2	0	0	0	0	0
		qPCR	0	2.19365	0	2.14355	0	0	0	0	0
	CNVR1516	PennCNV	0	0	0	2	0	2	0	0	0
		qPCR	1.38191	1.51572	2	1.66248	1.86607	2.09459	2.19365	1.55114	2.19365
	CNVR2003	PennCNV	0	2	0	0	2	2	2	0	0
		qPCR	0	1.6245	0	0	1.7818	2.24492	2.7007	0	0
	CNVR2526	PennCNV	2	0	0	0	2	0	2	0	0
		qPCR	7.12719	0	0	0.002022	0	0.00195312	1.95432	0	0
	CNVR2989	PennCNV	2	2	1	2	1	2	2	1	1
		qPCR	1.55114	0.659754	0.812252	1.6245	0.757858	1	2.04675	0.911722	1.07177
	CNVR3257	PennCNV	2	0	0	0	0	2	0	0	0
		qPCR	1.86607	0.0462843	0.0751891	0.0583146	0.0393725	2.40605	0.0367359	0.176777	0.0149194

## Sheet: Table S4
	Table S4 Gene Ontology result of the genes overlapped with CNVRs
	GO term	Ontology	Description	Number in input list	Number in BG/Ref	p-value	FDR
	GO:0050896	P	response to stimulus	401	504	2.4e-247	5.4e-244
	GO:0016043	P	cellular component organization	349	566	4.7e-185	5.3e-182
	GO:0006950	P	response to stress	238	275	2.2e-145	1.7e-142
	GO:0051179	P	localization	385	1279	5e-121	2.8e-118
	GO:0051234	P	establishment of localization	339	1263	1.5e-92	6.9e-90
	GO:0051641	P	cellular localization	162	213	2.7e-91	1e-88
	GO:0006810	P	transport	332	1263	2.8e-88	9.3e-86
	GO:0002376	P	immune system process	157	213	5.7e-87	1.6e-84
	GO:0051649	P	establishment of localization in cell	153	206	4.9e-85	1.3e-82
	GO:0044237	P	cellular metabolic process	587	3786	6.7e-85	1.5e-82
	GO:0009987	P	cellular process	875	7853	9.9e-81	2.1e-78
	GO:0065007	P	biological regulation	607	4250	2.3e-75	4.3e-73
	GO:0033036	P	macromolecule localization	140	203	1.2e-74	2.1e-72
	GO:0042592	P	homeostatic process	113	116	4e-71	6.6e-69
	GO:0006996	P	organelle organization	183	459	2.1e-68	3.2e-66
	GO:0008152	P	metabolic process	662	5163	4.4e-67	6.3e-65
	GO:0010646	P	regulation of cell communication	133	215	1.3e-66	1.8e-64
	GO:0044238	P	primary metabolic process	596	4390	4.3e-65	5.5e-63
	GO:0019222	P	regulation of metabolic process	275	1216	2.3e-59	2.8e-57
	GO:0050789	P	regulation of biological process	560	4144	2e-58	2.3e-56
	GO:0008104	P	protein localization	118	199	1.5e-57	1.7e-55
	GO:0006629	P	lipid metabolic process	119	232	6.3e-53	6.5e-51
	GO:0006952	P	defense response	97	141	1.7e-51	1.7e-49
	GO:0050790	P	regulation of catalytic activity	82	86	3.7e-51	3.5e-49
	GO:0009966	P	regulation of signal transduction	113	215	4.6e-51	4.2e-49
	GO:0031323	P	regulation of cellular metabolic process	249	1162	1.9e-49	1.7e-47
	GO:0046907	P	intracellular transport	103	182	8.5e-49	7.2e-47
	GO:0006807	P	nitrogen compound metabolic process	329	1927	2.1e-47	1.7e-45
	GO:0045184	P	establishment of protein localization	102	189	6.8e-47	5.4e-45
	GO:0009058	P	biosynthetic process	358	2236	1.7e-46	1.3e-44
	GO:0007242	P	intracellular signaling cascade	163	557	9.4e-46	6.9e-44
	GO:0015031	P	protein transport	100	189	2.2e-45	1.5e-43
	GO:0080090	P	regulation of primary metabolic process	241	1181	1.7e-44	1.2e-42
	GO:0006955	P	immune response	102	209	7.5e-44	5e-42
	GO:0044085	P	cellular component biogenesis	132	377	8.6e-44	5.6e-42
	GO:0048878	P	chemical homeostasis	68	68	2e-43	1.3e-41
	GO:0044249	P	cellular biosynthetic process	341	2165	1.9e-42	1.2e-40
	GO:0060255	P	regulation of macromolecule metabolic process	236	1185	6.2e-42	3.7e-40
	GO:0044248	P	cellular catabolic process	101	218	7.2e-42	4.2e-40
	GO:0043170	P	macromolecule metabolic process	478	3735	3.1e-40	1.8e-38
	GO:0022607	P	cellular component assembly	121	355	3.7e-39	2.1e-37
	GO:0006139	P	nucleobase, nucleoside, nucleotide and nucleic acid metabolic process	291	1781	6.9e-38	3.8e-36
	GO:0033554	P	cellular response to stress	63	74	1.6e-37	8.7e-36
	GO:0044260	P	cellular macromolecule metabolic process	420	3179	8.2e-37	4.2e-35
	GO:0051246	P	regulation of protein metabolic process	61	70	9.5e-37	4.8e-35
	GO:0019725	P	cellular homeostasis	67	102	7e-35	3.5e-33
	GO:0050801	P	ion homeostasis	58	68	1.2e-34	5.9e-33
	GO:0022610	P	biological adhesion	95	254	2.2e-33	1e-31
	GO:0007155	P	cell adhesion	95	254	2.2e-33	1e-31
	GO:0070727	P	cellular macromolecule localization	76	154	4.5e-33	2.1e-31
	GO:0050794	P	regulation of cellular process	482	4077	3.9e-32	1.8e-30
	GO:0043933	P	macromolecular complex subunit organization	107	344	8.5e-32	3.8e-30
	GO:0009889	P	regulation of biosynthetic process	205	1118	1.2e-31	5.2e-30
	GO:0044255	P	cellular lipid metabolic process	70	136	2.1e-31	8.9e-30
	GO:0031326	P	regulation of cellular biosynthetic process	203	1117	7.4e-31	3.1e-29
	GO:0042180	P	cellular ketone metabolic process	78	182	1.1e-30	4.6e-29
	GO:0006886	P	intracellular protein transport	72	152	1.6e-30	6.6e-29
	GO:0034613	P	cellular protein localization	72	154	3.1e-30	1.2e-28
	GO:0043436	P	oxoacid metabolic process	76	179	1.1e-29	4e-28
	GO:0006082	P	organic acid metabolic process	76	179	1.1e-29	4e-28
	GO:0019752	P	carboxylic acid metabolic process	76	179	1.1e-29	4e-28
	GO:0032787	P	monocarboxylic acid metabolic process	46	48	3.4e-29	1.3e-27
	GO:0006605	P	protein targeting	44	44	1.7e-28	6.3e-27
	GO:0010468	P	regulation of gene expression	194	1120	4.3e-27	1.5e-25
	GO:0006066	P	alcohol metabolic process	56	98	4.7e-27	1.7e-25
	GO:0008610	P	lipid biosynthetic process	46	60	2.4e-26	8.5e-25
	GO:0051171	P	regulation of nitrogen compound metabolic process	191	1113	3.2e-26	1.1e-24
	GO:0019219	P	regulation of nucleobase, nucleoside, nucleotide and nucleic acid metabolic process	190	1111	6.5e-26	2.2e-24
	GO:0010467	P	gene expression	263	1831	8.2e-26	2.7e-24
	GO:0043412	P	macromolecule modification	165	888	8.5e-26	2.8e-24
	GO:0051336	P	regulation of hydrolase activity	46	66	4.3e-25	1.4e-23
	GO:0016070	P	RNA metabolic process	195	1181	5.7e-25	1.8e-23
	GO:0010556	P	regulation of macromolecule biosynthetic process	188	1117	6.7e-25	2.1e-23
	GO:0009059	P	macromolecule biosynthetic process	262	1868	2.6e-24	7.9e-23
	GO:0044262	P	cellular carbohydrate metabolic process	58	136	5.4e-23	1.7e-21
	GO:0034641	P	cellular nitrogen compound metabolic process	50	97	8.9e-23	2.7e-21
	GO:0006464	P	protein modification process	154	865	2e-22	6.1e-21
	GO:0034645	P	cellular macromolecule biosynthetic process	255	1864	3.2e-22	9.4e-21
	GO:0044267	P	cellular protein metabolic process	229	1630	4.3e-21	1.3e-19
	GO:0019538	P	protein metabolic process	276	2147	1.2e-20	3.5e-19
	GO:0006631	P	fatty acid metabolic process	32	35	2.7e-20	7.8e-19
	GO:0030003	P	cellular cation homeostasis	36	54	1.9e-19	5.2e-18
	GO:0016071	P	mRNA metabolic process	31	35	2e-19	5.5e-18
	GO:0006350	P	transcription	178	1172	2.8e-19	7.8e-18
	GO:0045449	P	regulation of transcription	169	1106	1.6e-18	4.4e-17
	GO:0065003	P	macromolecular complex assembly	80	335	5e-18	1.3e-16
	GO:0006836	P	neurotransmitter transport	28	31	8e-18	2.1e-16
	GO:0008202	P	steroid metabolic process	28	31	8e-18	2.1e-16
	GO:0043687	P	post-translational protein modification	124	708	1.3e-17	3.4e-16
	GO:0019318	P	hexose metabolic process	36	65	1.6e-17	4.1e-16
	GO:0051252	P	regulation of RNA metabolic process	150	959	3.1e-17	7.8e-16
	GO:0005996	P	monosaccharide metabolic process	37	72	3.7e-17	9.2e-16
	GO:0055080	P	cation homeostasis	36	68	4.8e-17	1.2e-15
	GO:0030001	P	metal ion transport	66	250	7e-17	1.7e-15
	GO:0006351	P	transcription, DNA-dependent	152	990	8e-17	1.9e-15
	GO:0032774	P	RNA biosynthetic process	152	995	1.2e-16	2.8e-15
	GO:0006355	P	regulation of transcription, DNA-dependent	148	959	1.5e-16	3.5e-15
	GO:0030005	P	cellular di-, tri-valent inorganic cation homeostasis	32	53	1.6e-16	3.7e-15
	GO:0051169	P	nuclear transport	27	33	1.7e-16	3.9e-15
	GO:0006913	P	nucleocytoplasmic transport	27	33	1.7e-16	3.9e-15
	GO:0055066	P	di-, tri-valent inorganic cation homeostasis	32	54	2.3e-16	5.3e-15
	GO:0046394	P	carboxylic acid biosynthetic process	25	27	3.2e-16	7e-15
	GO:0016053	P	organic acid biosynthetic process	25	27	3.2e-16	7e-15
	GO:0048285	P	organelle fission	22	22	6.7e-15	1.5e-13
	GO:0005975	P	carbohydrate metabolic process	71	321	1.1e-14	2.5e-13
	GO:0000087	P	M phase of mitotic cell cycle	22	23	1.2e-14	2.7e-13
	GO:0006811	P	ion transport	99	561	2.2e-14	4.7e-13
	GO:0015674	P	di-, tri-valent inorganic cation transport	28	48	2.4e-14	5e-13
	GO:0044265	P	cellular macromolecule catabolic process	48	160	2.4e-14	5.1e-13
	GO:0007017	P	microtubule-based process	44	136	3.3e-14	6.9e-13
	GO:0016337	P	cell-cell adhesion	42	124	3.5e-14	7.3e-13
	GO:0006812	P	cation transport	74	362	1e-13	2.1e-12
	GO:0006397	P	mRNA processing	23	32	2.1e-13	4.2e-12
	GO:0007265	P	Ras protein signal transduction	44	145	2.1e-13	4.2e-12
	GO:0006796	P	phosphate metabolic process	115	735	2.4e-13	4.7e-12
	GO:0006793	P	phosphorus metabolic process	115	735	2.4e-13	4.7e-12
	GO:0046483	P	heterocycle metabolic process	52	200	2.4e-13	4.7e-12
	GO:0046395	P	carboxylic acid catabolic process	23	33	3.3e-13	6.3e-12
	GO:0016054	P	organic acid catabolic process	23	33	3.3e-13	6.3e-12
	GO:0034621	P	cellular macromolecular complex subunit organization	70	341	4e-13	7.7e-12
	GO:0009056	P	catabolic process	119	780	4e-13	7.7e-12
	GO:0009308	P	amine metabolic process	45	155	4.1e-13	7.7e-12
	GO:0006006	P	glucose metabolic process	25	43	6.1e-13	1.1e-11
	GO:0016051	P	carbohydrate biosynthetic process	22	32	1.3e-12	2.4e-11
	GO:0006974	P	response to DNA damage stimulus	30	73	3.3e-12	6.1e-11
	GO:0006725	P	cellular aromatic compound metabolic process	23	39	4.2e-12	7.6e-11
	GO:0006519	P	cellular amino acid and derivative metabolic process	41	141	4.4e-12	7.9e-11
	GO:0055086	P	nucleobase, nucleoside and nucleotide metabolic process	51	212	4.9e-12	8.8e-11
	GO:0016568	P	chromatin modification	17	17	8.2e-12	1.5e-10
	GO:0006732	P	coenzyme metabolic process	22	37	1.1e-11	1.9e-10
	GO:0009100	P	glycoprotein metabolic process	28	67	1.3e-11	2.2e-10
	GO:0015980	P	energy derivation by oxidation of organic compounds	19	25	1.3e-11	2.2e-10
	GO:0034637	P	cellular carbohydrate biosynthetic process	17	18	1.5e-11	2.6e-10
	GO:0017038	P	protein import	20	30	2.1e-11	3.5e-10
	GO:0022613	P	ribonucleoprotein complex biogenesis	19	27	3.4e-11	5.7e-10
	GO:0043623	P	cellular protein complex assembly	26	60	3.6e-11	6.1e-10
	GO:0070838	P	divalent metal ion transport	22	41	4.9e-11	8.2e-10
	GO:0016042	P	lipid catabolic process	20	33	7.3e-11	1.2e-09
	GO:0006753	P	nucleoside phosphate metabolic process	45	186	7.6e-11	1.2e-09
	GO:0009117	P	nucleotide metabolic process	45	186	7.6e-11	1.2e-09
	GO:0016310	P	phosphorylation	94	621	2.1e-10	3.4e-09
	GO:0009101	P	glycoprotein biosynthetic process	26	67	2.5e-10	4e-09
	GO:0006816	P	calcium ion transport	21	41	2.6e-10	4.2e-09
	GO:0044271	P	cellular nitrogen compound biosynthetic process	24	58	4.3e-10	6.9e-09
	GO:0051186	P	cofactor metabolic process	23	53	4.8e-10	7.6e-09
	GO:0006396	P	RNA processing	34	120	5.2e-10	8.2e-09
	GO:0045087	P	innate immune response	16	21	5.3e-10	8.3e-09
	GO:0033365	P	protein localization in organelle	19	34	6.1e-10	9.4e-09
	GO:0005976	P	polysaccharide metabolic process	18	32	1.6e-09	2.5e-08
	GO:0044106	P	cellular amine metabolic process	33	120	1.8e-09	2.7e-08
	GO:0006730	P	one-carbon metabolic process	16	24	2.1e-09	3.2e-08
	GO:0009123	P	nucleoside monophosphate metabolic process	19	38	2.5e-09	3.8e-08
	GO:0006606	P	protein import into nucleus	15	21	3.5e-09	5.1e-08
	GO:0034504	P	protein localization in nucleus	15	21	3.5e-09	5.1e-08
	GO:0051170	P	nuclear import	15	21	3.5e-09	5.1e-08
	GO:0007264	P	small GTPase mediated signal transduction	62	362	5.3e-09	7.8e-08
	GO:0009124	P	nucleoside monophosphate biosynthetic process	18	36	6.6e-09	9.7e-08
	GO:0006820	P	anion transport	22	58	8.4e-09	1.2e-07
	GO:0032259	P	methylation	14	19	8.8e-09	1.3e-07
	GO:0019882	P	antigen processing and presentation	22	60	1.4e-08	2e-07
	GO:0006869	P	lipid transport	17	34	1.7e-08	2.5e-07
	GO:0016485	P	protein processing	12	13	1.9e-08	2.6e-07
	GO:0006520	P	cellular amino acid metabolic process	31	120	1.9e-08	2.6e-07
	GO:0006633	P	fatty acid biosynthetic process	12	14	3.2e-08	4.5e-07
	GO:0015698	P	inorganic anion transport	17	37	4.6e-08	6.4e-07
	GO:0043413	P	macromolecule glycosylation	22	67	6.9e-08	9.4e-07
	GO:0006486	P	protein amino acid glycosylation	22	67	6.9e-08	9.4e-07
	GO:0070085	P	glycosylation	22	67	6.9e-08	9.4e-07
	GO:0016055	P	Wnt receptor signaling pathway	14	25	1.1e-07	1.5e-06
	GO:0009187	P	cyclic nucleotide metabolic process	14	25	1.1e-07	1.5e-06
	GO:0006112	P	energy reserve metabolic process	10	10	1.8e-07	2.4e-06
	GO:0051605	P	protein maturation by peptide bond cleavage	10	10	1.8e-07	2.4e-06
	GO:0046486	P	glycerolipid metabolic process	15	32	2.3e-07	3.1e-06
	GO:0006091	P	generation of precursor metabolites and energy	27	108	2.7e-07	3.5e-06
	GO:0009190	P	cyclic nucleotide biosynthetic process	13	23	2.9e-07	3.8e-06
	GO:0006575	P	cellular amino acid derivative metabolic process	14	28	3.2e-07	4.2e-06
	GO:0006163	P	purine nucleotide metabolic process	30	133	4e-07	5.2e-06
	GO:0009165	P	nucleotide biosynthetic process	33	158	4.9e-07	6.3e-06
	GO:0007606	P	sensory perception of chemical stimulus	12	20	5.2e-07	6.6e-06
	GO:0006468	P	protein amino acid phosphorylation	72	517	5.4e-07	6.9e-06
	GO:0007229	P	integrin-mediated signaling pathway	9	9	7.6e-07	9.7e-06
	GO:0006766	P	vitamin metabolic process	10	13	9.3e-07	1.2e-05
	GO:0044042	P	glucan metabolic process	9	10	1.4e-06	1.7e-05
	GO:0044264	P	cellular polysaccharide metabolic process	11	18	1.4e-06	1.7e-05
	GO:0006073	P	cellular glucan metabolic process	9	10	1.4e-06	1.7e-05
	GO:0042254	P	ribosome biogenesis	12	23	1.6e-06	2e-05
	GO:0006259	P	DNA metabolic process	36	196	2.2e-06	2.6e-05
	GO:0006644	P	phospholipid metabolic process	16	46	2.3e-06	2.8e-05
	GO:0006733	P	oxidoreduction coenzyme metabolic process	9	11	2.3e-06	2.8e-05
	GO:0000271	P	polysaccharide biosynthetic process	10	15	2.4e-06	2.8e-05
	GO:0048193	P	Golgi vesicle transport	10	16	3.6e-06	4.3e-05
	GO:0043087	P	regulation of GTPase activity	18	62	4.6e-06	5.4e-05
	GO:0006518	P	peptide metabolic process	8	9	5.8e-06	6.8e-05
	GO:0019637	P	organophosphate metabolic process	16	51	6.8e-06	8e-05
	GO:0009310	P	amine catabolic process	12	28	7.8e-06	9.1e-05
	GO:0005977	P	glycogen metabolic process	8	10	9.8e-06	0.00011
	GO:0046364	P	monosaccharide biosynthetic process	7	7	1.4e-05	0.00016
	GO:0006720	P	isoprenoid metabolic process	7	7	1.4e-05	0.00016
	GO:0009119	P	ribonucleoside metabolic process	10	21	2.2e-05	0.00025
	GO:0009820	P	alkaloid metabolic process	7	8	2.4e-05	0.00027
	GO:0019362	P	pyridine nucleotide metabolic process	7	8	2.4e-05	0.00027
	GO:0046496	P	nicotinamide nucleotide metabolic process	7	8	2.4e-05	0.00027
	GO:0006769	P	nicotinamide metabolic process	7	8	2.4e-05	0.00027
	GO:0030041	P	actin filament polymerization	7	8	2.4e-05	0.00027
	GO:0006310	P	DNA recombination	8	12	2.5e-05	0.00028
	GO:0008654	P	phospholipid biosynthetic process	10	22	3e-05	0.00033
	GO:0006690	P	icosanoid metabolic process	8	13	3.8e-05	0.00041
	GO:0008652	P	cellular amino acid biosynthetic process	8	13	3.8e-05	0.00041
	GO:0033559	P	unsaturated fatty acid metabolic process	8	13	3.8e-05	0.00041
	GO:0016311	P	dephosphorylation	22	108	5.3e-05	0.00058
	GO:0006022	P	aminoglycan metabolic process	8	14	5.6e-05	0.00061
	GO:0008064	P	regulation of actin polymerization or depolymerization	6	6	5.9e-05	0.00063
	GO:0006487	P	protein amino acid N-linked glycosylation	6	6	5.9e-05	0.00063
	GO:0009250	P	glucan biosynthetic process	6	6	5.9e-05	0.00063
	GO:0006817	P	phosphate transport	6	6	5.9e-05	0.00063
	GO:0030832	P	regulation of actin filament length	6	6	5.9e-05	0.00063
	GO:0045995	P	regulation of embryonic development	6	6	5.9e-05	0.00063
	GO:0006508	P	proteolysis	73	614	6.4e-05	0.00068
	GO:0006281	P	DNA repair	17	72	7.9e-05	0.00082
	GO:0045333	P	cellular respiration	8	15	8.1e-05	0.00084
	GO:0045017	P	glycerolipid biosynthetic process	8	15	8.1e-05	0.00084
	GO:0006650	P	glycerophospholipid metabolic process	11	32	9.5e-05	0.00098
	GO:0030203	P	glycosaminoglycan metabolic process	7	11	0.0001	0.001
	GO:0019319	P	hexose biosynthetic process	6	7	0.0001	0.0011
	GO:0006826	P	iron ion transport	6	7	0.0001	0.0011
	GO:0007266	P	Rho protein signal transduction	17	74	0.0001	0.0011
	GO:0009063	P	cellular amino acid catabolic process	10	28	0.00015	0.0015
	GO:0042278	P	purine nucleoside metabolic process	6	8	0.00017	0.0017
	GO:0046128	P	purine ribonucleoside metabolic process	6	8	0.00017	0.0017
	GO:0044257	P	cellular protein catabolic process	22	119	0.00018	0.0018
	GO:0006470	P	protein amino acid dephosphorylation	18	87	0.00021	0.0021
	GO:0006289	P	nucleotide-excision repair	7	13	0.00022	0.0021
	GO:0006767	P	water-soluble vitamin metabolic process	7	13	0.00022	0.0021
	GO:0009116	P	nucleoside metabolic process	13	50	0.00024	0.0024
	GO:0009309	P	amine biosynthetic process	9	24	0.00024	0.0024
	GO:0006953	P	acute-phase response	5	5	0.00026	0.0025
	GO:0006914	P	autophagy	5	5	0.00026	0.0025
	GO:0032507	P	maintenance of protein location in cell	5	5	0.00026	0.0025
	GO:0009072	P	aromatic amino acid family metabolic process	6	9	0.00027	0.0026
	GO:0016052	P	carbohydrate catabolic process	11	37	0.00027	0.0026
	GO:0006164	P	purine nucleotide biosynthetic process	23	132	0.00028	0.0027
	GO:0032147	P	activation of protein kinase activity	7	14	0.00031	0.0029
	GO:0033692	P	cellular polysaccharide biosynthetic process	7	14	0.00031	0.0029
	GO:0007031	P	peroxisome organization	6	10	0.00041	0.0038
	GO:0006643	P	membrane lipid metabolic process	6	10	0.00041	0.0038
	GO:0006839	P	mitochondrial transport	7	15	0.00043	0.0039
	GO:0046474	P	glycerophospholipid biosynthetic process	7	15	0.00043	0.0039
	GO:0007165	P	signal transduction	250	2826	0.00043	0.0039
	GO:0051603	P	proteolysis involved in cellular protein catabolic process	21	119	0.00044	0.004
	GO:0051783	P	regulation of nuclear division	5	6	0.00045	0.0041
	GO:0007088	P	regulation of mitosis	5	6	0.00045	0.0041
	GO:0005978	P	glycogen biosynthetic process	5	6	0.00045	0.0041
	GO:0030833	P	regulation of actin filament polymerization	5	6	0.00045	0.0041
	GO:0051258	P	protein polymerization	11	41	0.00057	0.0051
	GO:0018130	P	heterocycle biosynthetic process	8	22	0.00063	0.0057
	GO:0045814	P	negative regulation of gene expression, epigenetic	5	7	0.00073	0.0065
	GO:0006342	P	chromatin silencing	5	7	0.00073	0.0065
	GO:0022900	P	electron transport chain	6	12	0.00084	0.0075
	GO:0030384	P	phosphoinositide metabolic process	9	31	0.0011	0.0098
	GO:0009110	P	vitamin biosynthetic process	5	8	0.0011	0.0098
	GO:0006821	P	chloride transport	9	31	0.0011	0.0098
	GO:0042364	P	water-soluble vitamin biosynthetic process	5	8	0.0011	0.0098
	GO:0043449	P	cellular alkene metabolic process	6	13	0.0012	0.01
	GO:0050909	P	sensory perception of taste	7	19	0.0013	0.011
	GO:0044275	P	cellular carbohydrate catabolic process	9	32	0.0014	0.012
	GO:0043632	P	modification-dependent macromolecule catabolic process	18	106	0.0016	0.014
	GO:0006511	P	ubiquitin-dependent protein catabolic process	18	106	0.0016	0.014
	GO:0019941	P	modification-dependent protein catabolic process	18	106	0.0016	0.014
	GO:0046164	P	alcohol catabolic process	9	33	0.0016	0.014
	GO:0032318	P	regulation of Ras GTPase activity	12	56	0.0018	0.015
	GO:0046578	P	regulation of Ras protein signal transduction	22	145	0.0019	0.016
	GO:0006612	P	protein targeting to membrane	6	15	0.0021	0.017
	GO:0034622	P	cellular macromolecular complex assembly	40	332	0.0022	0.019
	GO:0006213	P	pyrimidine nucleoside metabolic process	7	22	0.0026	0.022
	GO:0006221	P	pyrimidine nucleotide biosynthetic process	6	16	0.0027	0.022
	GO:0019438	P	aromatic compound biosynthetic process	5	11	0.0032	0.027
	GO:0006352	P	transcription initiation	8	30	0.0033	0.027
	GO:0015672	P	monovalent inorganic cation transport	31	244	0.0033	0.027
	GO:0006367	P	transcription initiation from RNA polymerase II promoter	6	17	0.0034	0.028
	GO:0019751	P	polyol metabolic process	6	17	0.0034	0.028
	GO:0022415	P	viral reproductive process	5	12	0.0043	0.035
	GO:0019058	P	viral infectious cycle	5	12	0.0043	0.035
	GO:0009262	P	deoxyribonucleotide metabolic process	5	12	0.0043	0.035
	GO:0006220	P	pyrimidine nucleotide metabolic process	7	25	0.0047	0.038
	GO:0055067	P	monovalent inorganic cation homeostasis	5	13	0.0056	0.045
	GO:0009064	P	glutamine family amino acid metabolic process	5	13	0.0056	0.045
	GO:0005515	F	protein binding	661	1881	2e-277	3e-274
	GO:0005488	F	binding	868	7365	7.8e-94	5.8e-91
	GO:0046983	F	protein dimerization activity	68	69	3.7e-43	1.8e-40
	GO:0008092	F	cytoskeletal protein binding	63	128	1.6e-27	5.8e-25
	GO:0043167	F	ion binding	269	2052	3.9e-21	1.2e-18
	GO:0000287	F	magnesium ion binding	32	33	8.4e-21	2.1e-18
	GO:0043169	F	cation binding	264	2052	1.1e-19	2.4e-17
	GO:0003824	F	catalytic activity	465	4462	4.6e-19	8.6e-17
	GO:0046872	F	metal ion binding	261	2046	5.4e-19	9.1e-17
	GO:0016740	F	transferase activity	185	1319	8e-17	1.2e-14
	GO:0005509	F	calcium ion binding	62	229	2.3e-16	3.1e-14
	GO:0004674	F	protein serine/threonine kinase activity	41	100	3.7e-16	4.7e-14
	GO:0005102	F	receptor binding	80	369	5.8e-16	6.7e-14
	GO:0030246	F	carbohydrate binding	35	71	7e-16	7.5e-14
	GO:0008047	F	enzyme activator activity	40	102	2.9e-15	2.8e-13
	GO:0003702	F	RNA polymerase II transcription factor activity	26	35	3.1e-15	2.9e-13
	GO:0030234	F	enzyme regulator activity	91	486	1.3e-14	1.1e-12
	GO:0004713	F	protein tyrosine kinase activity	41	118	3.6e-14	3e-12
	GO:0005215	F	transporter activity	133	947	3.2e-12	2.5e-10
	GO:0005057	F	receptor signaling protein activity	22	40	3.4e-11	2.6e-09
	GO:0005529	F	sugar binding	23	48	1e-10	7.3e-09
	GO:0031406	F	carboxylic acid binding	16	18	1.1e-10	7.5e-09
	GO:0001871	F	pattern binding	17	25	5.4e-10	3.3e-08
	GO:0030247	F	polysaccharide binding	17	25	5.4e-10	3.3e-08
	GO:0008415	F	acyltransferase activity	23	56	1.1e-09	6.7e-08
	GO:0030528	F	transcription regulator activity	109	799	1.6e-09	9.1e-08
	GO:0003779	F	actin binding	28	87	1.7e-09	9.4e-08
	GO:0022892	F	substrate-specific transporter activity	98	704	4.5e-09	2.4e-07
	GO:0008289	F	lipid binding	41	206	6.6e-08	3.3e-06
	GO:0003723	F	RNA binding	44	231	6.7e-08	3.3e-06
	GO:0004721	F	phosphoprotein phosphatase activity	28	107	7.2e-08	3.5e-06
	GO:0043566	F	structure-specific DNA binding	12	16	9e-08	4.2e-06
	GO:0003677	F	DNA binding	148	1299	9.9e-08	4.5e-06
	GO:0008565	F	protein transporter activity	17	40	1.1e-07	4.9e-06
	GO:0005096	F	GTPase activator activity	25	89	1.2e-07	4.9e-06
	GO:0042578	F	phosphoric ester hydrolase activity	41	212	1.3e-07	5.4e-06
	GO:0016791	F	phosphatase activity	34	156	1.4e-07	5.6e-06
	GO:0016747	F	transferase activity, transferring acyl groups other than amino-acyl groups	23	78	1.8e-07	7e-06
	GO:0000166	F	nucleotide binding	185	1741	1.9e-07	7.3e-06
	GO:0046943	F	carboxylic acid transmembrane transporter activity	13	22	2e-07	7.4e-06
	GO:0005342	F	organic acid transmembrane transporter activity	13	24	4.2e-07	1.5e-05
	GO:0005319	F	lipid transporter activity	10	12	5.6e-07	2e-05
	GO:0003924	F	GTPase activity	27	116	8.9e-07	3.1e-05
	GO:0051020	F	GTPase binding	12	22	1.1e-06	3.8e-05
	GO:0004842	F	ubiquitin-protein ligase activity	11	18	1.4e-06	4.4e-05
	GO:0003690	F	double-stranded DNA binding	9	10	1.4e-06	4.4e-05
	GO:0031267	F	small GTPase binding	10	14	1.5e-06	4.8e-05
	GO:0004725	F	protein tyrosine phosphatase activity	16	45	1.8e-06	5.6e-05
	GO:0016787	F	hydrolase activity	195	1927	1.9e-06	5.8e-05
	GO:0016835	F	carbon-oxygen lyase activity	11	19	2e-06	6.1e-05
	GO:0016836	F	hydro-lyase activity	9	11	2.3e-06	6.9e-05
	GO:0016829	F	lyase activity	22	87	2.9e-06	8.3e-05
	GO:0016746	F	transferase activity, transferring acyl groups	23	97	4.3e-06	0.00012
	GO:0042277	F	peptide binding	23	98	5e-06	0.00014
	GO:0030695	F	GTPase regulator activity	40	242	5.9e-06	0.00016
	GO:0016817	F	hydrolase activity, acting on acid anhydrides	76	605	8.4e-06	0.00022
	GO:0022857	F	transmembrane transporter activity	86	713	8.8e-06	0.00023
	GO:0060589	F	nucleoside-triphosphatase regulator activity	40	247	9.1e-06	0.00023
	GO:0009055	F	electron carrier activity	33	185	9.7e-06	0.00025
	GO:0016462	F	pyrophosphatase activity	74	591	1.2e-05	0.0003
	GO:0016818	F	hydrolase activity, acting on acid anhydrides, in phosphorus-containing anhydrides	74	592	1.3e-05	0.00031
	GO:0016301	F	kinase activity	78	636	1.4e-05	0.00033
	GO:0005275	F	amine transmembrane transporter activity	7	7	1.4e-05	0.00033
	GO:0005099	F	Ras GTPase activator activity	13	38	2.3e-05	0.00054
	GO:0008417	F	fucosyltransferase activity	7	8	2.4e-05	0.00056
	GO:0019207	F	kinase regulator activity	11	27	2.7e-05	0.00061
	GO:0016407	F	acetyltransferase activity	10	22	3e-05	0.00066
	GO:0019838	F	growth factor binding	9	17	3e-05	0.00066
	GO:0050661	F	NADP or NADPH binding	8	13	3.8e-05	0.00082
	GO:0003700	F	transcription factor activity	73	609	5.1e-05	0.0011
	GO:0005083	F	small GTPase regulator activity	30	176	5.1e-05	0.0011
	GO:0016616	F	oxidoreductase activity, acting on the CH-OH group of donors, NAD or NADP as acceptor	13	42	5.5e-05	0.0011
	GO:0017016	F	Ras GTPase binding	8	14	5.6e-05	0.0011
	GO:0050839	F	cell adhesion molecule binding	6	6	5.9e-05	0.0012
	GO:0050662	F	coenzyme binding	23	119	7.3e-05	0.0015
	GO:0008194	F	UDP-glycosyltransferase activity	11	31	7.5e-05	0.0015
	GO:0017111	F	nucleoside-triphosphatase activity	70	586	8e-05	0.0016
	GO:0050660	F	FAD binding	13	44	8.2e-05	0.0016
	GO:0016860	F	intramolecular oxidoreductase activity	6	7	0.0001	0.002
	GO:0016614	F	oxidoreductase activity, acting on CH-OH group of donors	13	47	0.00014	0.0027
	GO:0048037	F	cofactor binding	29	179	0.00015	0.0027
	GO:0016853	F	isomerase activity	17	78	0.00018	0.0033
	GO:0016772	F	transferase activity, transferring phosphorus-containing groups	85	773	0.00019	0.0034
	GO:0004702	F	receptor signaling protein serine/threonine kinase activity	9	24	0.00024	0.0043
	GO:0019887	F	protein kinase regulator activity	9	24	0.00024	0.0043
	GO:0008324	F	cation transmembrane transporter activity	52	416	0.00025	0.0043
	GO:0005543	F	phospholipid binding	15	65	0.00025	0.0043
	GO:0022804	F	active transmembrane transporter activity	34	238	0.00035	0.006
	GO:0022891	F	substrate-specific transmembrane transporter activity	73	655	0.00038	0.0063
	GO:0043176	F	amine binding	8	20	0.00038	0.0063
	GO:0008135	F	translation factor activity, nucleic acid binding	11	39	0.0004	0.0066
	GO:0016874	F	ligase activity	30	201	0.0004	0.0066
	GO:0016788	F	hydrolase activity, acting on ester bonds	58	491	0.00041	0.0067
	GO:0008234	F	cysteine-type peptidase activity	13	55	0.00053	0.0084
	GO:0016776	F	phosphotransferase activity, phosphate group as acceptor	7	16	0.00058	0.009
	GO:0016758	F	transferase activity, transferring hexosyl groups	24	149	0.00057	0.009
	GO:0015291	F	secondary active transmembrane transporter activity	18	96	0.00059	0.0091
	GO:0016597	F	amino acid binding	6	11	0.00059	0.0091
	GO:0005198	F	structural molecule activity	65	580	0.00069	0.01
	GO:0004437	F	inositol or phosphatidylinositol phosphatase activity	5	7	0.00073	0.011
	GO:0005504	F	fatty acid binding	5	7	0.00073	0.011
	GO:0015293	F	symporter activity	12	50	0.00076	0.011
	GO:0016757	F	transferase activity, transferring glycosyl groups	31	220	0.00077	0.011
	GO:0001883	F	purine nucleoside binding	125	1291	0.00086	0.012
	GO:0001882	F	nucleoside binding	125	1295	0.00096	0.014
	GO:0008168	F	methyltransferase activity	18	101	0.00099	0.014
	GO:0003676	F	nucleic acid binding	206	2307	0.001	0.014
	GO:0001664	F	G-protein-coupled receptor binding	11	45	0.0011	0.015
	GO:0003746	F	translation elongation factor activity	5	8	0.0011	0.015
	GO:0016251	F	general RNA polymerase II transcription factor activity	6	13	0.0012	0.016
	GO:0019842	F	vitamin binding	13	61	0.0012	0.016
	GO:0016741	F	transferase activity, transferring one-carbon groups	18	104	0.0013	0.018
	GO:0004857	F	enzyme inhibitor activity	28	200	0.0015	0.02
	GO:0015144	F	carbohydrate transmembrane transporter activity	6	14	0.0016	0.021
	GO:0004197	F	cysteine-type endopeptidase activity	9	33	0.0016	0.021
	GO:0017076	F	purine nucleotide binding	154	1680	0.0019	0.024
	GO:0015294	F	solute:cation symporter activity	11	50	0.0023	0.029
	GO:0015075	F	ion transmembrane transporter activity	66	625	0.0024	0.031
	GO:0016705	F	oxidoreductase activity, acting on paired donors, with incorporation or reduction of molecular oxygen	11	53	0.0034	0.042
	GO:0016410	F	N-acyltransferase activity	7	24	0.0039	0.048
	GO:0005737	C	cytoplasm	687	1170	0	0
	GO:0044424	C	intracellular part	834	3053	2.5e-321	6.8e-319
	GO:0044444	C	cytoplasmic part	540	921	6.3e-300	1.1e-297
	GO:0043227	C	membrane-bounded organelle	665	1897	2.9e-279	3.9e-277
	GO:0043231	C	intracellular membrane-bounded organelle	664	1897	2.5e-278	2.6e-276
	GO:0043226	C	organelle	718	2644	6.7e-250	6e-248
	GO:0043229	C	intracellular organelle	717	2644	5.1e-249	3.9e-247
	GO:0005622	C	intracellular	851	4266	1.2e-238	8.3e-237
	GO:0044422	C	organelle part	406	876	7.8e-184	4.7e-182
	GO:0044446	C	intracellular organelle part	403	876	2.6e-181	1.4e-179
	GO:0044464	C	cell part	1008	8113	2.9e-171	1.3e-169
	GO:0005623	C	cell	1008	8113	2.9e-171	1.3e-169
	GO:0044459	C	plasma membrane part	224	271	2.1e-133	8.8e-132
	GO:0031090	C	organelle membrane	176	206	2.6e-105	1e-103
	GO:0005576	C	extracellular region	228	565	3.7e-87	1.3e-85
	GO:0043234	C	protein complex	263	824	5.4e-83	1.8e-81
	GO:0005634	C	nucleus	353	1535	7.9e-81	2.5e-79
	GO:0012505	C	endomembrane system	128	137	3.4e-79	1e-77
	GO:0016020	C	membrane	593	4246	4.7e-69	1.3e-67
	GO:0005739	C	mitochondrion	111	141	3.1e-63	8.3e-62
	GO:0032991	C	macromolecular complex	313	1502	1.7e-61	4.3e-60
	GO:0044425	C	membrane part	452	2945	2e-57	5e-56
	GO:0005856	C	cytoskeleton	136	301	1.9e-55	4.4e-54
	GO:0044430	C	cytoskeletal part	95	217	8.3e-38	1.9e-36
	GO:0044431	C	Golgi apparatus part	59	69	2.9e-35	6.2e-34
	GO:0031967	C	organelle envelope	74	148	1.6e-32	3.4e-31
	GO:0031224	C	intrinsic to membrane	360	2655	2.2e-32	4.3e-31
	GO:0031975	C	envelope	74	150	3.2e-32	6.2e-31
	GO:0015630	C	microtubule cytoskeleton	58	80	5.6e-32	1e-30
	GO:0016021	C	integral to membrane	352	2626	1.3e-30	2.4e-29
	GO:0043232	C	intracellular non-membrane-bounded organelle	195	1056	2.3e-30	3.9e-29
	GO:0043228	C	non-membrane-bounded organelle	195	1056	2.3e-30	3.9e-29
	GO:0045202	C	synapse	53	74	3.9e-29	6.3e-28
	GO:0044429	C	mitochondrial part	62	117	1.8e-28	2.8e-27
	GO:0000139	C	Golgi membrane	48	58	1.8e-28	2.8e-27
	GO:0015629	C	actin cytoskeleton	44	72	2.2e-22	3.3e-21
	GO:0005740	C	mitochondrial envelope	52	112	4.9e-22	7.1e-21
	GO:0031966	C	mitochondrial membrane	48	94	8.8e-22	1.2e-20
	GO:0019866	C	organelle inner membrane	42	76	3.4e-20	4.7e-19
	GO:0030136	C	clathrin-coated vesicle	28	30	4.5e-18	6e-17
	GO:0005743	C	mitochondrial inner membrane	39	76	5.3e-18	7e-17
	GO:0005911	C	cell-cell junction	31	44	2e-17	2.5e-16
	GO:0030135	C	coated vesicle	30	41	3.1e-17	3.9e-16
	GO:0044456	C	synapse part	36	71	1.4e-16	1.7e-15
	GO:0005667	C	transcription factor complex	26	39	2e-14	2.4e-13
	GO:0005635	C	nuclear envelope	24	36	2e-13	2.3e-12
	GO:0005777	C	peroxisome	16	16	3.4e-11	3.8e-10
	GO:0042579	C	microbody	16	16	3.4e-11	3.8e-10
	GO:0031300	C	intrinsic to organelle membrane	23	45	3.8e-11	4.1e-10
	GO:0019898	C	extrinsic to membrane	20	35	1.6e-10	1.7e-09
	GO:0008021	C	synaptic vesicle	18	27	2.1e-10	2.2e-09
	GO:0031012	C	extracellular matrix	32	111	1.2e-09	1.2e-08
	GO:0031301	C	integral to organelle membrane	19	36	1.3e-09	1.3e-08
	GO:0019897	C	extrinsic to plasma membrane	15	20	2.2e-09	2.1e-08
	GO:0019867	C	outer membrane	14	17	3.2e-09	3.2e-08
	GO:0005578	C	proteinaceous extracellular matrix	29	101	7.5e-09	7.2e-08
	GO:0043296	C	apical junction complex	17	34	1.7e-08	1.6e-07
	GO:0016327	C	apicolateral plasma membrane	17	34	1.7e-08	1.6e-07
	GO:0031968	C	organelle outer membrane	13	17	2.2e-08	2e-07
	GO:0005874	C	microtubule	17	39	8.4e-08	7.5e-07
	GO:0031228	C	intrinsic to Golgi membrane	13	23	2.9e-07	2.6e-06
	GO:0030133	C	transport vesicle	9	10	1.4e-06	1.2e-05
	GO:0030662	C	coated vesicle membrane	10	14	1.5e-06	1.3e-05
	GO:0030173	C	integral to Golgi membrane	12	23	1.6e-06	1.3e-05
	GO:0005795	C	Golgi stack	9	11	2.3e-06	1.9e-05
	GO:0044420	C	extracellular matrix part	12	25	3.1e-06	2.5e-05
	GO:0005741	C	mitochondrial outer membrane	10	17	5.4e-06	4.2e-05
	GO:0005798	C	Golgi-associated vesicle	10	17	5.4e-06	4.2e-05
	GO:0043235	C	receptor complex	12	27	5.8e-06	4.4e-05
	GO:0031970	C	organelle envelope lumen	8	9	5.8e-06	4.4e-05
	GO:0005875	C	microtubule associated complex	13	36	1.5e-05	0.00011
	GO:0042611	C	MHC protein complex	16	58	2.6e-05	0.00019
	GO:0042613	C	MHC class II protein complex	8	13	3.8e-05	0.00028
	GO:0005834	C	heterotrimeric G-protein complex	9	20	8e-05	0.00058
	GO:0048500	C	signal recognition particle	5	5	0.00026	0.0019
	GO:0016591	C	DNA-directed RNA polymerase II, holoenzyme	9	25	0.00031	0.0022
	GO:0070469	C	respiratory chain	6	10	0.00041	0.0028
	GO:0005746	C	mitochondrial respiratory chain	6	10	0.00041	0.0028
	GO:0070160	C	occluding junction	10	34	0.00055	0.0037
	GO:0044455	C	mitochondrial membrane part	10	34	0.00055	0.0037
	GO:0044439	C	peroxisomal part	5	8	0.0011	0.0073
	GO:0044438	C	microbody part	5	8	0.0011	0.0073
	GO:0000775	C	chromosome, centromeric region	7	19	0.0013	0.0084
	GO:0005923	C	tight junction	9	34	0.0019	0.012
	GO:0045211	C	postsynaptic membrane	10	44	0.0029	0.018
	GO:0030529	C	ribonucleoprotein complex	50	452	0.0035	0.022
	GO:0000151	C	ubiquitin ligase complex	6	21	0.008	0.049
