# Supplementary material for: Comparative analyses across cattle genders and breeds reveal the pitfalls caused by false positive and lineage-differential copy number variations
Source: Sci Rep. 2016 Jul 6;6:29219. doi: 10.1038/srep29219 (PMC4933914; doi:10.1038/srep29219)
Supplement: Supplementary Table S5-S13 [file srep29219-s3.xls]

## Sheet: Table S5
	Table S5 CNV Segments of Nellore and HapMap cattle
	Chr	start	end	Nellore variant frequency	Hapmap variant frequency	Nellore gender Fst	HapMap gender Fst
	1	16947	19733	0.00178359	0.0157233	0.00238733	0.00082064
	1	19733	36337	0.00178359	0.0220126	0.00238733	9.64096e-05
	1	36337	45013	0.00475624	0.0408805	0.00187505	0.00049327
	1	45013	67130	0.00475624	0.0251572	0.00187505	0.000633908
	1	67130	78655	0.0130797	0.0251572	0.00291675	0.000633908
	1	78655	83412	0.0178359	0.0188679	0.00374124	0.00139417
	1	83412	89725	0.0166468	0.0141509	0.00346897	0.00333816
	1	89725	100260	0.00951249	0.0125786	0.00469396	0.00296252
	1	100260	105963	0.00237812	0.0125786	0.00145546	0.00296252
	1	105963	111645	0.00237812	0.00157233	0.00145546	0.000366233
	1	111645	124021	0.00059453	0.00157233	0.000794831	0.000366233
	1	124021	137548	0.00059453	0	0.000794831	0
	1	208728	278952	0.00059453	0	0.000445235	0
	1	650458	654881	0.00059453	0	0.000445235	0
	1	654881	687137	0.00118906	0	0.000891001	0
	1	687137	709892	0.00059453	0	0.000445235	0
	1	1325295	1343061	0.00059453	0	0.000445235	0
	1	1419261	1422523	0.0178359	0.0157233	0.00968769	0.00082064
	1	1422523	1428253	0.019025	0.0172956	0.010586	0.00109903
	1	1428253	1433438	0.0208086	0.0172956	0.0101731	0.00109903
	1	1433438	1436503	0.0208086	0.0157233	0.0101731	0.00082064
	1	1436503	1442463	0.0214031	0.0172956	0.0089743	0.00109903
	1	1442463	1453815	0.0208086	0.0157233	0.00854592	0.00082064
	1	1453815	1461503	0.0255648	0.0157233	0.00317937	0.00082064
	1	1461503	1470297	0.0249703	0.0141509	0.00288794	0.000564189
	1	1470297	1473797	0.0261593	0.0141509	0.00347876	0.000564189
	1	1473797	1485786	0.0255648	0.0125786	0.00317937	0.00033745
	1	1485786	1488431	0.0285375	0.0125786	0.0038043	0.00033745
	1	1488431	1495439	0.029132	0.0110063	0.00324659	0.000152644
	1	1495439	1497573	0.030321	0.0110063	0.00382962	0.000152644
	1	1497573	1499126	0.0326992	0.0110063	0.00259734	0.000152644
	1	1499126	1506862	0.0332937	0.0110063	0.00285044	0.000152644
	1	1506862	1511010	0.0350773	0.0110063	0.00365416	0.000152644
	1	1511010	1513277	0.0356718	0.00943396	0.00393574	3.01464e-05
	1	1513277	1517644	0.0356718	0.0110063	0.00393574	0.000152644
	1	1517644	1519754	0.0374554	0.0110063	0.00397891	0.000152644
	1	1519754	1522167	0.0380499	0.0110063	0.00348231	0.000152644
	1	1522167	1524000	0.039239	0.0110063	0.00327822	0.000152644
	1	1524000	1526720	0.0398335	0.0110063	0.00353721	0.000152644
	1	1526720	1528098	0.0410226	0.0110063	0.00407413	0.000152644
	1	1528098	1529411	0.0410226	0.0110063	0.00407413	0.000152644
	1	1529411	1533049	0.0416171	0.0172956	0.00435156	0.00109903
	1	1533049	1535527	0.0475624	0.0204403	0.00646716	0.00170248
	1	1535527	1539361	0.0541023	0.0204403	0.00473386	0.00170248
	1	1539361	1540262	0.0546968	0.0251572	0.00500013	2.34434e-07
	1	1540262	1541025	0.0564804	0.0251572	0.00434625	2.34434e-07
	1	1541025	1544163	0.0564804	0.0283019	0.00434625	9.21954e-05
	1	1544163	1553171	0.059453	0.0283019	0.00423426	9.21954e-05
	1	1553171	1554683	0.0600476	0.0283019	0.00448012	9.21954e-05
	1	1554683	1557330	0.0576694	0.0283019	0.00485764	9.21954e-05
	1	1557330	1564118	0.0487515	0.0220126	0.00156985	0.0020214
	1	1564118	1568515	0.0475624	0.0220126	0.00124294	0.0020214
	1	1568515	1569298	0.0475624	0.0220126	0.00167287	0.0020214
	1	1569298	1570091	0.0469679	0.0220126	0.00197084	0.0020214
	1	1570091	1570903	0.0457788	0.0220126	0.00209454	0.0020214
	1	1570903	1571674	0.0505351	0.0220126	0.00390037	0.0020214
	1	1571674	1576426	0.0546968	0.0220126	0.00577536	0.0020214
	1	1576426	1581283	0.0576694	0.0235849	0.00560268	0.00234905
	1	1581283	1582828	0.0588585	0.0235849	0.00616361	0.00234905
	1	1582828	1588366	0.0576694	0.0235849	0.00560268	0.00234905
	1	1588366	1590885	0.0558859	0.0235849	0.00479511	0.00234905
	1	1590885	1597837	0.0552913	0.0235849	0.00453543	0.00234905
	1	1597837	1600852	0.0541023	0.0251572	0.00549297	0.00268403
	1	1600852	1604699	0.0428062	0.0251572	0.0033982	0.00268403
	1	1604699	1612202	0.0356718	0.0251572	0.00393574	0.00268403
	1	1612202	1620089	0.0356718	0.0235849	0.00393574	0.00234905
	1	1620089	1625471	0.0309156	0.0220126	0.00413144	0.0020214
	1	1625471	1630187	0.0148633	0.0110063	0.00584841	0.000152644
	1	1630187	1636265	0	0.00157233	0	0.000366233
	1	1893592	1896112	0.00059453	0	0.000794831	0
	1	1896112	1905048	0.0434007	0.00314465	0.00124157	0.000733622
	1	1905048	1906755	0.048157	0.00314465	0.00020757	0.000733622
	1	1906755	1909391	0.0445898	0.00471698	0.000576602	0.00110217
	1	1909391	1913642	0.0445898	0.00943396	0.000576602	3.01464e-05
	1	1913642	1925652	0.0166468	0.0110063	0.020453	0.000152644
	1	1925652	1950638	0.0154578	0.0110063	0.0188208	0.000152644
	1	1950638	1953465	0.0380499	0.0125786	0.0205303	0.00033745
	1	1953465	1958832	0.0386445	0.0125786	0.0194753	0.00033745
	1	1958832	1964495	0.0410226	0.0110063	0.0172406	0.000152644
	1	1964495	1967669	0.0404281	0.0110063	0.0165732	0.000152644
	1	1967669	1975754	0.0380499	0.00943396	0.0170899	3.01464e-05
	1	1975754	1979693	0.0380499	0.00786164	0.0170899	6.63399e-06
	1	1979693	1983902	0.00237812	0.00628931	0.000234579	0.000155468
	1	1983902	1987926	0.00237812	0.00471698	0.000234579	0.00110217
	1	1987926	1991039	0.00178359	0.00314465	6.54902e-05	0.000733622
	1	1991039	2004603	0.00118906	0.00314465	0.000891001	0.000733622
	1	2211567	2270864	0.00059453	0	0.000445235	0
	1	2274455	2277983	0	0.00314465	0	0.0135647
	1	2277983	2280231	0	0.00157233	0	0.00677165
	1	2483778	2484715	0.00059453	0	0.000445235	0
	1	2484715	2489167	0.00118906	0	0.000891001	0
	1	2585803	2661202	0	0.00157233	0	0.000366233
	1	3181334	3210529	0.00059453	0	0.000794831	0
	1	3230920	3251407	0	0.00157233	0	0.000366233
	1	3599284	3605577	0.00059453	0	0.000445235	0
	1	4076896	4120669	0	0.00157233	0	0.00677165
	1	4120669	4126617	0.0160523	0.00786164	0.00379375	0.00189713
	1	4126617	4129667	0.0148633	0.00628931	0.00525223	0.000155468
	1	4129667	4131986	0.0118906	0.00314465	0.00679962	0.00199729
	1	4131986	4145943	0	0.00314465	0	0.00199729
	1	4145943	4160400	0	0.00314465	0	0.00199729
	1	4182166	4188166	0	0.00943396	0	0.00221484
	1	4188166	4203274	0.00059453	0.00943396	0.000445235	0.00221484
	1	4203274	4219292	0	0.00314465	0	0.000733622
	1	4363180	4369855	0	0.00628931	0	0.00147189
	1	4564983	4577608	0.00416171	0	0.00312781	0
	1	4635047	4644545	0.00059453	0	0.000445235	0
	1	4644545	4648383	0.00118906	0	2.51642e-05	0
	1	4648383	4650979	0.00178359	0	0.000115387	0
	1	4650979	4654050	0.00118906	0	0.000322687	0
	1	4933748	4961987	0.00059453	0	0.000794831	0
	1	5215101	5216534	0	0.00471698	0	0.000647832
	1	5402036	5437288	0.00059453	0	0.000445235	0
	1	5530288	5554268	0.00059453	0	0.000794831	0
	1	6081220	6102325	0	0.00157233	0	0.000366233
	1	6204523	6207314	0.00059453	0	0.000445235	0
	1	6312458	6321800	0.00118906	0.00157233	0.00159061	0.000366233
	1	6321800	6324488	0.00059453	0.00157233	0.000794831	0.000366233
	1	6324488	6326544	0.00059453	0	0.000794831	0
	1	6474048	6483810	0.00059453	0	0.000445235	0
	1	6962453	6967148	0.00059453	0	0.000445235	0
	1	6967148	6969184	0.00178359	0	0.0013373	0
	1	6969184	6972463	0.059453	0.00157233	0.0106938	0.00677165
	1	6972463	6975308	0.0297265	0.00157233	0.00917869	0.00677165
	1	6975308	6979889	0.00237812	0	0.000308712	0
	1	7099614	7106897	0.00059453	0	0.000445235	0
	1	7737998	7749985	0.00059453	0	0.000445235	0
	1	7914040	7932071	0.00059453	0	0.000445235	0
	1	8286930	8292036	0.00059453	0	0.000794831	0
	1	8578377	8583060	0.00059453	0	0.000794831	0
	1	8583060	8589904	0.00118906	0	2.51642e-05	0
	1	9616173	9620872	0.00059453	0	0.000445235	0
	1	9987750	9997599	0	0.00786164	0	0.00184277
	1	10534065	10557020	0	0.00314465	0	0.000733622
	1	10707230	10722572	0	0.00157233	0	0.000366233
	1	11288660	11303388	0.00059453	0	0.000445235	0
	1	11397167	11409745	0	0.00157233	0	0.000366233
	1	11763666	11767713	0.00059453	0.0283019	0.000445235	0.00151046
	1	11767713	11769851	0	0.00157233	0	0.00677165
	1	12285135	12291444	0	0.00471698	0	0.00707349
	1	12291444	12405650	0	0.00628931	0	0.00400721
	1	12405650	12436553	0	0.00786164	0	0.00231158
	1	12436553	12455185	0	0.00943396	0	0.0060299
	1	12455185	12464145	0	0.0110063	0	0.00839034
	1	12464145	12466018	0.00297265	0.0110063	0.000207927	0.00839034
	1	12466018	12467588	0.00356718	0.0125786	0.000108214	0.00653758
	1	12467588	12468631	0.00356718	0.0141509	0.000108214	0.00491139
	1	12468631	12469712	0.00356718	0.0267296	0.000108214	0.000462744
	1	12469712	12470824	0.00356718	0.0298742	0.000108214	0.00085671
	1	12470824	12475675	0.00356718	0.0330189	0.000108214	0.00364826
	1	12475675	12480057	0.00356718	0.0157233	0.000108214	0.00351872
	1	12480057	12484849	0.00356718	0.0125786	0.000108214	0.0060299
	1	12484849	12485452	0.0677765	0.0455975	0.00213978	0.00464163
	1	12485452	12486435	0.068371	0.0455975	0.00194241	0.00464163
	1	12486435	12488078	0.0671819	0.0393082	0.00180878	0.00350781
	1	12488078	12488650	0.0659929	0.0393082	0.00199908	0.00350781
	1	12488650	12489508	0.0624257	0.0393082	0.00308866	0.00350781
	1	12489508	12490177	0.00535077	0.00628931	0.00410931	0.00400721
	1	12490177	12507797	0.00059453	0.00628931	0.000794831	0.00400721
	1	12507797	12510278	0.00118906	0.00628931	2.51642e-05	0.00400721
	1	12510278	12516439	0.00059453	0.00628931	0.000794831	0.00400721
	1	12516439	12519912	0.00118906	0.00628931	0.00159061	0.00400721
	1	12519912	12524796	0.00237812	0.00628931	0.000645951	0.00400721
	1	12524796	12548016	0.00059453	0	0.000794831	0
	1	12846641	12872399	0	0.00628931	0	0.00147189
	1	12872399	12874689	0.00059453	0.00628931	0.000794831	0.00147189
	1	12874689	12885445	0.00059453	0.00471698	0.000794831	0.00110217
	1	12885445	12925906	0.00059453	0	0.000794831	0
	1	13349186	13358880	0	0.00157233	0	0.000366233
	1	13492766	13522400	0.00059453	0	0.000445235	0
	1	13522400	13590723	0.00059453	0	0.000794831	0
	1	13590723	13598444	0.00118906	0	0.0011926	0
	1	13598444	13630921	0.00059453	0	0.000794831	0
	1	13757605	13759648	0.00118906	0.00157233	2.51642e-05	0.000366233
	1	13759648	13766201	0.00059453	0.00157233	0.000794831	0.000366233
	1	13781508	13783730	0.00059453	0	0.000445235	0
	1	13810559	13822604	0	0.00314465	0	0.00199729
	1	13822604	13826991	0	0.00157233	0	0.000366233
	1	13923360	13951505	0.00059453	0	0.000445235	0
	1	14076997	14095677	0.00059453	0	0.000794831	0
	1	14285610	14287780	0	0.0188679	0	6.08726e-05
	1	14693262	14717338	0.00059453	0	0.000445235	0
	1	14768759	14781324	0.00118906	0	2.51642e-05	0
	1	14961941	14970567	0.00059453	0	0.000445235	0
	1	14971250	14976094	0.00059453	0	0.000445235	0
	1	15543822	15570701	0	0.00157233	0	0.00677165
	1	15693197	15698770	0.00059453	0	0.000445235	0
	1	15698770	15718283	0.00118906	0	2.51642e-05	0
	1	15847656	15961582	0.00237812	0	0.000308712	0
	1	15961582	15970854	0.00237812	0.00471698	0.000308712	0.00110217
	1	15970854	15976386	0.0059453	0.0125786	1.92371e-05	0.00296252
	1	15976386	15984544	0.0130797	0.0125786	0.00130616	0.00296252
	1	15984544	15985548	0.105232	0.0613208	2.254e-05	0.000536352
	1	15985548	15992396	0.108205	0.0660377	3.53106e-05	0.000832219
	1	15992396	15995168	0.107015	0.0660377	3.68999e-05	0.000832219
	1	15995168	15996018	0.107015	0.0644654	3.68999e-05	0.000746435
	1	15996018	15996851	0.107015	0.0628931	3.68999e-05	0.000602355
	1	15996851	16021282	0.00237812	0	0.000308712	0
	1	16021282	16023240	0.0184304	0.0581761	0.0058582	0.00105546
	1	16023240	16061887	0.00237812	0	0.000308712	0
	1	16061887	16069418	0.00118906	0	2.51642e-05	0
	1	16097234	16103058	0	0.00157233	0	0.000366233
	1	16103058	16106986	0	0.00314465	0	0.00199729
	1	16313323	16317681	0.00059453	0	0.000445235	0
	1	16317681	16340891	0.00118906	0	0.000891001	0
	1	16340891	16348759	0.00059453	0	0.000445235	0
	1	16548411	16563563	0	0.00157233	0	0.00677165
	1	16660930	16670513	0.00059453	0	0.000445235	0
	1	16670513	16686773	0.00118906	0	0.000891001	0
	1	16740283	16751754	0	0.00157233	0	0.00677165
	1	16767098	16839915	0.00059453	0	0.000445235	0
	1	16839915	16854396	0.00059453	0.00157233	0.000445235	0.00677165
	1	16854396	16904343	0.00059453	0	0.000445235	0
	1	16904343	16958282	0.00059453	0.00157233	0.000445235	0.000366233
	1	16958282	16982946	0.00059453	0	0.000445235	0
	1	16982946	17002967	0.00059453	0.00314465	0.000445235	0.000733622
	1	17002967	17056540	0.00059453	0	0.000445235	0
	1	17056540	17065645	0.00059453	0.00157233	0.000445235	0.000366233
	1	17065645	17257397	0.00059453	0	0.000445235	0
	1	17257397	17306893	0.00059453	0.00157233	0.000445235	0.000366233
	1	17306893	17382655	0.00059453	0	0.000445235	0
	1	17382655	17408264	0.00178359	0	0.0013373	0
	1	17408264	17438545	0.00059453	0	0.000445235	0
	1	17438545	17444174	0.00178359	0	0.0013373	0
	1	17444174	17452956	0.00178359	0.00157233	0.0013373	0.00677165
	1	17452956	17466212	0.00118906	0.00157233	0.000891001	0.00677165
	1	17466212	17487893	0.00059453	0	0.000445235	0
	1	17487893	17499094	0.00118906	0	2.51642e-05	0
	1	17499094	17502848	0.00059453	0	0.000445235	0
	1	17502848	17504974	0.00059453	0.00314465	0.000445235	0.00199729
	1	17504974	17506463	0.00118906	0.00157233	0.000891001	0.00677165
	1	17506463	17508132	0.00118906	0.00314465	0.000891001	0.00199729
	1	17508132	17512193	0.00118906	0.00471698	0.000891001	0.000647832
	1	17512193	17524232	0.00118906	0	0.000891001	0
	1	17524232	17844219	0.00059453	0	0.000445235	0
	1	17844219	17845175	0.00118906	0.00157233	0.000322687	0.000366233
	1	17845175	17851162	0.00356718	0.00314465	0.00115526	0.000733622
	1	17851162	17856986	0.0332937	0.0141509	0.00730242	0.000564189
	1	17856986	17863776	0.0570749	0.0141509	0.00593976	0.000564189
	1	17863776	17865640	0.0570749	0.0157233	0.00593976	1.3374e-05
	1	17865640	17866653	0.0552913	0.0157233	0.00588841	1.3374e-05
	1	17866653	17867637	0.0350773	0.0125786	0.008411	0.000312917
	1	17867637	17871137	0.029132	0.0125786	0.00831452	0.000312917
	1	17871137	17872041	0.0273484	0.0110063	0.00845151	0.000684523
	1	17872041	17873260	0.0219976	0.00628931	0.0106981	0.00400721
	1	17873260	17874778	0.0172414	0.00471698	0.00721901	0.000647832
	1	17874778	17878138	0.0118906	0	0.00496454	0
	1	17878138	17879651	0.00118906	0	0.000322687	0
	1	17879651	17934243	0.00059453	0	0.000445235	0
	1	17934243	17955617	0.00118906	0	2.51642e-05	0
	1	17955617	18052292	0.00059453	0	0.000445235	0
	1	18052292	18062982	0.00059453	0.00157233	0.000445235	0.000366233
	1	18062982	18275582	0.00059453	0	0.000445235	0
	1	18275582	18285474	0.00118906	0	0.000891001	0
	1	18285474	18328409	0.00059453	0	0.000445235	0
	1	18328409	18338247	0.00178359	0.00157233	0.000415502	0.00677165
	1	18338247	18499976	0.00059453	0	0.000445235	0
	1	18499976	18505965	0.00178359	0	6.54902e-05	0
	1	18505965	18506768	0.00237812	0	0.000308712	0
	1	18506768	18508517	0.00178359	0	0.0013373	0
	1	18508517	18860670	0.00059453	0	0.000445235	0
	1	18860670	18880407	0.00059453	0.00314465	0.000445235	0.00199729
	1	18880407	19142015	0.00059453	0	0.000445235	0
	1	19142015	19145160	0.00713436	0	0.00537802	0
	1	19145160	19488248	0.00059453	0	0.000445235	0
	1	19488248	19494684	0.00059453	0.00157233	0.000445235	0.00677165
	1	19494684	19572334	0.00059453	0	0.000445235	0
	1	19572334	19802589	0.00059453	0.00314465	0.000445235	0.000733622
	1	19802589	19851026	0.00059453	0.00157233	0.000445235	0.000366233
	1	19851026	20049952	0.00059453	0	0.000445235	0
	1	20049952	20051940	0.00118906	0	0.000891001	0
	1	20051940	20057508	0.00118906	0.00157233	0.000891001	0.000366233
	1	20057508	20060680	0.00118906	0	0.000891001	0
	1	20060680	20198830	0.00059453	0	0.000445235	0
	1	20198830	20200066	0.00118906	0	0.000668052	0
	1	20200066	20210312	0.00416171	0	0.000260992	0
	1	20210312	20213558	0.0059453	0	0.000311313	0
	1	20213558	20216800	0.00416171	0	0.00115402	0
	1	20216800	20223615	0.00297265	0	0.000633412	0
	1	20223615	20670704	0.00059453	0	0.000445235	0
	1	20670704	20696207	0.00118906	0	0.000891001	0
	1	20696207	20700573	0.00237812	0	0.000755335	0
	1	20700573	20703418	0.00118906	0	0.000891001	0
	1	20703418	21015643	0.00059453	0	0.000445235	0
	1	21018991	21021264	0.00059453	0	0.000794831	0
	1	21504150	21511624	0.00951249	0	0.00524217	0
	1	21511624	21514885	0.010107	0	0.0040185	0
	1	21514885	21525169	0.0118906	0	0.00528999	0
	1	21525169	21538209	0.00178359	0	0.0013373	0
	1	21538209	21544137	0.00059453	0	0.000445235	0
	1	21805295	21815671	0.00059453	0	0.000445235	0
	1	21815671	21823417	0.00118906	0	0.000891001	0
	1	22138411	22143254	0.00059453	0	0.000794831	0
	1	22603332	22646444	0	0.00157233	0	0.00677165
	1	22957764	22964868	0.00118906	0	2.51642e-05	0
	1	22964868	22974870	0.00118906	0.00157233	2.51642e-05	0.000366233
	1	23233384	23242904	0	0.00157233	0	0.000366233
	1	23718905	23725667	0	0.00157233	0	0.00677165
	1	24888509	24913436	0	0.00314465	0	0.0135647
	1	24980365	24996946	0	0.0220126	0	0.00103788
	1	25205821	25221464	0	0.00628931	0	0.00147189
	1	25221464	25234958	0	0.00157233	0	0.00677165
	1	25489356	25510793	0.00059453	0	0.000445235	0
	1	26473297	26508296	0	0.00471698	0	0.00110217
	1	26508296	26512669	0	0.00786164	0	0.00184277
	1	26525796	26532034	0	0.00471698	0	0.00110217
	1	26532034	26533850	0	0.00157233	0	0.000366233
	1	26544273	26549372	0.00178359	0	0.000415502	0
	1	26779388	26786466	0	0.00157233	0	0.000366233
	1	27057274	27066241	0	0.00157233	0	0.00677165
	1	27076387	27109957	0.00059453	0	0.000794831	0
	1	27214183	27218286	0	0.00157233	0	0.00677165
	1	27218286	27221009	0.00118906	0.00471698	0.000891001	0.00811813
	1	27278502	27281686	0.00059453	0	0.000794831	0
	1	27390245	27402147	0	0.0125786	0	0.00033745
	1	27402147	27419247	0	0.00314465	0	0.000733622
	1	27419247	27433749	0.00118906	0.00314465	0.00159061	0.000733622
	1	27457470	27460341	0.00059453	0	0.000794831	0
	1	27460341	27461010	0.00237812	0.00157233	0.000149233	0.000366233
	1	27461010	27462684	0.00297265	0.00157233	0.000207927	0.000366233
	1	27462684	27463446	0.00356718	0.00157233	0.000395923	0.000366233
	1	27463446	27465349	0.00297265	0.00157233	0.000207927	0.000366233
	1	27465349	27467048	0.00237812	0.00157233	0.000308712	0.000366233
	1	27467048	27469186	0.00118906	0.00157233	2.51642e-05	0.000366233
	1	27469186	27484683	0.00059453	0.00157233	0.000794831	0.000366233
	1	27602670	27626324	0	0.00157233	0	0.000366233
	1	27726242	27730401	0	0.00157233	0	0.000366233
	1	27730401	27738822	0	0.00943396	0	0.00221484
	1	27738822	27749786	0	0.0125786	0	0.00296252
	1	27782968	27786985	0.00118906	0	0.000891001	0
	1	27786985	27793631	0.00178359	0	0.0013373	0
	1	27810197	27813649	0.00059453	0	0.000445235	0
	1	28020114	28032572	0.00059453	0	0.000445235	0
	1	28213283	28239464	0.00059453	0	0.000794831	0
	1	28304658	28314651	0.00416171	0	0.00558375	0
	1	28652755	28663820	0	0.00314465	0	0.000733622
	1	28663820	28665339	0	0.00157233	0	0.000366233
	1	28788075	28790870	0.00059453	0	0.000445235	0
	1	28864578	28913936	0.00059453	0	0.000445235	0
	1	28913936	28915875	0.00059453	0.00786164	0.000445235	0.00184277
	1	28915875	29229102	0.00059453	0	0.000445235	0
	1	29229102	29236273	0.00118906	0	0.000668052	0
	1	29236273	29483674	0.00059453	0	0.000445235	0
	1	29541765	29546168	0.00059453	0	0.000445235	0
	1	29644479	29648328	0.00059453	0	0.000794831	0
	1	29648328	29655324	0.00297265	0.00157233	0.0016847	0.000366233
	1	29655324	29657672	0.00178359	0	0.000415502	0
	1	29657672	29703470	0.00059453	0	0.000794831	0
	1	29703470	29709407	0.00118906	0	0.00159061	0
	1	29709407	29731267	0.00297265	0	9.58988e-06	0
	1	29731267	29770796	0.00237812	0	0.000308712	0
	1	29770796	29790142	0.00297265	0	0.000484663	0
	1	29790142	29808427	0.00237812	0	0.000308712	0
	1	29849130	29858892	0.00059453	0	0.000445235	0
	1	29907369	29915485	0	0.00314465	0	0.00199729
	1	29915485	29918587	0	0.00157233	0	0.00677165
	1	30176086	30188410	0.00059453	0	0.000445235	0
	1	30213923	30224415	0.00059453	0	0.000445235	0
	1	30475796	30488209	0	0.00157233	0	0.000366233
	1	30524994	30536478	0	0.00157233	0	0.00677165
	1	30648159	30649769	0	0.00471698	0	0.00110217
	1	30926029	30933043	0	0.00157233	0	0.000366233
	1	31641787	31663083	0.00059453	0	0.000794831	0
	1	31663083	31670765	0.00118906	0	0.00159061	0
	1	31670765	31686841	0.0214031	0.00943396	0.000549486	0.00454241
	1	31686841	31695808	0.296671	0.0440252	0.00475121	0.00635926
	1	31695808	31699505	0.00832342	0	0.00353321	0
	1	31699505	31700738	0.010107	0	0.00432486	0
	1	31700738	31703728	0.00356718	0	0.00102963	0
	1	31703728	31713817	0.00178359	0	0.000462368	0
	1	31778342	31796412	0.00118906	0	0.00159061	0
	1	31960417	31991587	0.00059453	0	0.000445235	0
	1	32129574	32134740	0.00118906	0.00157233	2.51642e-05	0.00677165
	1	32134740	32138151	0.020214	0.0597484	0.00224872	0.0687844
	1	32138151	32142914	0.0208086	0.0597484	0.00253571	0.0687844
	1	32142914	32153090	0.00059453	0	0.000445235	0
	1	32158488	32165464	0.00475624	0	0.000101018	0
	1	32165464	32172030	0.00475624	0	0.000101018	0
	1	32172030	32183549	0.00118906	0	0.000891001	0
	1	32486191	32498895	0.00059453	0	0.000445235	0
	1	32549267	32558213	0.00059453	0	0.000445235	0
	1	32596343	32622814	0.00059453	0	0.000794831	0
	1	32622814	32632978	0.00653983	0.00314465	0.00204622	0.000733622
	1	32632978	32642200	0.00772889	0.00471698	0.00283614	0.00110217
	1	32642200	32656512	0.00059453	0.00314465	0.000445235	0.000733622
	1	32661408	32671011	0	0.00314465	0	0.0135647
	1	32689185	32706660	0.00059453	0	0.000794831	0
	1	32816221	32835042	0	0.00157233	0	0.000366233
	1	32871467	32881084	0	0.00157233	0	0.000366233
	1	33024998	33050023	0	0.00157233	0	0.000366233
	1	33162496	33184883	0	0.00157233	0	0.000366233
	1	33208399	33243004	0	0.0204403	0	0.00420959
	1	33243004	33243608	0.059453	0.0298742	0.0214244	0.00114252
	1	33243608	33254585	0.059453	0.00943396	0.0214244	0.00130183
	1	33254585	33258791	0.00118906	0	0.000891001	0
	1	33299680	33310811	0.00059453	0	0.000445235	0
	1	33343019	33362219	0.00535077	0.00157233	0.0036267	0.000366233
	1	33362219	33368555	0	0.00157233	0	0.000366233
	1	33413915	33418845	0.0713436	0.0283019	0.00947299	0.0032476
	1	33448943	33455787	0.00059453	0	0.000445235	0
	1	34127152	34140085	0.00059453	0	0.000445235	0
	1	34177683	34179096	0.0321046	0.0125786	0.00386048	0.00288892
	1	34179096	34190775	0.0326992	0.0125786	0.0041572	0.00288892
	1	34190775	34207573	0.0332937	0.0125786	0.00446019	0.00288892
	1	34207573	34217178	0.00297265	0.00471698	0.00223149	0.00707349
	1	34217178	34222235	0.00178359	0	0.0013373	0
	1	34222235	34236323	0.00118906	0	0.000891001	0
	1	34236323	34240957	0.00059453	0	0.000445235	0
	1	34538143	34541863	0.00059453	0	0.000445235	0
	1	35358526	35366206	0.00535077	0	0.00402628	0
	1	35675005	35682377	0.00118906	0	0.000891001	0
	1	35837666	35858538	0.00059453	0	0.000445235	0
	1	35886275	35891389	0	0.00157233	0	0.000366233
	1	35936858	35944652	0	0.00157233	0	0.000366233
	1	35944652	35946066	0	0.00314465	0	0.00278373
	1	35946066	35948096	0	0.00157233	0	0.00677165
	1	36675769	36699246	0.00059453	0	0.000794831	0
	1	36699246	36710870	0.00535077	0	0.00718769	0
	1	36841840	36856368	0.00059453	0	0.000794831	0
	1	36864338	36866457	0.00059453	0	0.000445235	0
	1	37026043	37034364	0.00178359	0	0.0013373	0
	1	37072326	37092931	0.00059453	0	0.000445235	0
	1	37297430	37303262	0	0.00157233	0	0.000366233
	1	37343912	37346118	0	0.0204403	0	0.0832326
	1	37346118	37364851	0	0.0220126	0	0.0902305
	1	37364851	37370371	0	0.0267296	0	0.0706176
	1	37370371	37377833	0	0.0251572	0	0.0762805
	1	37377833	37474773	0	0.0220126	0	0.0902305
	1	37474773	37482896	0.00178359	0.0220126	0.000462368	0.0902305
	1	37482896	37490868	0.00059453	0.0220126	0.000445235	0.0902305
	1	37490868	37693374	0	0.0220126	0	0.0902305
	1	37693374	37699476	0	0.0204403	0	0.0832326
	1	37786353	37794084	0.00059453	0	0.000445235	0
	1	37851214	37852859	0.00059453	0	0.000445235	0
	1	37930436	37937528	0	0.00157233	0	0.000366233
	1	38302172	38330161	0.00059453	0	0.000794831	0
	1	38607510	38613687	0.00059453	0	0.000445235	0
	1	38613687	38618819	0.00356718	0.00157233	0.000131215	0.000366233
	1	38863022	38867297	0	0.00471698	0	0.00105086
	1	39414144	39431069	0	0.00157233	0	0.000366233
	1	39589533	39599951	0	0.00157233	0	0.000366233
	1	39615969	39616567	0.00178359	0	6.54902e-05	0
	1	39616567	39625351	0.00237812	0	0.000308712	0
	1	39628574	39637758	0.00118906	0	0.000891001	0
	1	39671026	39686594	0.00118906	0	0.00159061	0
	1	40021469	40145301	0	0.00157233	0	0.000366233
	1	40145301	40148018	0.00059453	0.00157233	0.000445235	0.000366233
	1	40148018	40152392	0.00118906	0.00157233	0.000891001	0.000366233
	1	40152392	40169491	0.00535077	0.00157233	0.00402628	0.000366233
	1	40169491	40170877	0.00237812	0.00157233	0.00178413	0.000366233
	1	40170877	40460253	0	0.00157233	0	0.000366233
	1	40460253	40465985	0.00059453	0.00157233	0.000794831	0.000366233
	1	40465985	40467693	0.00416171	0.00314465	4.43284e-09	0.000733622
	1	40467693	40621580	0	0.00157233	0	0.000366233
	1	40621580	40641684	0.00059453	0.00157233	0.000445235	0.000366233
	1	40641684	40932376	0	0.00157233	0	0.000366233
	1	40932376	40946081	0.00059453	0.00157233	0.000445235	0.000366233
	1	40946081	40962307	0.00059453	0.00314465	0.000445235	0.000733622
	1	40962307	40967217	0.00416171	0.00628931	0.00138848	0.00147189
	1	40967217	40986370	0.00059453	0.00157233	0.000794831	0.000366233
	1	40986370	41048488	0	0.00157233	0	0.000366233
	1	41048488	41089334	0.00356718	0.00157233	0.00478321	0.000366233
	1	41089334	41108223	0.00416171	0.00157233	0.00314272	0.000366233
	1	41108223	41113221	0.00178359	0.00157233	0.00238733	0.000366233
	1	41113221	41121515	0.00118906	0.00157233	0.00159061	0.000366233
	1	41121515	41513382	0	0.00157233	0	0.000366233
	1	41513382	41517187	0.00059453	0.00157233	0.000445235	0.000366233
	1	41517187	41931313	0	0.00157233	0	0.000366233
	1	41931313	41939116	0.00059453	0.00157233	0.000445235	0.000366233
	1	41939116	41956221	0.00059453	0	0.000445235	0
	1	42116347	42119177	0.00118906	0	2.51642e-05	0
	1	42119177	42125128	0.00356718	0.00628931	0.000999118	0.00147189
	1	42125128	42129815	0.00356718	0.0267296	0.000999118	6.63318e-05
	1	42129815	42133194	0.00237812	0.0283019	0.000308712	8.77617e-05
	1	42133194	42135600	0	0.0283019	0	8.77617e-05
	1	42135600	42189308	0	0.0298742	0	0.000146573
	1	42189308	42190693	0	0.0267296	0	2.44937e-05
	1	42190693	42200489	0	0.00314465	0	0.000733622
	1	42224589	42230085	0.0196195	0	0.000285486	0
	1	42253560	42257645	0	0.0220126	0	0.000233304
	1	42257645	42263658	0	0.0283019	0	8.77617e-05
	1	42263658	42266979	0	0.0267296	0	2.44937e-05
	1	42295681	42325082	0	0.00157233	0	0.00677165
	1	43054086	43067020	0	0.00157233	0	0.000366233
	1	44235900	44242697	0.00475624	0	7.98294e-05	0
	1	44242697	44249078	0.0059453	0	0.000304788	0
	1	44249078	44250030	0.00416171	0	0.000260992	0
	1	44500934	44504729	0	0.00157233	0	0.00677165
	1	44534709	44536105	0	0.00314465	0	0.00199729
	1	44536105	44536920	0	0.00471698	0	0.000647832
	1	44536920	44549609	0	0.00628931	0	0.000155468
	1	44549609	44565313	0	0.00471698	0	0.00110217
	1	44565313	44583935	0	0.00628931	0	0.000155468
	1	44583935	44605062	0	0.00471698	0	0.00110217
	1	44841611	44934658	0	0.00157233	0	0.00677165
	1	45002577	45019582	0.00059453	0	0.000445235	0
	1	45019582	45038244	0.00237812	0	5.03885e-05	0
	1	45038244	45052090	0.00356718	0.00157233	0.000832492	0.00677165
	1	45052090	45056994	0.00475624	0.00157233	0.00202313	0.00677165
	1	45056994	45058993	0.0059453	0.00157233	0.00337948	0.00677165
	1	45058993	45068624	0.00713436	0.00157233	0.00304196	0.00677165
	1	45068624	45069323	0.0124851	0.00314465	0.00423064	0.00278373
	1	45069323	45074924	0.0130797	0.00314465	0.00348572	0.00278373
	1	45074924	45084940	0.0130797	0.00157233	0.00348572	0.00677165
	1	45084940	45091547	0.00951249	0.00157233	0.00264032	0.00677165
	1	45091547	45099141	0.00891795	0.00157233	0.00342509	0.00677165
	1	45099141	45105482	0.00772889	0.00157233	0.00556129	0.00677165
	1	45105482	45117861	0.00356718	0	0.00240167	0
	1	45117861	45126351	0.00297265	0	0.0016847	0
	1	45136261	45141648	0	0.00314465	0	0.000549783
	1	45148191	45154561	0.00059453	0.00157233	0.000445235	0.000366233
	1	45154561	45156532	0.00178359	0.00314465	0.000546979	0.00278373
	1	45156532	45157959	0.00118906	0.00314465	0.0011926	0.00278373
	1	45157959	45160909	0.00118906	0.00157233	0.0011926	0.00677165
	1	45160909	45167583	0.00059453	0.00157233	0.000794831	0.00677165
	1	45167583	45179433	0	0.00157233	0	0.00677165
	1	45179433	45180979	0.00237812	0.00157233	0.000308712	0.00677165
	1	45180979	45186467	0.00237812	0.00314465	0.000308712	0.00278373
	1	45186467	45194358	0.00297265	0.00314465	0.000484663	0.00278373
	1	45194358	45201192	0.00297265	0.00157233	0.000484663	0.00677165
	1	45340176	45349328	0.00118906	0	0.00159061	0
	1	45349328	45355168	0.00416171	0	0.000350852	0
	1	45355168	45380977	0.00475624	0	0.000757075	0
	1	45688476	45693685	0.00059453	0	0.000794831	0
	1	45815461	45817483	0.00059453	0	0.000794831	0
	1	45817483	45824737	0.00118906	0	0.00159061	0
	1	46151999	46159469	0	0.00157233	0	0.00677165
	1	46159469	46181991	0.00059453	0.00157233	0.000445235	0.00677165
	1	46181991	46215277	0	0.00157233	0	0.00677165
	1	46308575	46325394	0.00059453	0	0.000445235	0
	1	47076387	47110391	0	0.00314465	0	0.000733622
	1	47412064	47427362	0	0.00157233	0	0.000366233
	1	47427362	47438301	0.00059453	0.00157233	0.000445235	0.000366233
	1	47438301	47447607	0	0.00157233	0	0.000366233
	1	47548592	47553975	0.00059453	0	0.000445235	0
	1	47976273	47985440	0.00118906	0	0.000891001	0
	1	48065167	48072415	0	0.00628931	0	0.0272152
	1	48607576	48625746	0.00059453	0	0.000794831	0
	1	48814045	48827207	0.00059453	0	0.000794831	0
	1	48827207	48833934	0.00059453	0.00628931	0.000794831	0.00400721
	1	48833934	48837161	0.00118906	0.00628931	0.00159061	0.00400721
	1	48837161	48847025	0.00118906	0.00471698	0.00159061	0.00707349
	1	48847025	48851987	0	0.00471698	0	0.00707349
	1	48895693	48915067	0	0.00157233	0	0.000366233
	1	49124300	49140863	0.00059453	0	0.000445235	0
	1	49218542	49220803	0.0231867	0.0141509	0.000381685	0.000171307
	1	49286626	49310433	0.00059453	0	0.000445235	0
	1	49313541	49315286	0.00059453	0	0.000445235	0
	1	50040614	50072631	0	0.0125786	0	0.00263483
	1	50610120	50616366	0	0.0110063	0	0.000152644
	1	50839620	50857462	0.00059453	0	0.000445235	0
	1	51902748	51911781	0.00059453	0	0.000445235	0
	1	52030982	52055049	0.00059453	0	0.000794831	0
	1	52114056	52119241	0.00059453	0	0.000445235	0
	1	52119241	52120546	0.00297265	0.077044	0.000633412	0.00573699
	1	52120546	52121723	0.00297265	0.0786164	0.000633412	0.00532196
	1	52121723	52122517	0.00297265	0.0754717	0.000633412	0.00618473
	1	52208825	52227088	0.00059453	0	0.000445235	0
	1	52860707	52865811	0	0.00157233	0	0.000366233
	1	54470324	54482098	0.00178359	0	0.00238733	0
	1	55265079	55313476	0.00059453	0	0.000445235	0
	1	57370420	57374750	0.00059453	0	0.000794831	0
	1	57374750	57387896	0.00118906	0	2.51642e-05	0
	1	57387896	57394812	0.00059453	0	0.000794831	0
	1	58431477	58435550	0.0124851	0	0.0168924	0
	1	58435550	58444431	0.0267539	0	0.0345068	0
	1	58527290	58545672	0.00059453	0	0.000445235	0
	1	58658069	58698372	0	0.00628931	0	0.00147189
	1	58698372	58699163	0.00059453	0.00628931	0.000445235	0.00147189
	1	58699163	58700039	0.0564804	0.00786164	0.0161918	0.00184277
	1	58700039	58703363	0.058264	0.00786164	0.0135968	0.00184277
	1	58703363	58705141	0.00118906	0	2.51642e-05	0
	1	58705141	58705645	0.00059453	0	0.000794831	0
	1	59904199	59946118	0	0.00471698	0	0.00110217
	1	60562020	60650102	0.00059453	0	0.000445235	0
	1	61320713	61324914	0.00416171	0	0.0023594	0
	1	61324914	61329180	0.00178359	0	0.000812242	0
	1	61386982	61390655	0	0.00471698	0	0.000647832
	1	61390655	61398690	0	0.00628931	0	0.000155468
	1	62165206	62171526	0	0.0377358	0	0.000963292
	1	62809269	62811670	0.00059453	0	0.000445235	0
	1	62811670	62816801	0.00118906	0	0.000891001	0
	1	63055840	63065169	0	0.0440252	0	0.00148902
	1	63065169	63067451	0	0.0408805	0	0.00485618
	1	64374672	64380066	0.00059453	0	0.000445235	0
	1	64406327	64410528	0	0.00471698	0	0.00110217
	1	64589884	64637164	0.00059453	0	0.000794831	0
	1	65212897	65223738	0	0.00157233	0	0.00677165
	1	66410109	66419317	0.00059453	0	0.000794831	0
	1	66419317	66422032	0.00118906	0	0.00159061	0
	1	66422032	66423208	0.00059453	0	0.000794831	0
	1	66454459	66464613	0	0.00157233	0	0.00677165
	1	66724420	66731604	0.00059453	0	0.000794831	0
	1	66731604	66748211	0.00118906	0	2.51642e-05	0
	1	66748211	66750634	0.00059453	0	0.000445235	0
	1	67702576	67734488	0.00059453	0	0.000794831	0
	1	67800715	67808111	0.00059453	0	0.000445235	0
	1	67923336	67932398	0.00059453	0	0.000794831	0
	1	67932398	67942115	0.00178359	0	0.000415502	0
	1	67942115	67952447	0.00118906	0	2.51642e-05	0
	1	67952447	67954381	0.00237812	0	0.000308712	0
	1	67954381	67958691	0.00118906	0	0.000891001	0
	1	68064833	68088397	0.00059453	0	0.000445235	0
	1	68138325	68155538	0.00059453	0	0.000445235	0
	1	68174701	68177184	0	0.00157233	0	0.000366233
	1	68177184	68221434	0.00059453	0.00157233	0.000794831	0.000366233
	1	68221434	68223445	0.00059453	0	0.000794831	0
	1	68408491	68475812	0	0.00314465	0	0.000733622
	1	68522988	68533156	0.00059453	0	0.000445235	0
	1	68627406	68632412	0.00059453	0	0.000794831	0
	1	68898375	68909418	0.00059453	0	0.000445235	0
	1	69201417	69205418	0.00178359	0	0.000415502	0
	1	69205418	69211537	0.0225922	0.0204403	0.00230371	0.0170875
	1	69211537	69213650	0.0838288	0.0251572	0.00066647	0.0125089
	1	69213650	69214650	0.0838288	0.0267296	0.00066647	0.0114286
	1	69214650	69217942	0.0790725	0.0267296	0.00137152	0.0114286
	1	69217942	69219486	0.0743163	0.0267296	0.00240491	0.0114286
	1	69889475	69894384	0.00059453	0	0.000445235	0
	1	70745934	70749256	0.00237812	0	0.00318501	0
	1	70749256	70757424	0.0124851	0.00314465	0.0168924	0.000549783
	1	70757424	70761742	0.0148633	0.00314465	0.0201586	0.000549783
	1	70761742	70764397	0.0172414	0.00314465	0.0206992	0.000549783
	1	70764397	70769305	0.0196195	0.0110063	0.0189139	0.00102182
	1	70769305	70772172	0.0267539	0.0110063	0.0216001	0.00102182
	1	70772172	70774887	0.0231867	0.00943396	0.0213604	0.00135111
	1	70774887	70775793	0.0219976	0.00943396	0.0246403	0.00135111
	1	70775793	70777601	0.0214031	0.00943396	0.023821	0.00135111
	1	70777601	70781667	0.0208086	0.00943396	0.0230032	0.00135111
	1	70781667	70782268	0.0118906	0.00157233	0.0109475	0.00677165
	1	70904134	70949632	0.00356718	0	0.00478321	0
	1	70949632	70968244	0.00178359	0	0.00238733	0
	1	72862131	72897639	0.00059453	0.00157233	0.000794831	0.000366233
	1	72897639	72931620	0.00059453	0	0.000794831	0
	1	72999490	73014484	0.00059453	0	0.000794831	0
	1	73074825	73075709	0.00059453	0	0.000794831	0
	1	73075709	73077982	0.00118906	0	2.51642e-05	0
	1	73077982	73079623	0.00059453	0	0.000794831	0
	1	73123910	73129524	0	0.0172956	0	0.023043
	1	73129524	73136038	0	0.0188679	0	0.0195665
	1	73136038	73153595	0	0.0204403	0	0.0248196
	1	73153595	73183484	0	0.0235849	0	0.0360509
	1	73183484	73187965	0	0.0220126	0	0.03033
	1	73187965	73208835	0	0.0235849	0	0.0360509
	1	73208835	73227531	0	0.0204403	0	0.0248196
	1	73227531	73239166	0	0.0188679	0	0.028702
	1	73245560	73262189	0.00118906	0	2.51642e-05	0
	1	73262189	73273238	0.00059453	0	0.000794831	0
	1	73476474	73485912	0.00118906	0	2.51642e-05	0
	1	73485912	73488612	0.00535077	0	0.000197175	0
	1	73679037	73704842	0	0.00157233	0	0.000366233
	1	74440913	74456850	0.00118906	0	2.51642e-05	0
	1	74456850	74459840	0.00059453	0	0.000445235	0
	1	74884007	74889706	0.00475624	0	0.000131503	0
	1	74889706	74893203	0.00653983	0	0.000914864	0
	1	74893203	74896381	0.00356718	0	0.00240167	0
	1	74896381	74917513	0.00297265	0	0.00398364	0
	1	74917513	74966383	0.00059453	0	0.000794831	0
	1	75069549	75116863	0.00059453	0	0.000445235	0
	1	75234476	75239933	0	0.00314465	0	0.000733622
	1	75239933	75272133	0	0.00628931	0	0.00147189
	1	75987278	76013018	0	0.0110063	0	0.00258809
	1	76013018	76016310	0.00118906	0.0235849	0.000891001	0.000483341
	1	76016310	76045397	0	0.0110063	0	0.00258809
	1	76468213	76470326	0	0.0220126	0	0.0455565
	1	76972307	76978784	0	0.00157233	0	0.000366233
	1	78194610	78204498	0	0.00157233	0	0.000366233
	1	79042887	79058798	0.00059453	0	0.000445235	0
	1	81914940	81938989	0	0.00471698	0	0.00110217
	1	82673969	82843611	0	0.00157233	0	0.000366233
	1	82843611	82855049	0.00059453	0	0.000445235	0
	1	83199191	83210890	0.00059453	0	0.000445235	0
	1	83210890	83212365	0.00653983	0	0.0049269	0
	1	83212365	83218713	0.00832342	0	0.00550701	0
	1	83218713	83223031	0.192628	0.190252	0.16348	0.989833
	1	83223031	83229746	0.197979	0.190252	0.170639	0.989833
	1	83229746	83232931	0.0249703	0.190252	0.0143831	0.989833
	1	83232931	83238102	0.0255648	0.188679	0.014655	1
	1	83238102	83242738	0.00416171	0	0.00274341	0
	1	83242738	83251685	0.00178359	0	0.0013373	0
	1	83251685	83256252	0.00118906	0	0.000891001	0
	1	84577183	84580772	0.00237812	0	5.03885e-05	0
	1	84655658	84664967	0.00059453	0	0.000445235	0
	1	85796676	85821716	0.00059453	0	0.000445235	0
	1	85926520	85951905	0.00118906	0	0.000891001	0
	1	85951905	85953843	0.00059453	0	0.000445235	0
	1	86087819	86108311	0	0.00157233	0	0.000366233
	1	86179362	86191925	0.00059453	0.00314465	0.000445235	0.00199729
	1	86985233	87004658	0.00059453	0	0.000445235	0
	1	87149914	87161990	0.00178359	0	0.000462368	0
	1	87327186	87332538	0.00653983	0.00157233	0.000111603	0.000366233
	1	87332538	87364773	0.00713436	0.00157233	3.8111e-06	0.000366233
	1	87364773	87370964	0.00772889	0.00157233	3.56545e-05	0.000366233
	1	87370964	87383092	0.00713436	0.00157233	3.8111e-06	0.000366233
	1	87383092	87387760	0.00653983	0	1.88589e-05	0
	1	87387760	87389674	0.00178359	0	0.00238733	0
	1	87783275	87795895	0.00059453	0	0.000445235	0
	1	87795895	87800153	0.00118906	0.00157233	0.000668052	0.000366233
	1	87800153	87801608	0.00059453	0.00157233	0.000445235	0.000366233
	1	87801608	87802892	0	0.00157233	0	0.000366233
	1	88078936	88096816	0.0059453	0.00471698	0.00527513	0.00105086
	1	88096816	88103446	0.00118906	0.00157233	0.0011926	0.000366233
	1	88360861	88368820	0.00059453	0	0.000794831	0
	1	89215686	89227162	0	0.00157233	0	0.000366233
	1	89936667	89948202	0.00059453	0	0.000445235	0
	1	90466089	90491630	0	0.00471698	0	0.00110217
	1	90719701	90727799	0	0.00157233	0	0.000366233
	1	90876987	90882219	0	0.00157233	0	0.000366233
	1	90882219	90899417	0	0.00786164	0	0.0193447
	1	91350265	91395660	0	0.0188679	0	6.08726e-05
	1	91488686	91491405	0.00059453	0.00157233	0.000445235	0.00677165
	1	91491405	91497216	0.00118906	0.00157233	0.000668052	0.00677165
	1	91497216	91499587	0.00118906	0.00314465	0.000668052	0.00199729
	1	91499587	91503136	0.00356718	0.00786164	0.0023061	6.63399e-06
	1	91547660	91552097	0	0.00314465	0	0.0135647
	1	91552097	91569610	0	0.00471698	0	0.0203791
	1	92208140	92244071	0	0.00157233	0	0.00677165
	1	92648167	92689155	0	0.00157233	0	0.000366233
	1	92811163	92822385	0.00059453	0	0.000445235	0
	1	93120280	93124581	0	0.00157233	0	0.000366233
	1	93124581	93147700	0	0.00471698	0	0.00110217
	1	93324003	93329315	0	0.00786164	0	0.00184277
	1	93329315	93332794	0	0.00943396	0	0.00221484
	1	93332794	93380820	0	0.0110063	0	0.00258809
	1	93380820	93384031	0.00178359	0.0125786	6.54902e-05	0.00296252
	1	93384031	93390250	0.00059453	0.0125786	0.000794831	0.00296252
	1	93390250	93409485	0	0.0110063	0	0.00258809
	1	93409485	93429781	0	0.00943396	0	0.00221484
	1	93730576	93739414	0.543995	0.575472	0.00265493	0.000497227
	1	93739414	93756262	0.547562	0.58805	0.00299958	0.000141824
	1	93756262	93768168	0.552319	0.600629	0.00319461	5.9197e-06
	1	93768168	93775707	0.555291	0.600629	0.00305357	5.9197e-06
	1	93775707	93779647	0.555886	0.600629	0.00297052	5.9197e-06
	1	93779647	93793831	0.555886	0.599057	0.00297052	8.63468e-05
	1	93793831	93797691	0.555886	0.599057	0.00298156	8.63468e-05
	1	93797691	93815774	0.554102	0.595912	0.00307955	0.000475596
	1	93815774	93819471	0.551724	0.592767	0.00345189	0.000357527
	1	93949896	93954887	0.00059453	0	0.000445235	0
	1	93954887	93957123	0.00059453	0.00157233	0.000445235	0.000366233
	1	93957123	93961196	0.00059453	0.00471698	0.000445235	0.000647832
	1	93961196	94021456	0	0.00471698	0	0.000647832
	1	94021456	94027318	0.00059453	0.00471698	0.000445235	0.000647832
	1	94027318	94033151	0.00178359	0.00471698	0.000415502	0.000647832
	1	94033151	94357120	0	0.00471698	0	0.000647832
	1	95209780	95213011	0.00059453	0	0.000794831	0
	1	95378415	95382456	0.00059453	0.0172956	0.000445235	5.41226e-06
	1	95472704	95489622	0	0.00157233	0	0.000366233
	1	95514442	95521232	0.00059453	0	0.000794831	0
	1	95542310	95554222	0.00059453	0	0.000794831	0
	1	95554222	95561963	0.00118906	0	0.000322687	0
	1	95561963	95568922	0.00237812	0	0.000755335	0
	1	95909139	95911773	0.00059453	0	0.000794831	0
	1	97527420	97544885	0	0.00314465	0	0.000733622
	1	97613670	97617407	0	0.00314465	0	0.000733622
	1	98198704	98223414	0.00059453	0	0.000794831	0
	1	99345463	99353662	0	0.00157233	0	0.000366233
	1	100149244	100151489	0.00118906	0	0.00159061	0
	1	100151489	100156116	0.0166468	0	0.00426231	0
	1	100156116	100161179	0.0178359	0	0.00519112	0
	1	100161179	100163121	0.00237812	0	0.00318501	0
	1	100163121	100164075	0.00059453	0	0.000794831	0
	1	101069358	101095192	0	0.00157233	0	0.000366233
	1	101120315	101132480	0.00059453	0	0.000794831	0
	1	101150641	101165422	0.00059453	0	0.000445235	0
	1	101165422	101168472	0.00178359	0	0.000415502	0
	1	101168472	101169208	0.00118906	0	0.00159061	0
	1	101169208	101173644	0.00059453	0	0.000794831	0
	1	101173644	101174676	0.00118906	0	0.00159061	0
	1	101174676	101175816	0.00237812	0	0.00100915	0
	1	101175816	101177709	0.0107015	0.00471698	0.000997905	0.00110217
	1	101177709	101182592	0.0112961	0.00471698	0.00220834	0.00110217
	1	101182592	101188217	0.0118906	0.00471698	0.00255652	0.00110217
	1	101188217	101192369	0.0107015	0.00471698	0.00301897	0.00110217
	1	101192369	101195088	0.00178359	0	6.54902e-05	0
	1	101207382	101212136	0	0.00157233	0	0.000366233
	1	101212136	101219586	0	0.00314465	0	0.000733622
	1	101219586	101293474	0	0.0188679	0	0.00447227
	1	101293474	101297248	0	0.0172956	0	0.00409302
	1	101297248	101302911	0	0.00157233	0	0.000366233
	1	101302911	101306706	0.00118906	0	0.000891001	0
	1	101306706	101310257	0.00653983	0	0.0049269	0
	1	101310257	101312588	0.0059453	0	0.00447632	0
	1	101396108	101426241	0.00059453	0	0.000445235	0
	1	101493825	101527889	0.00118906	0	0.000891001	0
	1	101527889	101569817	0.00059453	0	0.000445235	0
	1	101624527	101636786	0	0.00943396	0	0.00130183
	1	101691980	101697459	0	0.00157233	0	0.000366233
	1	101697459	101708762	0.00059453	0.00157233	0.000794831	0.000366233
	1	101708762	101724356	0.00178359	0.00157233	0.000812242	0.000366233
	1	101724356	101732405	0.00178359	0	0.000812242	0
	1	101804224	101816107	0.00059453	0	0.000445235	0
	1	101932738	101936469	0.00059453	0	0.000794831	0
	1	102012821	102015656	0.00059453	0	0.000445235	0
	1	102026796	102033767	0.00059453	0	0.000445235	0
	1	102700027	102715187	0	0.00157233	0	0.000366233
	1	102827355	102837279	0.00059453	0	0.000794831	0
	1	102896288	102903978	0	0.00157233	0	0.000366233
	1	102903978	102918081	0	0.00314465	0	0.000549783
	1	102918081	102942640	0	0.00157233	0	0.000366233
	1	103084221	103096811	0	0.00157233	0	0.000366233
	1	103096811	103119944	0	0.00471698	0	0.000647832
	1	103150161	103154830	0.00059453	0	0.000445235	0
	1	103154830	103158887	0.00118906	0.0110063	0.000322687	0.00035766
	1	103158887	103164661	0.00416171	0.0220126	0.000775787	0.00151948
	1	103164661	103167073	0.00891795	0.0220126	0.00062692	0.00151948
	1	103167073	103168693	0.0630202	0.0487421	0.000152405	0.00219658
	1	103168693	103176645	0.0612366	0.0267296	0.000172914	0.000539083
	1	103176645	103180729	0.0612366	0.0251572	0.000172914	0.000683608
	1	103180729	103183564	0.058264	0.0235849	6.44946e-05	0.000483341
	1	103183564	103185339	0.00356718	0	0.000832492	0
	1	103185339	103192427	0.00118906	0	2.51642e-05	0
	1	103213070	103234930	0	0.0172956	0	0.00409302
	1	103234930	103256939	0	0.00157233	0	0.000366233
	1	103256939	103272548	0.00059453	0.00157233	0.000445235	0.000366233
	1	103272548	103275245	0	0.00157233	0	0.000366233
	1	103481415	103491568	0.00118906	0.0204403	0.000891001	0.00150786
	1	103491568	103496526	0	0.0172956	0	0.000938677
	1	103636944	103639097	0	0.00157233	0	0.000366233
	1	103724724	103745151	0.00059453	0.00157233	0.000794831	0.000366233
	1	103745151	103750650	0.00178359	0.00314465	0.00238733	0.000549783
	1	103750650	103751422	0.00237812	0.00314465	0.00145546	0.000549783
	1	103751422	103772305	0.00178359	0.00314465	0.000812242	0.000549783
	1	103772305	103781342	0.00059453	0.00157233	0.000445235	0.000366233
	1	103781342	103855133	0	0.00157233	0	0.000366233
	1	103865360	103931503	0.00059453	0	0.000794831	0
	1	104244944	104257251	0.00059453	0	0.000445235	0
	1	104332772	104381221	0.00059453	0	0.000445235	0
	1	104447778	104457087	0	0.00157233	0	0.000366233
	1	104457087	104476950	0	0.00314465	0	0.000733622
	1	104647647	104698566	0.00059453	0	0.000794831	0
	1	104817034	104837617	0.00059453	0	0.000794831	0
	1	104852009	104881796	0.00059453	0	0.000445235	0
	1	104881796	104892601	0.00118906	0	0.000891001	0
	1	104892601	104899616	0.00059453	0	0.000445235	0
	1	104930964	104936222	0.00297265	0	0.000360019	0
	1	104936222	104938632	0.010107	0	0.00200012	0
	1	104969211	104975259	0.00118906	0	0.00159061	0
	1	104975259	104981299	0.00118906	0.00157233	0.00159061	0.000366233
	1	104981299	105001726	0.00178359	0.00157233	0.00238733	0.000366233
	1	105001726	105010773	0.00237812	0.00157233	0.00145546	0.000366233
	1	105010773	105018867	0.00713436	0.00157233	0.00381242	0.000366233
	1	105018867	105028357	0.0184304	0.00157233	0.00222797	0.000366233
	1	105028357	105033937	0.0344828	0.00157233	0.00113283	0.000366233
	1	105033937	105042452	0.049346	0.00314465	0.000570671	0.00278373
	1	105042452	105044561	0.174792	0.0172956	0.00249106	0.00101029
	1	105044561	105048946	0.175981	0.0172956	0.00274274	0.00101029
	1	105048946	105053285	0.177765	0.0157233	0.00220828	0.00129319
	1	105053285	105065081	0.178954	0.0157233	0.00221845	0.00129319
	1	105065081	105068661	0.181926	0.0157233	0.00151825	0.00129319
	1	105068661	105075122	0.181926	0.0157233	0.00159995	0.00129319
	1	105075122	105086422	0.181332	0.0157233	0.00155948	0.00129319
	1	105086422	105091399	0.180143	0.0157233	0.00170016	0.00129319
	1	105091399	105103301	0.180737	0.0157233	0.00155368	0.00129319
	1	105103301	105108951	0.181332	0.0157233	0.00160135	0.00129319
	1	105108951	105112242	0.180737	0.0393082	0.00168264	0.000703993
	1	105112242	105123176	0.180143	0.0393082	0.00177077	0.000703993
	1	105123176	105129114	0.180737	0.0393082	0.00168264	0.000703993
	1	105129114	105133247	0.180737	0.0644654	0.00168264	0.000626633
	1	105133247	105134888	0.181926	0.0644654	0.00152684	0.000626633
	1	105134888	105137775	0.181332	0.0644654	0.00148377	0.000626633
	1	105137775	105143834	0.181332	0.0157233	0.00148377	0.00129319
	1	105143834	105153704	0.180737	0.0157233	0.00155368	0.00129319
	1	105153704	105164773	0.180737	0.0157233	0.00168264	0.00129319
	1	105164773	105186361	0.181332	0.0157233	0.00160135	0.00129319
	1	105186361	105191465	0.189655	0.0157233	0.00137112	0.00129319
	1	105191465	105194694	0.191439	0.0157233	0.00144616	0.00129319
	1	105194694	105196584	0.192033	0.0157233	0.00148273	0.00129319
	1	105196584	105215796	0.191439	0.0157233	0.00157515	0.00129319
	1	105215796	105220711	0.190844	0.0157233	0.00161225	0.00129319
	1	105220711	105227827	0.178954	0.0157233	0.00209215	0.00129319
	1	105227827	105233446	0.174792	0.0157233	0.00167867	0.00129319
	1	105233446	105242087	0.164685	0.0141509	0.00120557	0.000105502
	1	105242087	105258813	0.155172	0.0141509	0.00182709	0.000105502
	1	105258813	105264358	0.136147	0.0110063	0.00213278	0.000684523
	1	105264358	105270633	0.0112961	0	0.000588236	0
	1	105270633	105274964	0.00237812	0	0.00178413	0
	1	105274964	105285431	0.00118906	0	0.000891001	0
	1	105451326	105480012	0.00059453	0	0.000445235	0
	1	105544439	105548043	0	0.00943396	0	0.0019047
	1	105548043	105566939	0	0.0110063	0	0.00226809
	1	105566939	105570832	0	0.00943396	0	0.00221484
	1	105627935	105632367	0.00118906	0	0.000668052	0
	1	105632367	105637750	0.00178359	0	0.000115387	0
	1	105637750	105676402	0.00059453	0	0.000794831	0
	1	105777748	105783726	0	0.00157233	0	0.000366233
	1	105788150	105796643	0	0.00157233	0	0.000366233
	1	105871186	105878775	0	0.00157233	0	0.000366233
	1	105878775	105889186	0	0.00314465	0	0.000733622
	1	105920066	105923851	0.00059453	0	0.000445235	0
	1	106083802	106115420	0.00059453	0	0.000445235	0
	1	106115420	106116667	0.0665874	0.0125786	0.0066582	0.000258398
	1	106116667	106129669	0.0707491	0.0125786	0.00696685	0.000258398
	1	106129669	106133742	0.00118906	0	0.000322687	0
	1	106251297	106270508	0	0.00157233	0	0.000366233
	1	106901400	106906017	0	0.00157233	0	0.000366233
	1	106950313	106960409	0.00118906	0	2.51642e-05	0
	1	106960409	106968328	0.00059453	0	0.000794831	0
	1	106994610	107009676	0.00059453	0	0.000445235	0
	1	107138018	107160449	0	0.00157233	0	0.000366233
	1	107169401	107207670	0	0.00471698	0	0.00110217
	1	107207670	107225883	0	0.00314465	0	0.000733622
	1	107225883	107257059	0	0.00471698	0	0.00110217
	1	107257059	107264419	0	0.00314465	0	0.000733622
	1	107584717	107594255	0.00059453	0	0.000794831	0
	1	107594255	107646345	0.00118906	0	0.00159061	0
	1	107646345	107670068	0.00059453	0	0.000794831	0
	1	108720722	108940586	0	0.00157233	0	0.000366233
	1	108986133	108997923	0.00059453	0	0.000794831	0
	1	109094400	109117112	0.00059453	0	0.000794831	0
	1	109570102	109571079	0	0.00157233	0	0.000366233
	1	110204011	110246254	0.00059453	0	0.000445235	0
	1	111583089	111592646	0.00178359	0	0.00185608	0
	1	111624613	111653532	0.00059453	0	0.000794831	0
	1	111841625	111855994	0	0.00157233	0	0.000366233
	1	112128505	112138362	0.00059453	0	0.000794831	0
	1	112255796	112261130	0	0.00314465	0	0.0135647
	1	112637797	112638987	0.00297265	0	0.00223149	0
	1	112638987	112644289	0.00475624	0	0.00357678	0
	1	112644289	112647359	0.00059453	0	0.000445235	0
	1	112961101	112977913	0.00059453	0	0.000445235	0
	1	113141963	113145967	0.00653983	0	0.00142457	0
	1	113145967	113147431	0.0107015	0	0.0057929	0
	1	113147431	113154580	0.00356718	0	0.00240167	0
	1	113154580	113173979	0.00297265	0	0.0016847	0
	1	113173979	113178043	0.00059453	0	0.000445235	0
	1	113219085	113220450	0	0.00157233	0	0.000366233
	1	113220450	113222380	0.00475624	0.00786164	0.00357678	0.00184277
	1	113222380	113225550	0.00535077	0.00943396	0.00402628	0.00221484
	1	113225550	113232306	0.00535077	0.00157233	0.00402628	0.000366233
	1	113232306	113241062	0.00535077	0.00314465	0.00402628	0.000733622
	1	113241062	113244208	0.00356718	0.00157233	0.00267938	0.000366233
	1	114158868	114160287	0.00059453	0	0.000445235	0
	1	114160287	114162167	0.0208086	0	0.00748375	0
	1	114162167	114164758	0.0214031	0	0.0078985	0
	1	114164758	114176335	0.00535077	0	0.00273723	0
	1	114176335	114180799	0.00416171	0	0.00312781	0
	1	114180799	114183744	0.00237812	0	0.00178413	0
	1	115017949	115054061	0.00059453	0	0.000445235	0
	1	115077988	115104185	0	0.00157233	0	0.000366233
	1	115104185	115109198	0.00297265	0.00157233	0.00223149	0.000366233
	1	115109198	115111823	0.00237812	0.00157233	0.00178413	0.000366233
	1	115111823	115121327	0.00118906	0.00157233	0.000891001	0.000366233
	1	115121327	115139729	0	0.00157233	0	0.000366233
	1	115230922	115241697	0.0059453	0.00314465	0.00171438	0.000733622
	1	115687853	115691207	0.00059453	0	0.000445235	0
	1	115729781	115753983	0.00059453	0	0.000445235	0
	1	116292976	116308188	0	0.00157233	0	0.000366233
	1	117063436	117089441	0.00059453	0	0.000445235	0
	1	117097604	117105202	0.00059453	0	0.000445235	0
	1	119075847	119076708	0.00118906	0	0.000891001	0
	1	119076708	119077845	0.00237812	0.00314465	0.00178413	0.000549783
	1	119077845	119078395	0.00356718	0.00471698	0.00267938	0.000856342
	1	119078395	119081609	0.00416171	0.00471698	0.00312781	0.000856342
	1	119081609	119084241	0.00178359	0.00314465	0.0013373	0.000549783
	1	119084241	119090864	0.00059453	0	0.000445235	0
	1	119801617	119810477	0.00059453	0	0.000445235	0
	1	120524794	120533689	0.00059453	0	0.000445235	0
	1	120814957	120833723	0.00059453	0	0.000445235	0
	1	120833723	120837770	0.00178359	0	0.00103971	0
	1	120837770	120846929	0.00297265	0	0.00187356	0
	1	120846929	120851469	0.00356718	0	0.0023061	0
	1	120851469	120852678	0.00297265	0	0.00187356	0
	1	120852678	120853383	0.00237812	0	0.00144896	0
	1	120853383	120861138	0.00059453	0	0.000445235	0
	1	120974044	120981858	0.00059453	0	0.000794831	0
	1	121040618	121055363	0.00059453	0	0.000794831	0
	1	121851052	121856285	0.00178359	0	0.00238733	0
	1	121856285	121871117	0.00178359	0.00157233	0.00238733	0.00677165
	1	121871117	121887335	0.00297265	0.00157233	0.00398364	0.00677165
	1	121887335	121895120	0.00356718	0.00157233	0.00478321	0.00677165
	1	121895120	121907122	0.00356718	0	0.00478321	0
	1	121907122	121921310	0.00118906	0	0.00159061	0
	1	121921310	121931638	0.00059453	0	0.000794831	0
	1	122854052	122878635	0.00059453	0	0.000445235	0
	1	122982136	122986109	0.00059453	0	0.000794831	0
	1	123031693	123038180	0	0.0235849	0	0.0070464
	1	123608599	123724137	0	0.00471698	0	0.000647832
	1	123724137	123758177	0.00059453	0.00471698	0.000445235	0.000647832
	1	123758177	123782000	0.00178359	0.00471698	0.0013373	0.000647832
	1	123782000	123795324	0	0.00471698	0	0.000647832
	1	123795324	123939406	0	0.00943396	0	0.00130183
	1	123939406	123949121	0.00059453	0.00943396	0.000445235	0.00130183
	1	123949121	123963497	0.00059453	0.00471698	0.000445235	0.000647832
	1	123963497	124004158	0	0.00471698	0	0.000647832
	1	124004158	124024329	0.00059453	0.00471698	0.000445235	0.000647832
	1	124024329	124037566	0.00118906	0.00471698	0.000891001	0.000647832
	1	124037566	124118724	0	0.00471698	0	0.000647832
	1	124118724	124123233	0.00059453	0.00628931	0.000445235	0.000155468
	1	124123233	124125034	0.00059453	0.0110063	0.000445235	0.000152644
	1	124125034	124125602	0.00118906	0.0110063	0.000322687	0.000152644
	1	124125602	124128348	0.00118906	0.00943396	0.000322687	3.01464e-05
	1	124128348	124132833	0.00178359	0.0235849	0.000348635	0.000397859
	1	124132833	124136210	0.00297265	0.0298742	0.000148644	0.00125103
	1	124136210	124142939	0.00416171	0.0141509	0.00104739	0.000564189
	1	124142939	124148533	0.00475624	0.00471698	0.000636791	0.000647832
	1	124148533	124153831	0.00118906	0.00314465	2.51642e-05	0.00199729
	1	124153831	124154577	0.00178359	0.00471698	0.000415502	0.000647832
	1	124154577	124159079	0.00059453	0.00471698	0.000794831	0.000647832
	1	124159079	124177210	0.00118906	0.00471698	0.00159061	0.000647832
	1	124177210	124191812	0.00059453	0.00471698	0.000794831	0.000647832
	1	124191812	124229061	0	0.00471698	0	0.000647832
	1	124229061	124232436	0.00059453	0.00471698	0.000794831	0.000647832
	1	124232436	124263777	0.00118906	0.00471698	0.00159061	0.000647832
	1	124263777	124270526	0.00059453	0.00471698	0.000794831	0.000647832
	1	124270526	124384563	0	0.00471698	0	0.000647832
	1	124384563	124396724	0	0.0566038	0	0.00196815
	1	124396724	124410420	0	0.0487421	0	0.00236657
	1	124410420	124420643	0	0.0471698	0	0.00210781
	1	124420643	124526100	0	0.00471698	0	0.000647832
	1	124526100	124531404	0	0.0157233	0	0.00129319
	1	124531404	124731166	0	0.00471698	0	0.000647832
	1	124731166	124740100	0.00059453	0.00471698	0.000445235	0.000647832
	1	124740100	124848249	0	0.00471698	0	0.000647832
	1	124848249	124851941	0	0.00628931	0	0.000155468
	1	124851941	125195909	0	0.00471698	0	0.000647832
	1	125336304	125350385	0.00059453	0	0.000445235	0
	1	125859036	125876092	0	0.00157233	0	0.00677165
	1	126570837	126573005	0	0.00157233	0	0.000366233
	1	126786931	126790376	0.00059453	0	0.000794831	0
	1	126790376	126846004	0.00118906	0	0.00159061	0
	1	127515185	127527614	0	0.00157233	0	0.000366233
	1	127576618	127611866	0	0.00157233	0	0.00677165
	1	128244746	128285207	0.00059453	0	0.000445235	0
	1	129495619	129497002	0.00059453	0	0.000445235	0
	1	129497002	129505485	0.00118906	0	0.000891001	0
	1	129505485	129507735	0.00059453	0	0.000445235	0
	1	129558472	129560327	0.00416171	0	0.00314272	0
	1	130261568	130276500	0	0.00157233	0	0.000366233
	1	130622004	130623339	0.00059453	0	0.000445235	0
	1	130623339	130623810	0.0059453	0	0.000722192	0
	1	130623810	130626113	0.178359	0.0188679	0.00852624	6.08726e-05
	1	130626113	130626858	0.0249703	0	0.0214554	0
	1	130626858	130627563	0.00178359	0	0.00103971	0
	1	130627563	130639395	0.00356718	0	0.0023061	0
	1	130639395	130642533	0.00118906	0	0.000891001	0
	1	130642533	130647422	0.00059453	0	0.000445235	0
	1	131419614	131431324	0.00237812	0	0.000308712	0
	1	131457720	131463730	0.00059453	0	0.000794831	0
	1	131463730	131465989	0.00118906	0	0.000322687	0
	1	131465989	131468784	0.00237812	0	0.000755335	0
	1	131468784	131474130	0.00178359	0	0.000462368	0
	1	131474130	131485275	0.00118906	0	0.000322687	0
	1	131485275	131495551	0.00059453	0	0.000794831	0
	1	131809614	131818473	0.00059453	0	0.000794831	0
	1	132011695	132013041	0.00178359	0	0.00238733	0
	1	132013041	132017812	0.00237812	0	0.00145546	0
	1	132017812	132022909	0.00356718	0	0.00240167	0
	1	132022909	132026278	0.0214031	0.00471698	0.00215378	0.000647832
	1	132026278	132034344	0.0219976	0.00471698	0.00254788	0.000647832
	1	132034344	132037666	0.0219976	0.00786164	0.00254788	0.00231158
	1	132037666	132051224	0.0219976	0.00628931	0.00254788	0.000155468
	1	132300381	132401905	0.00059453	0	0.000794831	0
	1	132836121	132866425	0.00059453	0	0.000445235	0
	1	132924692	132936517	0.00059453	0	0.000445235	0
	1	133238094	133252378	0	0.00157233	0	0.000366233
	1	133408988	133428858	0.00118906	0	0.000322687	0
	1	133428858	133442010	0.00059453	0	0.000794831	0
	1	133442010	133451400	0.00356718	0	0.00289745	0
	1	133451400	133455163	0.00178359	0	0.000812242	0
	1	133600582	133613681	0.00059453	0	0.000445235	0
	1	134688681	134696685	0.00059453	0	0.000445235	0
	1	135395349	135402516	0	0.00157233	0	0.000366233
	1	136239325	136254251	0.00059453	0	0.000445235	0
	1	136840320	136868487	0.00059453	0	0.000445235	0
	1	137114107	137131146	0.00059453	0	0.000794831	0
	1	137201806	137204038	0.00059453	0	0.000445235	0
	1	137688579	137702863	0	0.00314465	0	0.00199729
	1	137702863	137707205	0	0.00157233	0	0.00677165
	1	137736844	137738258	0.00416171	0	0.00312781	0
	1	137738258	137746382	0.00653983	0.00314465	0.00451726	0.00199729
	1	137943667	137958251	0	0.00314465	0	0.00199729
	1	138754111	138779902	0	0.00314465	0	0.000733622
	1	138779902	138781091	0	0.00157233	0	0.000366233
	1	138920591	138921877	0.00118906	0	0.000891001	0
	1	138921877	138923767	0.0214031	0	0.00119038	0
	1	138923767	138927511	0.00118906	0	0.000891001	0
	1	138927511	138942001	0.00059453	0	0.000445235	0
	1	139007961	139023721	0.00118906	0	0.000891001	0
	1	139215807	139221702	0	0.00628931	0	0.0130271
	1	140465350	140468259	0.00059453	0	0.000445235	0
	1	140468259	140471865	0.00237812	0.00314465	0.00178413	0.000733622
	1	140471865	140474441	0.00535077	0.0110063	0.000930998	0.000684523
	1	140474441	140476945	0.0154578	0.0204403	0.00482216	0.000241488
	1	140476945	140477594	0.097503	0.0345912	0.0327867	0.000732905
	1	140477594	140480829	0.0998811	0.0314465	0.0320781	0.00133
	1	140480829	140483441	0.0957194	0.0314465	0.0333345	0.00133
	1	140578655	140582190	0	0.00157233	0	0.000366233
	1	140637196	140694104	0	0.00314465	0	0.000733622
	1	140725118	140726958	0	0.00157233	0	0.000366233
	1	140726958	140839804	0	0.00314465	0	0.000733622
	1	140992440	141003954	0.00059453	0	0.000445235	0
	1	141003954	141008829	0.00118906	0	0.000891001	0
	1	141617518	141627523	0	0.00157233	0	0.000366233
	1	142205676	142216666	0.00059453	0	0.000794831	0
	1	142396392	142401535	0	0.00157233	0	0.000366233
	1	142762277	142776737	0.00059453	0	0.000794831	0
	1	143550401	143558692	0.00059453	0	0.000445235	0
	1	143937330	143947045	0.00059453	0	0.000794831	0
	1	144132844	144140520	0.00059453	0	0.000445235	0
	1	144140520	144142683	0.0059453	0	0.00212008	0
	1	144142683	144144839	0.0059453	0.00157233	0.00212008	0.000366233
	1	144144839	144145621	0	0.00157233	0	0.000366233
	1	144330553	144334778	0.00297265	0.00157233	0.000633412	0.000366233
	1	144782262	144786022	0.00059453	0	0.000445235	0
	1	144786022	144791699	0.00118906	0	0.000891001	0
	1	144791699	144792457	0.00059453	0	0.000445235	0
	1	145810814	145823799	0	0.00314465	0	0.000733622
	1	145823799	145835066	0	0.00471698	0	0.00110217
	1	145835066	145848744	0	0.00314465	0	0.000733622
	1	145848744	145999809	0	0.00471698	0	0.00110217
	1	146046215	146059099	0.00059453	0	0.000445235	0
	1	146059099	146077719	0.00118906	0.00314465	0.000891001	0.00199729
	1	146077719	146080872	0.00118906	0.00471698	0.000891001	0.000647832
	1	146080872	146102048	0	0.00157233	0	0.000366233
	1	146354654	146403715	0.00118906	0	0.000891001	0
	1	147010246	147013163	0.00118906	0	2.51642e-05	0
	1	147383154	147388425	0.00059453	0	0.000445235	0
	1	148122179	148123790	0.00059453	0	0.000794831	0
	1	148173670	148197411	0.00059453	0	0.000445235	0
	1	148405539	148451075	0	0.00157233	0	0.00677165
	1	148937496	148959235	0.00059453	0	0.000794831	0
	1	150050992	150057730	0.0529132	0.0314465	0.00188904	0.00418849
	1	150057730	150065547	0.0535077	0.0314465	0.00174544	0.00418849
	1	150065547	150072573	0.00713436	0	0.000130663	0
	1	150072573	150084135	0.00178359	0	0.000115387	0
	1	150084135	150087316	0.00118906	0	0.000668052	0
	1	150924038	150953650	0.00059453	0	0.000445235	0
	1	150977219	150980022	0.00059453	0	0.000445235	0
	1	150980022	150982404	0.00416171	0	0.000345882	0
	1	150982404	150984508	0.0059453	0.00157233	0.00107631	0.00677165
	1	150984508	150990816	0.00118906	0	0.000668052	0
	1	150990816	150992105	0.00059453	0	0.000445235	0
	1	151649971	151667239	0	0.00157233	0	0.000366233
	1	151687326	151696880	0.00059453	0	0.000445235	0
	1	151985559	151991418	0	0.00314465	0	0.000733622
	1	151991418	152002893	0	0.00471698	0	0.00110217
	1	152002893	152028446	0	0.00314465	0	0.000733622
	1	152028446	152160892	0	0.00471698	0	0.00110217
	1	152160892	152195237	0	0.00157233	0	0.000366233
	1	152195237	152199604	0	0.00314465	0	0.000733622
	1	152199604	152221913	0	0.00471698	0	0.00110217
	1	152946002	152951564	0.00059453	0	0.000445235	0
	1	153032126	153038349	0.00059453	0	0.000445235	0
	1	153754573	153761756	0.00118906	0	0.000891001	0
	1	153761756	153766909	0.00297265	0	0.00223149	0
	1	153766909	153769935	0.00356718	0	0.00267938	0
	1	153769935	153771831	0.00237812	0	0.00178413	0
	1	153771831	153772631	0.00059453	0	0.000445235	0
	1	153824878	153836375	0.00059453	0	0.000445235	0
	1	154694687	154704079	0.00178359	0	0.0013373	0
	1	154907480	154912243	0	0.00157233	0	0.00677165
	1	154912243	154980467	0	0.00314465	0	0.0135647
	1	155131018	155136205	0.00059453	0	0.000445235	0
	1	155833273	155843342	0.00059453	0	0.000794831	0
	1	155843342	155852385	0.00118906	0	0.00159061	0
	1	155852385	155876108	0.00059453	0	0.000794831	0
	1	155942525	155955828	0.00178359	0	0.000415502	0
	1	155955828	155958622	0.00118906	0	0.00159061	0
	1	156016898	156023690	0.00475624	0	0.000757075	0
	1	156023690	156291585	0.00535077	0	0.00125098	0
	1	156291585	156292822	0.00535077	0.00157233	0.00125098	0.00677165
	1	156292822	156294225	0.00475624	0.00157233	0.00202313	0.00677165
	1	156294225	156313345	0	0.00157233	0	0.00677165
	1	156313345	156323105	0.00059453	0.00157233	0.000794831	0.00677165
	1	156323105	156325228	0.00297265	0.00157233	0.00398364	0.00677165
	1	156325228	156327032	0.00237812	0.00157233	0.00318501	0.00677165
	1	156327032	156332180	0	0.00157233	0	0.00677165
	1	156678040	156682685	0.00059453	0	0.000445235	0
	1	157041002	157054819	0.00059453	0	0.000794831	0
	1	157669130	157677890	0.00059453	0	0.000445235	0
	1	157886647	157893831	0	0.00314465	0	0.00199729
	1	157893831	157895234	0	0.00157233	0	0.000366233
	1	158246261	158248392	0.00059453	0	0.000445235	0
	1	158248392	158250389	0.00297265	0	0.00223149	0
	1	158250389	158253150	0.00059453	0	0.000445235	0
	2	6889	40104	0.00118906	0.00157233	0.00159061	0.000366233
	2	40104	59822	0.00059453	0.00157233	0.000794831	0.000366233
	2	59822	88322	0.00059453	0	0.000794831	0
	2	88322	116567	0.00118906	0	0.00159061	0
	2	116567	122045	0.0124851	0.0267296	0.000330541	0.00228299
	2	122045	127333	0.0118906	0.0267296	0.00048581	0.00228299
	2	127333	136345	0.00297265	0.0220126	0.0016847	0.00169406
	2	645637	646808	0.00118906	0.00471698	0.000891001	0.00110217
	2	646808	648289	0.00118906	0.00786164	0.000891001	6.63399e-06
	2	648289	649088	0.00178359	0.0125786	0.0013373	0.00033745
	2	649088	649737	0.00237812	0.0125786	0.000308712	0.00033745
	2	649737	651080	0.00297265	0.0125786	0.000633412	0.00033745
	2	651080	654935	0.00356718	0.0125786	0.000999118	0.00033745
	2	654935	658469	0.00356718	0.0110063	0.000999118	0.000152644
	2	658469	658969	0.00356718	0.00786164	0.000999118	6.63399e-06
	2	658969	660135	0.00356718	0.00628931	0.000999118	0.000155468
	2	660135	662415	0.00356718	0.00314465	0.000999118	0.000733622
	2	662415	669706	0.00297265	0.00314465	0.000633412	0.000733622
	2	669706	671620	0.00297265	0.00471698	0.000633412	0.000647832
	2	879510	891890	0.00059453	0	0.000445235	0
	2	1019286	1020985	0	0.00314465	0	0.00199729
	2	1455593	1480460	0.00059453	0	0.000794831	0
	2	1536215	1554497	0.00178359	0	0.0013373	0
	2	1690206	1701465	0.00059453	0	0.000445235	0
	2	1820304	1835404	0.00059453	0	0.000445235	0
	2	2450142	2460701	0.00118906	0	0.0011926	0
	2	2516901	2520529	0.00237812	0	0.00178413	0
	2	2527718	2527798	0.289536	0.0440252	0.00117193	0.0129487
	2	2527798	2531178	0.290131	0.0440252	0.00124637	0.0129487
	2	2531178	2535261	0.289536	0.0440252	0.00117193	0.0129487
	2	2535261	2551343	0.00118906	0	2.51642e-05	0
	2	3571388	3575205	0	0.00157233	0	0.000366233
	2	3575205	3588406	0	0.00314465	0	0.000733622
	2	3588406	3601282	0	0.00157233	0	0.000366233
	2	4065879	4097755	0.00059453	0	0.000794831	0
	2	4097755	4102765	0.00118906	0	0.00159061	0
	2	4102765	4115698	0.00178359	0	0.00238733	0
	2	4115698	4123956	0.00118906	0	0.00159061	0
	2	4123956	4125702	0.00237812	0	0.00318501	0
	2	4125702	4129522	0.00297265	0	0.00398364	0
	2	4129522	4130831	0.00237812	0	0.00318501	0
	2	4130831	4140835	0.00059453	0	0.000794831	0
	2	4140835	4141523	0.00237812	0.00157233	5.03885e-05	0.000366233
	2	4141523	4143352	0.00178359	0.00157233	6.54902e-05	0.000366233
	2	4143352	4144432	0.00059453	0	0.000794831	0
	2	4811210	4841735	0.00059453	0	0.000794831	0
	2	4953816	4961519	0.00059453	0	0.000445235	0
	2	6402059	6427926	0.00059453	0	0.000794831	0
	2	7026313	7051427	0	0.00157233	0	0.000366233
	2	7752382	7753410	0.00118906	0	0.000322687	0
	2	7753410	7754947	0.00297265	0	6.95589e-05	0
	2	7754947	7756848	0.00356718	0	5.88099e-05	0
	2	7756848	7762742	0.00297265	0	0.000279716	0
	2	7762742	7772897	0.00237812	0	0.000759675	0
	2	7772897	7780343	0.00237812	0	0.000149233	0
	2	7780343	7783951	0.00178359	0	0.000348635	0
	2	7783951	7793793	0.00118906	0	0.000322687	0
	2	7793793	7794401	0.00178359	0	0.000462368	0
	2	7794401	7795167	0.00118906	0	0.000322687	0
	2	7795167	7797159	0.00059453	0	0.000445235	0
	2	7912973	7936246	0.00059453	0	0.000794831	0
	2	8277674	8286220	0	0.00628931	0	0.0130271
	2	8335915	8344369	0	0.00157233	0	0.000366233
	2	8491052	8511482	0.00059453	0	0.000445235	0
	2	8511482	8521798	0.00297265	0	0.00223149	0
	2	8521798	8530654	0.00178359	0	0.0013373	0
	2	8530654	8538934	0.00118906	0	0.000891001	0
	2	8545459	8576402	0.00059453	0	0.000445235	0
	2	8701829	8705314	0	0.0110063	0	0.00226809
	2	8705314	8738911	0	0.0125786	0	0.000258398
	2	8738911	8743907	0	0.00157233	0	0.000366233
	2	8979837	9003563	0	0.00314465	0	0.00199729
	2	9003563	9014640	0	0.00157233	0	0.00677165
	2	9091687	9099600	0.00059453	0	0.000794831	0
	2	9099600	9113368	0.00118906	0	0.0011926	0
	2	9113368	9121911	0.00416171	0.00471698	0.00299684	0.000647832
	2	9121911	9143626	0.00118906	0	0.00159061	0
	2	9143626	9150885	0.00059453	0	0.000794831	0
	2	9182161	9183995	0.00059453	0	0.000445235	0
	2	9183995	9186124	0.00059453	0.00157233	0.000445235	0.000366233
	2	9186124	9188498	0.00059453	0.00471698	0.000445235	0.00110217
	2	9188498	9199014	0	0.0172956	0	0.0037493
	2	10032053	10051359	0	0.00471698	0	0.000647832
	2	10083501	10097063	0.00059453	0	0.000445235	0
	2	10100514	10118567	0.00118906	0	0.000322687	0
	2	10118567	10152228	0.00059453	0	0.000794831	0
	2	10269431	10278348	0.00059453	0	0.000794831	0
	2	10278348	10298791	0.00178359	0	0.00185608	0
	2	10451221	10463782	0	0.00157233	0	0.00677165
	2	10780701	10785018	0.00059453	0	0.000794831	0
	2	10785018	10788074	0.00118906	0.00157233	2.51642e-05	0.00677165
	2	10788074	10789175	0.00237812	0.0235849	0.000308712	0.00136532
	2	10789175	10794992	0.00178359	0.0251572	6.54902e-05	0.000968758
	2	10794992	10801776	0.00118906	0.0251572	0.000891001	0.000968758
	2	10801776	10805827	0	0.0188679	0	0.00331553
	2	10805827	10810601	0	0.0125786	0	0.00379639
	2	10842949	10918704	0	0.00314465	0	0.000733622
	2	10918704	10924311	0	0.00157233	0	0.000366233
	2	11528975	11531879	0	0.00157233	0	0.00677165
	2	11805496	11814955	0.00178359	0	0.000313776	0
	2	12007903	12009907	0.00297265	0	0.00110993	0
	2	12009907	12013221	0.00653983	0	0.00317649	0
	2	12136174	12138830	0.00118906	0	0.000322687	0
	2	12138830	12140428	0.00178359	0.00157233	0.000812242	0.000366233
	2	12140428	12155397	0.00118906	0.00157233	0.00159061	0.000366233
	2	12155397	12181233	0.00118906	0	0.00159061	0
	2	12184512	12207127	0.00059453	0	0.000794831	0
	2	12207127	12212395	0.00178359	0	6.54902e-05	0
	2	12212395	12218777	0.00237812	0	0.000308712	0
	2	12218777	12220565	0.00356718	0	0.000999118	0
	2	12220565	12230919	0.00059453	0	0.000794831	0
	2	12400420	12429176	0.00059453	0	0.000445235	0
	2	12600787	12603855	0.00059453	0	0.000445235	0
	2	12603855	12611460	0.00178359	0	0.00103971	0
	2	12611460	12611904	0.00237812	0	0.0013373	0
	2	12611904	12628454	0.00059453	0	0.000445235	0
	2	12632490	12639087	0.00059453	0	0.000445235	0
	2	12836507	12841109	0	0.00157233	0	0.000366233
	2	13263893	13267534	0	0.00314465	0	0.00199729
	2	13680945	13682527	0.00059453	0	0.000445235	0
	2	14333471	14339349	0	0.00157233	0	0.000366233
	2	14630153	14636861	0.00059453	0	0.000445235	0
	2	14936307	14947628	0.00059453	0	0.000794831	0
	2	14947628	14953867	0.00118906	0	0.00159061	0
	2	14953867	14967564	0.00059453	0	0.000794831	0
	2	15004272	15012094	0.00059453	0	0.000794831	0
	2	15012094	15014502	0.00059453	0.00157233	0.000794831	0.00677165
	2	15014502	15016241	0.00356718	0.00157233	0.000999118	0.00677165
	2	15016241	15018897	0.00416171	0.00157233	0.00138848	0.00677165
	2	15018897	15020546	0.00475624	0.00157233	0.00179284	0.00677165
	2	15020546	15021561	0.00416171	0.00157233	0.00138848	0.00677165
	2	15021561	15024048	0.00297265	0.00157233	0.00223149	0.00677165
	2	15024048	15027079	0.00237812	0.00157233	0.00178413	0.00677165
	2	15286601	15294773	0.00059453	0	0.000794831	0
	2	15875062	15900381	0.00059453	0	0.000445235	0
	2	16855230	16872943	0	0.00157233	0	0.000366233
	2	16893307	16905544	0.00535077	0	0.000501124	0
	2	16905544	16913116	0.00475624	0.00157233	0.00108496	0.000366233
	2	16913116	16919889	0.00059453	0.00157233	0.000794831	0.000366233
	2	16919889	16926792	0	0.00157233	0	0.000366233
	2	17155572	17167330	0.00237812	0	0.000149233	0
	2	17275744	17281779	0.00059453	0	0.000445235	0
	2	17281779	17285191	0.00118906	0	0.000891001	0
	2	17285191	17288249	0.00059453	0	0.000445235	0
	2	17600436	17602805	0.00059453	0	0.000445235	0
	2	18107489	18122546	0	0.00157233	0	0.000366233
	2	18169903	18185463	0.00059453	0	0.000794831	0
	2	18185463	18199161	0.00118906	0	0.0011926	0
	2	18199161	18200508	0.00118906	0.00157233	0.0011926	0.000366233
	2	18200508	18201493	0.00118906	0.00314465	0.0011926	0.000733622
	2	18201493	18210466	0.00059453	0.00314465	0.000794831	0.000733622
	2	18210466	18220036	0.00059453	0.00157233	0.000794831	0.000366233
	2	18220036	18236736	0.00059453	0	0.000794831	0
	2	18602382	18606010	0	0.00157233	0	0.000366233
	2	18712647	18728344	0.00297265	0.00628931	0.00223149	0.00400721
	2	18818564	18824942	0	0.00157233	0	0.000366233
	2	18824942	18828314	0	0.00314465	0	0.00199729
	2	18828314	18831953	0	0.00943396	0	0.0258552
	2	18831953	18864533	0	0.0110063	0	0.0324853
	2	18864533	18873524	0	0.00943396	0	0.0258552
	2	18873524	18881595	0	0.00786164	0	0.0193447
	2	18881595	18904403	0	0.00943396	0	0.0258552
	2	18904403	18907717	0	0.00786164	0	0.0193447
	2	18907717	18911546	0	0.00628931	0	0.0272152
	2	18911546	18921606	0	0.00471698	0	0.0203791
	2	18921606	18924409	0	0.00157233	0	0.00677165
	2	19365599	19371936	0.00059453	0	0.000445235	0
	2	19585181	19597944	0.00059453	0	0.000445235	0
	2	19897031	19903359	0.00059453	0	0.000445235	0
	2	19990422	20011011	0.00178359	0	0.0013373	0
	2	20690676	20699862	0.00059453	0	0.000445235	0
	2	20760409	20770742	0.00118906	0	0.00159061	0
	2	20770742	20782044	0.00297265	0	0.00398364	0
	2	20782044	20798465	0.00297265	0.00157233	0.00398364	0.00677165
	2	20798465	20805855	0.00356718	0.00157233	0.00478321	0.00677165
	2	20805855	20814857	0.00416171	0.00157233	0.00558375	0.00677165
	2	20814857	20823713	0.00475624	0.00157233	0.00638524	0.00677165
	2	20823713	20839456	0.00535077	0.00157233	0.00718769	0.00677165
	2	20839456	20846392	0.00416171	0.00157233	0.00558375	0.00677165
	2	20846392	20854769	0.00297265	0.00157233	0.00398364	0.00677165
	2	20854769	20858009	0.00237812	0.00157233	0.00318501	0.00677165
	2	20858009	20869738	0.00118906	0.00157233	0.00159061	0.00677165
	2	20869738	20875288	0.00118906	0	0.00159061	0
	2	21354684	21364485	0	0.00471698	0	0.00110217
	2	21364485	21367146	0	0.00628931	0	0.00147189
	2	21367146	21372195	0	0.00786164	0	0.00184277
	2	21372195	21375609	0	0.00628931	0	0.00147189
	2	21774236	21842189	0.00059453	0	0.000445235	0
	2	22047152	22055648	0.00178359	0	0.00103971	0
	2	22098954	22133089	0.00059453	0	0.000794831	0
	2	22262881	22322927	0.00118906	0	0.00159061	0
	2	22322927	22327693	0.00059453	0	0.000794831	0
	2	22715178	22723720	0	0.00157233	0	0.000366233
	2	24806784	24810569	0.00356718	0.00157233	0.00289745	0.00677165
	2	24810569	24820049	0.00713436	0.00157233	0.0019448	0.00677165
	2	24820049	24830616	0.00772889	0.00157233	0.00231903	0.00677165
	2	24830616	24837034	0.00772889	0.00157233	0.00231903	0.00677165
	2	24837034	24847938	0.00713436	0.00157233	0.0019448	0.00677165
	2	24847938	24857245	0.00356718	0.00157233	0.00162674	0.00677165
	2	24857245	24860261	0.00118906	0.00157233	0.00159061	0.00677165
	2	24860261	24888794	0	0.00157233	0	0.00677165
	2	25043899	25062032	0.00059453	0	0.000445235	0
	2	25711913	25726425	0.00059453	0	0.000445235	0
	2	25726425	25731123	0.00118906	0	0.000891001	0
	2	26297642	26304783	0	0.00157233	0	0.000366233
	2	27366556	27374270	0	0.00157233	0	0.000366233
	2	27374270	27396750	0	0.00314465	0	0.000733622
	2	27396750	27450149	0	0.00471698	0	0.00110217
	2	27450149	27458064	0	0.00628931	0	0.00147189
	2	27458064	27471422	0	0.00786164	0	0.00184277
	2	27471422	27476432	0	0.00628931	0	0.00147189
	2	27476432	27488708	0	0.00471698	0	0.00110217
	2	27488708	27529204	0	0.00786164	0	0.00184277
	2	27529204	27647654	0	0.00628931	0	0.00147189
	2	27647654	27662215	0	0.00786164	0	0.00184277
	2	27662215	27682992	0	0.00628931	0	0.00147189
	2	27682992	27735296	0	0.00471698	0	0.00110217
	2	27735296	27786369	0	0.00628931	0	0.00147189
	2	27786369	27816051	0	0.00786164	0	0.00184277
	2	27816051	27818854	0	0.00943396	0	0.00221484
	2	27818854	27837057	0	0.00786164	0	0.00184277
	2	27837057	27945707	0	0.00943396	0	0.00221484
	2	27945707	27946313	0.00059453	0.00943396	0.000794831	0.00221484
	2	27946313	27953883	0.00713436	0.0110063	0.00371488	0.00151329
	2	27953883	27964169	0.00653983	0.00943396	0.00328894	0.00221484
	2	27964169	27998060	0	0.00943396	0	0.00221484
	2	27998060	28000885	0	0.00786164	0	0.00184277
	2	28000885	28017098	0	0.00628931	0	0.00147189
	2	28017098	28030394	0	0.00786164	0	0.00184277
	2	28030394	28041802	0	0.00628931	0	0.00147189
	2	28041802	28046681	0	0.00314465	0	0.000733622
	2	28103969	28114188	0.00059453	0	0.000445235	0
	2	28238574	28242514	0.00059453	0	0.000445235	0
	2	28242514	28243354	0.00118906	0.00157233	0.000322687	0.000366233
	2	28243354	28246133	0.00178359	0.00157233	0.000812242	0.000366233
	2	28246133	28252430	0.00237812	0	0.00318501	0
	2	28252430	28255680	0.00178359	0	0.00238733	0
	2	28580839	28588448	0.00059453	0	0.000445235	0
	2	28776857	28783200	0	0.00157233	0	0.000366233
	2	28783200	28849442	0	0.00314465	0	0.00199729
	2	29387115	29388779	0	0.00314465	0	0.000733622
	2	29846030	29853496	0.00059453	0	0.000445235	0
	2	30315471	30320306	0.00059453	0.00157233	0.000445235	0.000366233
	2	30359515	30374558	0	0.00157233	0	0.000366233
	2	30381569	30384519	0	0.00314465	0	0.000733622
	2	30557739	30559805	0	0.00471698	0	0.000647832
	2	31121446	31121989	0.00059453	0	0.000445235	0
	2	31121989	31129378	0.00178359	0	0.0013373	0
	2	31129378	31136091	0.00356718	0	0.00267938	0
	2	31136091	31186384	0.00475624	0	0.0006189	0
	2	31186384	31237319	0.00535077	0	0.000197175	0
	2	31237319	31238732	0.0059453	0	0.000138282	0
	2	31238732	31240056	0.00535077	0	0.000197175	0
	2	31240056	31249628	0.00535077	0.00157233	0.000197175	0.000366233
	2	31249628	31303127	0.00535077	0	0.000197175	0
	2	31303127	31305736	0.00059453	0	0.000794831	0
	2	31596290	31603809	0.00059453	0	0.000794831	0
	2	31819240	31821846	0.00059453	0	0.000445235	0
	2	31821846	31829541	0.00297265	0	0.00169472	0
	2	32101946	32120749	0.00059453	0	0.000794831	0
	2	32120749	32139994	0.00118906	0	2.51642e-05	0
	2	32139994	32143022	0.00059453	0	0.000445235	0
	2	32249885	32253007	0	0.00157233	0	0.000366233
	2	32340337	32373412	0	0.00157233	0	0.000366233
	2	33016607	33031330	0.00059453	0	0.000445235	0
	2	33526543	33534898	0.00059453	0	0.000794831	0
	2	33701147	33767313	0.00059453	0	0.000445235	0
	2	33848139	33865124	0.00059453	0	0.000445235	0
	2	33865124	33874883	0.00118906	0	0.00159061	0
	2	34448474	34478045	0.00059453	0	0.000794831	0
	2	35203627	35216717	0	0.00157233	0	0.00677165
	2	35216717	35234967	0.00178359	0	0.00238733	0
	2	35234967	35277747	0.00297265	0	0.00216071	0
	2	35487922	35536387	0	0.00157233	0	0.000366233
	2	35743479	35758427	0.00059453	0	0.000794831	0
	2	35909850	35938771	0.00059453	0	0.000445235	0
	2	35947422	35959842	0.00059453	0	0.000445235	0
	2	36131467	36206558	0.00059453	0	0.000445235	0
	2	37444467	37452357	0.00059453	0	0.000445235	0
	2	37697025	37702062	0.00059453	0	0.000794831	0
	2	38114192	38132026	0.00059453	0	0.000445235	0
	2	38396268	38402680	0.00059453	0	0.000445235	0
	2	38441109	38451137	0.00059453	0	0.000445235	0
	2	38734074	38748216	0.00237812	0	0.000308712	0
	2	38797397	38840127	0.00059453	0	0.000445235	0
	2	39363900	39375590	0.00059453	0	0.000794831	0
	2	39403748	39445865	0.00059453	0	0.000794831	0
	2	39445865	39451654	0.0160523	0.0110063	0.00493922	0.000684523
	2	39451654	39455584	0.00059453	0	0.000794831	0
	2	40062806	40069616	0	0.00157233	0	0.000366233
	2	40254919	40273226	0	0.00314465	0	0.000733622
	2	40876760	40885718	0.00118906	0	0.000322687	0
	2	40885718	40901334	0.00059453	0	0.000794831	0
	2	40987473	41014184	0.00059453	0	0.000794831	0
	2	41691100	41692419	0.243163	0.0676101	0.00616332	0.00508879
	2	41692419	41699309	0.00475624	0	0.00357678	0
	2	41706641	41711016	0.00059453	0	0.000445235	0
	2	41816382	41836280	0	0.00157233	0	0.000366233
	2	42045530	42061006	0.00059453	0	0.000445235	0
	2	42336766	42348503	0.00059453	0	0.000445235	0
	2	42583065	42585404	0.00059453	0	0.000445235	0
	2	43865985	43874620	0	0.00471698	0	0.00533012
	2	45402243	45423436	0.00059453	0	0.000445235	0
	2	45517952	45558210	0.00059453	0	0.000794831	0
	2	45558210	45567633	0.00118906	0	0.0011926	0
	2	45567633	45570621	0.00059453	0	0.000794831	0
	2	45585488	45586341	0.00297265	0.0393082	0.000633412	0.00951547
	2	45586341	45587592	0.00416171	0.0393082	0.000345882	0.00951547
	2	45587592	45591707	0.00475624	0.0393082	5.49596e-05	0.00951547
	2	46426616	46439010	0.00059453	0	0.000445235	0
	2	46477034	46483792	0.00059453	0.086478	0.000445235	0.000468062
	2	46483792	46485436	0.00059453	0.077044	0.000445235	0.000904459
	2	47109931	47115547	0	0.00314465	0	0.00199729
	2	47202387	47244374	0.00059453	0	0.000794831	0
	2	47515798	47548907	0	0.00157233	0	0.000366233
	2	47715336	47718922	0.00297265	0.00157233	0.000633412	0.000366233
	2	47718922	47727838	0.00297265	0.00314465	0.000633412	0.000733622
	2	47727838	47733448	0.00297265	0.00157233	0.000633412	0.000366233
	2	47733448	47738613	0.00237812	0.00157233	0.00178413	0.000366233
	2	47966326	47974257	0	0.00314465	0	0.00199729
	2	48940208	48947642	0.00059453	0	0.000445235	0
	2	49327887	49337028	0	0.00314465	0	0.000733622
	2	49449826	49455795	0.00118906	0	0.000891001	0
	2	50143688	50149198	0.00059453	0	0.000794831	0
	2	50201308	50206766	0	0.00157233	0	0.00677165
	2	50300666	50303620	0	0.00786164	0	0.00184277
	2	50303620	50316708	0	0.00943396	0	0.00221484
	2	50316708	50327795	0	0.0110063	0	0.00258809
	2	50625621	50643124	0	0.0345912	0	0.00250831
	2	50740083	50750778	0.00059453	0	0.000445235	0
	2	50750778	50755302	0.00178359	0	6.54902e-05	0
	2	50755302	50758332	0.00118906	0	2.51642e-05	0
	2	51283519	51285282	0.00059453	0	0.000445235	0
	2	51365649	51375158	0.00118906	0	2.51642e-05	0
	2	52294653	52311619	0	0.00157233	0	0.000366233
	2	52311619	52324204	0	0.00314465	0	0.000733622
	2	52324204	52350002	0	0.00157233	0	0.000366233
	2	52350002	52369750	0	0.00314465	0	0.000733622
	2	52369750	52413129	0	0.00157233	0	0.000366233
	2	52930348	52937861	0.00059453	0	0.000445235	0
	2	53134549	53137229	0	0.00157233	0	0.00677165
	2	53550652	53699217	0.00059453	0	0.000794831	0
	2	53861185	53864870	0.00059453	0	0.000445235	0
	2	53864870	53872971	0.00237812	0	0.000308712	0
	2	53983960	53991194	0.00059453	0	0.000794831	0
	2	53991194	53993609	0.123068	0.0613208	0.000191909	0.00144345
	2	53993609	53997335	0.125446	0.0613208	0.000445472	0.00144345
	2	53997335	53999598	0.124851	0.0597484	0.000370048	0.00272232
	2	54502437	54537783	0.00059453	0	0.000445235	0
	2	54910115	54910656	0.019025	0	0.00251161	0
	2	54910656	54912271	0.020214	0	0.00313137	0
	2	54912271	54913103	0.0118906	0	0.000299517	0
	2	54913103	54913568	0.00118906	0	2.51642e-05	0
	2	54913568	54936213	0.00059453	0	0.000794831	0
	2	55014189	55027398	0.00059453	0	0.000445235	0
	2	55032480	55040535	0.00059453	0.00157233	0.000445235	0.000366233
	2	55040535	55050085	0.00059453	0	0.000445235	0
	2	55287755	55293549	0.00059453	0	0.000445235	0
	2	55350560	55364069	0	0.0125786	0	0.0547771
	2	55364069	55368419	0	0.00786164	0	0.0340729
	2	55587169	55598367	0	0.0566038	0	0.258
	2	55673731	55679928	0	0.00157233	0	0.000366233
	2	55894279	55897291	0.00059453	0	0.000794831	0
	2	55897291	55909394	0.00118906	0	0.000322687	0
	2	56394043	56403140	0.00059453	0	0.000445235	0
	2	56611470	56615753	0	0.00157233	0	0.000366233
	2	56966172	56968125	0.00118906	0	2.51642e-05	0
	2	56968125	56975747	0.00059453	0	0.000794831	0
	2	57183928	57196780	0	0.00314465	0	0.00199729
	2	57449775	57456350	0.00118906	0	0.000891001	0
	2	57610580	57619846	0.00059453	0	0.000445235	0
	2	57642251	57655068	0	0.00314465	0	0.000733622
	2	57732953	57738172	0.00059453	0	0.000794831	0
	2	57738172	57753227	0.00475624	0	0.0006189	0
	2	57753227	57754144	0.00416171	0.00786164	0.000345882	6.63399e-06
	2	57754144	57755374	0.00237812	0.00943396	0.000308712	3.01464e-05
	2	57755374	57772080	0	0.00943396	0	3.01464e-05
	2	58053240	58055487	0.00059453	0	0.000794831	0
	2	58055487	58062576	0.00118906	0	2.51642e-05	0
	2	58246097	58304807	0.00059453	0	0.000794831	0
	2	58534446	58537749	0.00059453	0	0.000794831	0
	2	59909984	59930611	0	0.00157233	0	0.000366233
	2	60084154	60091247	0.00059453	0	0.000445235	0
	2	60091247	60100154	0.00118906	0	0.000891001	0
	2	61044450	61082318	0	0.00157233	0	0.000366233
	2	61365176	61379383	0.00059453	0	0.000794831	0
	2	61754094	61758887	0	0.00157233	0	0.00677165
	2	61782646	61800404	0.00118906	0	0.00159061	0
	2	63297957	63300535	0.00059453	0	0.000794831	0
	2	63873059	63882226	0	0.0172956	0	0.00409302
	2	63882226	63887179	0	0.0188679	0	0.00447227
	2	63887179	63891945	0	0.0235849	0	0.00561735
	2	63891945	63897151	0	0.0345912	0	0.00223743
	2	63897151	63902364	0	0.0361635	0	0.00253622
	2	63902364	63925537	0	0.0393082	0	0.00315701
	2	63925537	63937251	0	0.0377358	0	0.00284301
	2	63937251	63966741	0	0.0361635	0	0.00253622
	2	63966741	63975097	0	0.0377358	0	0.00284301
	2	63975097	63979167	0	0.0393082	0	0.00315701
	2	63979167	63985096	0	0.0393082	0	0.00315701
	2	63985096	63996860	0	0.0377358	0	0.00284301
	2	63996860	64005387	0	0.0408805	0	0.00326123
	2	64005387	64010893	0	0.0393082	0	0.00294836
	2	64010893	64014001	0	0.0377358	0	0.00284301
	2	64014001	64015150	0	0.0361635	0	0.00253622
	2	64015150	64035031	0	0.0345912	0	0.00223743
	2	64035031	64040486	0	0.0330189	0	0.00194762
	2	64040486	64056220	0	0.0314465	0	0.00166793
	2	64056220	64064184	0	0.0267296	0	0.000905215
	2	64064184	64065171	0	0.0204403	0	0.000165395
	2	64065171	64072254	0	0.0188679	0	6.08726e-05
	2	64438880	64463865	0	0.00157233	0	0.000366233
	2	65395949	65405852	0	0.00157233	0	0.000366233
	2	65419595	65441825	0.00059453	0	0.000445235	0
	2	65695312	65720779	0.00059453	0	0.000794831	0
	2	65760135	65776996	0.00059453	0.00786164	0.000794831	6.63399e-06
	2	65776996	65809181	0.00059453	0.00943396	0.000794831	0.00130183
	2	65903532	65915838	0	0.00157233	0	0.000366233
	2	66405214	66414722	0.00059453	0	0.000794831	0
	2	66414722	66426341	0.00059453	0.00157233	0.000794831	0.000366233
	2	66426341	66429999	0	0.00157233	0	0.000366233
	2	66438411	66462711	0	0.00314465	0	0.000733622
	2	66462711	66490748	0	0.00157233	0	0.000366233
	2	66498680	66513278	0.00059453	0	0.000445235	0
	2	67130856	67147853	0	0.00157233	0	0.000366233
	2	67152138	67170734	0.00059453	0	0.000445235	0
	2	67713550	67720975	0.00059453	0	0.000445235	0
	2	68129258	68130472	0.0059453	0	0.000126423	0
	2	68130472	68133732	0.0576694	0.00786164	0.000496388	0.000345048
	2	68133732	68135835	0.0618312	0.00786164	4.5739e-05	0.000345048
	2	68135835	68141322	0.0624257	0.00786164	7.73787e-05	0.000345048
	2	68141322	68142932	0.0612366	0.00786164	2.27243e-05	0.000345048
	2	68142932	68147005	0.0112961	0	0.00126902	0
	2	68147005	68147757	0.0118906	0.00314465	0.00155842	0.000733622
	2	68147757	68148708	0.0107015	0.00314465	0.000997905	0.000733622
	2	68148708	68150651	0.0059453	0.00314465	0.00447632	0.000733622
	2	68207627	68219094	0.00059453	0	0.000445235	0
	2	68219094	68221649	0.00118906	0	0.000891001	0
	2	68221649	68222876	0.00059453	0	0.000445235	0
	2	68514758	68528961	0	0.00157233	0	0.000366233
	2	68598340	68651338	0	0.00314465	0	0.000733622
	2	68681157	68701173	0.00059453	0	0.000445235	0
	2	68918352	68940828	0.00118906	0	0.00159061	0
	2	68940828	68969639	0.00059453	0	0.000794831	0
	2	68989350	68994367	0	0.00157233	0	0.000366233
	2	68994367	69006880	0	0.00471698	0	0.00110217
	2	70156006	70163882	0	0.00157233	0	0.000366233
	2	70647552	70651095	0.00059453	0	0.000445235	0
	2	70651095	70655970	0.00118906	0	0.000891001	0
	2	70655970	70660237	0.00178359	0	0.0013373	0
	2	70660237	70676063	0.00059453	0	0.000445235	0
	2	70810757	70857288	0.00059453	0	0.000445235	0
	2	71146650	71163035	0	0.00157233	0	0.000366233
	2	71233999	71239207	0.00059453	0	0.000794831	0
	2	72226962	72248936	0.00059453	0	0.000794831	0
	2	72676775	72695746	0.00059453	0	0.000445235	0
	2	72798434	72806200	0.00059453	0.00157233	0.000445235	0.000366233
	2	73578386	73600824	0.00059453	0	0.000794831	0
	2	73896062	73903415	0	0.00314465	0	0.000549783
	2	73903415	73925441	0	0.00471698	0	0.000856342
	2	74063186	74064694	0	0.00157233	0	0.000366233
	2	74270829	74302919	0.00059453	0	0.000794831	0
	2	75221503	75230972	0.00059453	0	0.000794831	0
	2	75230972	75246626	0.00237812	0	0.000759675	0
	2	75246626	75249593	0.00297265	0	0.000309629	0
	2	75249593	75255325	0.00951249	0	0.000201543	0
	2	75255325	75259117	0.0142687	0	0.000930781	0
	2	75259117	75263912	0.00653983	0	0.00359851	0
	2	75425008	75460843	0	0.0141509	0	0.0617225
	2	75460843	75464316	0	0.0125786	0	0.0547771
	2	75471706	75472312	0	0.00314465	0	0.000733622
	2	75472312	75473542	0.00059453	0.0251572	0.000445235	0.0060015
	2	75473542	75475758	0.00059453	0.0267296	0.000445235	0.0063869
	2	75546229	75568470	0.00059453	0	0.000794831	0
	2	75568470	75574825	0.00059453	0.00471698	0.000794831	0.00110217
	2	75574825	75582028	0	0.00471698	0	0.00110217
	2	75848602	75851372	0.00118906	0	0.000322687	0
	2	75851372	75859482	0.00178359	0	0.000812242	0
	2	75859482	75870549	0.00059453	0	0.000794831	0
	2	76224869	76238679	0.00416171	0	0.00119774	0
	2	76238679	76240380	0.00237812	0	0.000755335	0
	2	76240380	76248238	0.00059453	0	0.000445235	0
	2	77058826	77080549	0.00059453	0	0.000794831	0
	2	77080549	77087486	0.0059453	0	0.000138282	0
	2	77087486	77091778	0.0118906	0.00157233	0.000492944	0.000366233
	2	77091778	77097130	0.0130797	0.00157233	0.00107013	0.000366233
	2	77097130	77098041	0.0166468	0.00157233	0.00108807	0.000366233
	2	77098041	77099320	0.0107015	0	0.00124967	0
	2	77099320	77114346	0.00059453	0	0.000794831	0
	2	77169415	77202062	0	0.00157233	0	0.00677165
	2	77349130	77352097	0	0.00786164	0	6.63399e-06
	2	77352097	77356271	0	0.0125786	0	0.00033745
	2	77356271	77358704	0	0.00943396	0	3.01464e-05
	2	77358704	77369482	0	0.00628931	0	0.000155468
	2	77388343	77398839	0.00356718	0	0.000131215	0
	2	77565218	77571523	0	0.00157233	0	0.000366233
	2	77599903	77608436	0.00059453	0	0.000794831	0
	2	77613086	77615416	0	0.00314465	0	0.000733622
	2	77615416	77620108	0	0.00628931	0	0.00110217
	2	77620108	77634339	0	0.00314465	0	0.000733622
	2	77817228	77900295	0	0.00157233	0	0.000366233
	2	78043801	78047203	0	0.00157233	0	0.000366233
	2	78205113	78209775	0.00118906	0.00157233	0.000891001	0.000366233
	2	78209775	78216370	0.0243757	0.00786164	1.84002e-05	0.00184277
	2	78216370	78217251	0.0321046	0.00943396	0.00220222	0.00221484
	2	78217251	78221995	0.0321046	0.00786164	0.00220222	0.00184277
	2	78221995	78226011	0.0059453	0.00157233	0.0079911	0.000366233
	2	78226011	78231242	0.0059453	0	0.0079911	0
	2	78231242	78238656	0.00535077	0	0.00718769	0
	2	78474861	78486313	0.00178359	0	0.0013373	0
	2	78486313	78490158	0.00059453	0	0.000445235	0
	2	78541457	78543492	0.00178359	0.0141509	6.54902e-05	0.000564189
	2	78543492	78545093	0.00237812	0.0172956	0.000308712	5.41226e-06
	2	78545093	78557269	0	0.00157233	0	0.000366233
	2	78765282	78776806	0.00059453	0	0.000445235	0
	2	78794029	78812578	0.00059453	0	0.000794831	0
	2	78857603	78879685	0	0.00157233	0	0.00677165
	2	79497709	79517847	0	0.00157233	0	0.000366233
	2	81404520	81418101	0	0.00157233	0	0.00677165
	2	81490863	81494398	0	0.00157233	0	0.000366233
	2	81494398	81499446	0	0.00471698	0	0.000647832
	2	81499446	81527119	0	0.00628931	0	0.00400721
	2	81527119	81540944	0	0.00471698	0	0.000647832
	2	81749541	81783049	0.00059453	0	0.000445235	0
	2	81783049	81791137	0.00237812	0	0.00144896	0
	2	81791137	81796035	0.00416171	0	0.00106876	0
	2	81796035	81807005	0.00356718	0	0.000750843	0
	2	81807005	81844987	0.00118906	0	2.51642e-05	0
	2	81844987	81865382	0.00118906	0.00157233	2.51642e-05	0.000366233
	2	81865382	81866621	0.00416171	0.00157233	0.000350852	0.000366233
	2	81866621	81877152	0.00356718	0	7.56729e-05	0
	2	81877152	81992222	0.00059453	0	0.000445235	0
	2	81992222	82017160	0.00118906	0	0.000891001	0
	2	82017160	82071818	0.00059453	0	0.000445235	0
	2	82071818	82097094	0.00118906	0	0.000668052	0
	2	82097094	82114870	0.00118906	0.00314465	0.000668052	0.000733622
	2	82114870	82120979	0.00118906	0	0.000668052	0
	2	82120979	82174951	0.00059453	0	0.000445235	0
	2	82174951	82181575	0.00118906	0	0.000668052	0
	2	82181575	82229050	0.00178359	0	0.00103971	0
	2	82229050	82232726	0.00059453	0	0.000445235	0
	2	82232726	82245159	0.00059453	0.00157233	0.000445235	0.000366233
	2	82245159	82247445	0.00059453	0.0141509	0.000445235	0.00333816
	2	82247445	82252014	0.00059453	0.00471698	0.000445235	0.00110217
	2	82252014	82527969	0.00059453	0	0.000445235	0
	2	82527969	82537693	0.00237812	0	0.00145546	0
	2	82537693	82541785	0.00297265	0	0.00216071	0
	2	82541785	82550930	0.00237812	0	0.00145546	0
	2	82550930	82593121	0.00178359	0	0.000812242	0
	2	82593121	82597650	0.00118906	0	0.000322687	0
	2	82597650	82700072	0.00059453	0	0.000445235	0
	2	82700072	82743968	0.00118906	0	0.000668052	0
	2	82743968	82780994	0.00059453	0	0.000445235	0
	2	82780994	82798265	0.00178359	0	0.00103971	0
	2	82798265	82802334	0.00118906	0	0.000668052	0
	2	82802334	82856959	0.00059453	0	0.000445235	0
	2	82856959	82879743	0.00118906	0	0.000322687	0
	2	82879743	82948155	0.00059453	0	0.000445235	0
	2	82948155	82984400	0.00118906	0	0.000322687	0
	2	82984400	82987606	0.00059453	0.00157233	0.000445235	0.000366233
	2	82987606	82992112	0.00059453	0.0267296	0.000445235	0.00602414
	2	82992112	83054006	0.00059453	0.0330189	0.000445235	0.00756915
	2	83054006	83114230	0.00059453	0	0.000445235	0
	2	83114230	83125497	0.00118906	0	0.000668052	0
	2	83125497	83385317	0.00059453	0	0.000445235	0
	2	83385317	83396487	0.00059453	0.00157233	0.000445235	0.000366233
	2	83396487	83512740	0.00059453	0	0.000445235	0
	2	83712390	83729351	0.00059453	0	0.000445235	0
	2	85068737	85084934	0.00059453	0	0.000445235	0
	2	85144872	85157387	0.00118906	0	0.00159061	0
	2	85261242	85273081	0.00059453	0	0.000445235	0
	2	85347986	85354503	0	0.00314465	0	0.00199729
	2	85354503	85355692	0	0.00157233	0	0.00677165
	2	85406550	85414332	0.00356718	0	0.000999118	0
	2	85414332	85419761	0.00416171	0	0.00138848	0
	2	85419761	85422038	0.00832342	0	8.90289e-09	0
	2	85422038	85427167	0.00118906	0	2.51642e-05	0
	2	85427167	85433826	0.00059453	0	0.000794831	0
	2	85457039	85458371	0	0.00157233	0	0.000366233
	2	86664030	86684029	0.010107	0.00157233	0.000428377	0.000366233
	2	86684029	86689861	0.00891795	0.00157233	5.47751e-05	0.000366233
	2	86689861	86696957	0.0059453	0.00157233	0.000400634	0.000366233
	2	86696957	86726441	0.00059453	0	0.000794831	0
	2	87083782	87086641	0.00059453	0	0.000445235	0
	2	87088723	87114715	0.00059453	0	0.000445235	0
	2	87183711	87200502	0	0.00157233	0	0.000366233
	2	89570055	89577166	0.00118906	0	0.00159061	0
	2	89577166	89587500	0.00178359	0.00157233	0.000812242	0.000366233
	2	89587500	89603420	0.00059453	0	0.000794831	0
	2	90325351	90347740	0.00059453	0	0.000794831	0
	2	90526660	90536022	0	0.00157233	0	0.000366233
	2	91479352	91489182	0	0.00471698	0	0.000647832
	2	91499809	91506715	0.00059453	0	0.000445235	0
	2	91639064	91668850	0.00059453	0	0.000794831	0
	2	91673462	91690226	0.00178359	0.00157233	6.54902e-05	0.000366233
	2	91690226	91697776	0.00118906	0.00157233	2.51642e-05	0.000366233
	2	93163669	93166748	0.00059453	0	0.000445235	0
	2	93166748	93172942	0.00178359	0.00471698	0.0013373	0.00110217
	2	93172942	93173624	0.00118906	0.00157233	0.000891001	0.000366233
	2	93173624	93176621	0.00118906	0	0.000891001	0
	2	94032705	94035185	0	0.00157233	0	0.00677165
	2	94421150	94423083	0.00178359	0	0.0013373	0
	2	94500854	94504163	0.0196195	0	0.000731682	0
	2	94504163	94506794	0.0160523	0	0.000105404	0
	2	95284939	95298811	0.00118906	0	0.000891001	0
	2	95615425	95646946	0	0.00157233	0	0.000366233
	2	95646946	95653824	0	0.00314465	0	0.000733622
	2	95653824	95688450	0	0.00157233	0	0.000366233
	2	95763015	95777542	0.00059453	0	0.000794831	0
	2	96817752	96827464	0	0.00157233	0	0.000366233
	2	97192550	97229153	0.00059453	0	0.000445235	0
	2	97256364	97258974	0	0.00157233	0	0.000366233
	2	97542968	97563660	0	0.00157233	0	0.000366233
	2	97568903	97592439	0.00059453	0	0.000445235	0
	2	97861814	97873404	0.00297265	0	0.000724635	0
	2	97873404	97875243	0.00891795	0	0.00323911	0
	2	97875243	97882695	0.00832342	0	0.00350199	0
	2	97882695	97884821	0.010107	0.00628931	0.00279574	0.00147189
	2	97884821	97885638	0.0154578	0.0110063	0.0010951	0.00205524
	2	97885638	97890294	0.00832342	0.0110063	0.000225626	0.00205524
	2	97890294	97893002	0.00118906	0.00157233	2.51642e-05	0.000366233
	2	97893002	97896935	0.00118906	0	2.51642e-05	0
	2	97896935	97963379	0.00059453	0	0.000794831	0
	2	97963379	97968774	0.00118906	0	0.000322687	0
	2	97968774	98032443	0.00059453	0	0.000445235	0
	2	98172495	98190308	0.00059453	0	0.000445235	0
	2	98478679	98480344	0	0.00157233	0	0.000366233
	2	98480344	98490521	0	0.0251572	0	0.000683608
	2	98490521	98508373	0	0.00157233	0	0.000366233
	2	98508373	98509897	0.00059453	0.00157233	0.000445235	0.000366233
	2	98509897	98518278	0.00059453	0	0.000445235	0
	2	99059359	99064877	0.00178359	0	0.0013373	0
	2	99064877	99070266	0.0118906	0.00471698	0.00155842	0.00707349
	2	99070266	99073779	0.0142687	0.00471698	0.00187462	0.00707349
	2	99073779	99081152	0.0196195	0.00471698	0.00281689	0.00707349
	2	99081152	99082524	0.020214	0.00471698	0.00224872	0.00707349
	2	99082524	99086526	0.0196195	0.00314465	0.0019723	0.0135647
	2	99210901	99213575	0	0.00157233	0	0.000366233
	2	100251293	100273809	0.00059453	0	0.000794831	0
	2	100273809	100277951	0.00178359	0.00471698	0.000812242	0.000856342
	2	100277951	100285070	0.00237812	0.00471698	0.000645951	0.000856342
	2	100285070	100285751	0.00237812	0.00628931	0.000645951	0.00110217
	2	100285751	100286699	0.00059453	0.00628931	0.000445235	0.00110217
	2	100286699	100302176	0.00059453	0.00157233	0.000445235	0.000366233
	2	100472225	100480404	0	0.00157233	0	0.000366233
	2	100758553	100777239	0.00059453	0	0.000794831	0
	2	100777239	100787613	0.00118906	0	2.51642e-05	0
	2	100787613	100802541	0.00059453	0	0.000445235	0
	2	101893653	101908634	0.00178359	0.00628931	0.000415502	0.00147189
	2	101908634	101912305	0	0.00471698	0	0.00110217
	2	103418316	103440387	0.00059453	0	0.000794831	0
	2	104114017	104115719	0	0.00157233	0	0.000366233
	2	104594527	104805015	0.00059453	0	0.000445235	0
	2	104870344	104872641	0	0.00157233	0	0.000366233
	2	104964747	105009627	0	0.00157233	0	0.000366233
	2	105018574	105124680	0.00059453	0	0.000445235	0
	2	105725069	105731181	0	0.00157233	0	0.000366233
	2	105822372	105846584	0.00059453	0	0.000445235	0
	2	105991570	106064085	0	0.00157233	0	0.000366233
	2	107175821	107178304	0.00118906	0	0.00159061	0
	2	107178304	107186243	0.00178359	0	0.00238733	0
	2	107186243	107241919	0.00178359	0.00157233	0.00238733	0.00677165
	2	107241919	107246975	0.00059453	0.00157233	0.000794831	0.00677165
	2	107246975	107277176	0.00059453	0	0.000794831	0
	2	107538019	107568109	0.00059453	0	0.000794831	0
	2	108050021	108056708	0.00059453	0	0.000445235	0
	2	108092020	108114454	0.00059453	0	0.000794831	0
	2	109412215	109422021	0.00059453	0.00157233	0.000445235	0.000366233
	2	109940433	109957438	0	0.00157233	0	0.000366233
	2	110230194	110233992	0.00059453	0	0.000794831	0
	2	110791970	110798965	0.00059453	0.00314465	0.000445235	0.000733622
	2	110975630	111006438	0.00059453	0	0.000445235	0
	2	111186719	111192013	0.00059453	0	0.000794831	0
	2	111323997	111329769	0	0.00157233	0	0.000366233
	2	111354445	111358765	0.00059453	0	0.000794831	0
	2	111358765	111372616	0.00118906	0	0.00159061	0
	2	111372616	111377133	0.00059453	0	0.000794831	0
	2	113270996	113296076	0.00059453	0	0.000794831	0
	2	113722387	113749689	0.00059453	0	0.000445235	0
	2	113852330	113853859	0.0059453	0.00314465	0.00447632	0.0135647
	2	114333781	114347347	0.00059453	0	0.000445235	0
	2	114810099	114820471	0.00059453	0	0.000445235	0
	2	114820471	114847618	0.00118906	0	0.000891001	0
	2	114847618	114861684	0.00059453	0	0.000445235	0
	2	114861684	114867567	0.00118906	0.0220126	0.000322687	0.00523443
	2	114867567	114880085	0.00118906	0.0251572	0.000322687	0.000683608
	2	114880085	114889683	0.00059453	0	0.000445235	0
	2	115040065	115056831	0.00059453	0	0.000445235	0
	2	115056831	115074004	0.00118906	0	0.000891001	0
	2	115074004	115079441	0.00059453	0	0.000445235	0
	2	115322601	115334808	0	0.00943396	0	3.01464e-05
	2	115334808	115343313	0	0.00786164	0	6.63399e-06
	2	115343313	115354397	0	0.00628931	0	0.000155468
	2	116824637	116831655	0.00118906	0	0.000891001	0
	2	116989679	117004228	0.00297265	0	0.00223149	0
	2	117004228	117011201	0.00059453	0	0.000445235	0
	2	117246005	117267277	0	0.00157233	0	0.000366233
	2	117267277	117355852	0	0.00314465	0	0.000733622
	2	117361623	117370286	0.00178359	0	0.000415502	0
	2	119133169	119140812	0	0.00314465	0	0.000733622
	2	119140812	119146299	0	0.00157233	0	0.000366233
	2	119158849	119165549	0.00178359	0.00314465	0.000415502	0.00199729
	2	119165549	119172855	0	0.00157233	0	0.000366233
	2	119664594	119665706	0	0.0110063	0	0.00418372
	2	119686168	119693670	0	0.00157233	0	0.000366233
	2	119693670	119717328	0.00059453	0.00157233	0.000794831	0.000366233
	2	119717328	119745285	0.00059453	0.00314465	0.000794831	0.000549783
	2	119745285	119746273	0.00059453	0.00157233	0.000794831	0.000366233
	2	120769424	120784862	0.00059453	0	0.000794831	0
	2	120877640	120886359	0.00118906	0	0.00159061	0
	2	121723895	121739815	0.00059453	0	0.000794831	0
	2	122469871	122488940	0.00059453	0	0.000794831	0
	2	122488940	122509616	0.00237812	0	0.00318501	0
	2	122509616	122530114	0.00059453	0	0.000794831	0
	2	123221923	123243848	0.00118906	0	0.00159061	0
	2	123243848	123247319	0.00059453	0	0.000794831	0
	2	124172890	124177025	0.00118906	0	0.00159061	0
	2	124177025	124180168	0.0225922	0.0314465	0.00413644	0.000834406
	2	124180168	124186523	0.0255648	0.0345912	0.00677313	0.00123223
	2	124186523	124190621	0.029132	0.0377358	0.00347	0.001692
	2	124190621	124195018	0.0315101	0.0377358	0.00268506	0.001692
	2	124195018	124199032	0.0315101	0.0361635	0.00268506	0.00145531
	2	124199032	124204421	0.0321046	0.0361635	0.00234625	0.00145531
	2	124204421	124211492	0.029132	0.0314465	0.000923714	0.00253264
	2	124211492	124215581	0.00059453	0	0.000445235	0
	2	124293042	124297296	0	0.00157233	0	0.000366233
	2	124330343	124336317	0.0422117	0.108491	0.000289042	0.0089992
	2	124336317	124343287	0.0422117	0.110063	0.000289042	0.00934459
	2	124343287	124360687	0.0410226	0.111635	0.000268031	0.00969333
	2	124360687	124374403	0.0410226	0.11478	0.000268031	0.0104006
	2	124374403	124381653	0.0410226	0.116352	0.000268031	0.010759
	2	124381653	124384127	0.039239	0.110063	0.000341036	0.00934459
	2	124384127	124391456	0.0261593	0.0628931	2.96045e-05	0.00657483
	2	124391456	124394326	0.0214031	0.0566038	0.000233615	0.00521936
	2	124394326	124398570	0.0130797	0.0314465	0.00517901	0.000834406
	2	124552935	124553759	0.00059453	0	0.000794831	0
	2	124553759	124562458	0.00178359	0	0.00238733	0
	2	124641387	124653220	0.00059453	0	0.000794831	0
	2	124732316	124744444	0.00059453	0	0.000445235	0
	2	124748599	124751308	0	0.00157233	0	0.000366233
	2	126007769	126016816	0.00059453	0	0.000445235	0
	2	126309556	126394539	0.00059453	0	0.000794831	0
	2	126931184	126957475	0.00059453	0	0.000445235	0
	2	127070974	127122958	0.00059453	0	0.000445235	0
	2	128310593	128347677	0.00059453	0	0.000445235	0
	2	130197949	130200917	0.058264	0.0220126	0.000187162	0.000219188
	2	130200917	130202248	0.0969084	0.0597484	0.00133959	0.00530669
	2	130202248	130204643	0.0957194	0.0597484	0.00139733	0.00530669
	2	130204643	130208133	0.00416171	0	4.43284e-09	0
	2	130208133	130219244	0.00059453	0	0.000445235	0
	2	131119159	131123395	0.00059453	0	0.000445235	0
	2	131123395	131138392	0.00178359	0	0.0013373	0
	2	131138392	131145612	0.00118906	0	0.000891001	0
	2	131367065	131393741	0	0.00157233	0	0.000366233
	2	132262465	132289282	0.00059453	0	0.000445235	0
	2	133015536	133043817	0	0.00157233	0	0.000366233
	2	133109812	133138158	0	0.00157233	0	0.000366233
	2	133138158	133154108	0	0.00628931	0	0.000155468
	2	133154108	133182008	0	0.0125786	0	0.00033745
	2	133612086	133653805	0	0.00157233	0	0.000366233
	2	133669326	133771137	0	0.00157233	0	0.000366233
	2	133959146	133985999	0	0.00157233	0	0.000366233
	2	134375452	134376097	0.00535077	0	0.00402628	0
	2	134376097	134377390	0.00832342	0	0.00156673	0
	2	134377390	134379046	0.00951249	0	0.00227009	0
	2	134379046	134380076	0.00891795	0	0.00191164	0
	2	134380076	134381822	0.00178359	0	0.000415502	0
	2	134381822	134386200	0.00059453	0	0.000794831	0
	2	134657800	134673762	0.00059453	0	0.000445235	0
	2	134705198	134719229	0.00059453	0	0.000445235	0
	2	134719229	134719954	0.00178359	0	6.54902e-05	0
	2	134719954	134732138	0.00118906	0	2.51642e-05	0
	2	134732138	134738991	0.00059453	0	0.000445235	0
	2	135043582	135052178	0	0.00157233	0	0.000366233
	2	135096060	135097105	0.00891795	0.0157233	0.00707045	0.00129319
	2	135097105	135099734	0.0107015	0.0172956	0.00938295	0.00351932
	2	135099734	135108450	0.0148633	0.0172956	0.0067901	0.00351932
	2	135108450	135110420	0.019025	0.0188679	0.0098815	0.0026287
	2	135110420	135110981	0.0231867	0.0188679	0.0130453	0.0026287
	2	135110981	135117947	0.0231867	0.0172956	0.0130453	0.00351932
	2	135117947	135120564	0.0249703	0.0172956	0.0133805	0.00351932
	2	135120564	135122819	0.0285375	0.0188679	0.0158633	0.00652983
	2	135122819	135123595	0.029132	0.0188679	0.0165848	0.00652983
	2	135123595	135125587	0.0380499	0.0188679	0.0122239	0.00652983
	2	135125587	135126686	0.0410226	0.0188679	0.0153685	0.00652983
	2	135126686	135128893	0.0416171	0.0188679	0.0145308	0.00652983
	2	135128893	135130866	0.0475624	0.0188679	0.010047	0.00652983
	2	135130866	135131655	0.0475624	0.0172956	0.010047	0.00351932
	2	135131655	135132299	0.048157	0.0204403	0.0105791	0.0052332
	2	135132299	135132854	0.0505351	0.0204403	0.0104264	0.0052332
	2	135132854	135133687	0.0469679	0.0204403	0.0144732	0.0052332
	2	135133687	135138292	0.0463734	0.0204403	0.0152476	0.0052332
	2	135138292	135156940	0.0112961	0.0141509	0.00800014	0.00196209
	2	135156940	135158046	0.0130797	0.0125786	0.00823864	0.000312917
	2	135158046	135160079	0.0118906	0.00786164	0.00875066	0.00231158
	2	135160079	135173607	0.00951249	0.00786164	0.0101806	0.00231158
	2	135173607	135179024	0.0172414	0.00786164	0.0114382	0.00231158
	2	135179024	135180652	0.0196195	0.0110063	0.0144481	0.000684523
	2	135180652	135181921	0.020214	0.0125786	0.0152124	0.00288892
	2	135181921	135183097	0.0214031	0.0110063	0.0189711	0.000684523
	2	135183097	135183771	0.0214031	0.0110063	0.0189711	0.000684523
	2	135183771	135187398	0.0214031	0.0141509	0.0189711	0.00196209
	2	135187398	135188170	0.0231867	0.0141509	0.0190904	0.00196209
	2	135188170	135192040	0.0225922	0.0141509	0.018308	0.00196209
	2	135192040	135196764	0.020214	0.0110063	0.0173914	0.000684523
	2	135196764	135198270	0.0243757	0.0125786	0.0184849	0.00288892
	2	135198270	135201275	0.0404281	0.0125786	0.00718205	0.00288892
	2	135201275	135206304	0.0653983	0.0125786	0.00844946	0.00288892
	2	135206304	135210052	0.0671819	0.0157233	0.00980392	0.00466008
	2	135210052	135213131	0.0737218	0.0157233	0.00756855	0.00466008
	2	135213131	135216315	0.0749108	0.0172956	0.00838703	0.00351932
	2	135216315	135222188	0.0743163	0.0172956	0.0079739	0.00351932
	2	135222188	135226830	0.0737218	0.0172956	0.00838974	0.00351932
	2	135226830	135230960	0.0719382	0.0172956	0.00716662	0.00351932
	2	135230960	135234080	0.0725327	0.0220126	0.00756637	0.00846161
	2	135234080	135246217	0.0725327	0.0235849	0.00756637	0.0070464
	2	135246217	135251956	0.0719382	0.0235849	0.00716662	0.0070464
	2	135251956	135256808	0.0850178	0.0235849	0.000621585	0.0070464
	2	135256808	135265289	0.0838288	0.0235849	0.000829637	0.0070464
	2	135265289	135266901	0.097503	0.0235849	0.00191295	0.0070464
	2	135266901	135267846	0.0868014	0.0235849	0.00131687	0.0070464
	2	135267846	135268418	0.0832342	0.0172956	0.000697432	0.00812685
	2	135268418	135269377	0.0790725	0.0157233	0.00163021	0.010114
	2	135269377	135271140	0.0570749	0.0110063	0.011725	0.0106502
[truncated: 17,152 more rows]

## Sheet: Table S6
	Table S6 High Fst CNV segment between male and female cattle
	FP_CNVR	Chr	Start	End	Nellore Fst	Hapmap Fst
	FP_CNVR1	chr1	83218713	83223031	0.16348	0.989833
		chr1	83223031	83229746	0.170639	0.989833
		chr1	83229746	83232931	0.0143831	0.989833
		chr1	83232931	83238102	0.014655	1
	FP_CNVR2	chr2	55587169	55598367	0	0.258
	FP_CNVR3	chr4	45054839	45062559	0.00414758	0.302359
		chr4	45062559	45072215	0.0042594	0.325738
	FP_CNVR4	chr4	75028395	75037154	0.00159061	0.288591
		chr4	75037154	75050611	0.00159061	0.374872
		chr4	75050611	75051523	0.00318501	0.46446
		chr4	75051523	75057499	0.00238733	0.447917
		chr4	75057499	75066887	0.00238733	0.463689
		chr4	75066887	75071462	0.00318501	0.463689
		chr4	75071462	75077794	0.00318501	0.455392
		chr4	75077794	75091711	0.00398364	0.279936
		chr4	75091711	75096201	0.00398364	0.226815
		chr4	75096201	75104623	0.00398364	0.182273
	FP_CNVR5	chr5	22514133	22525587	0.511992	0.979602
		chr5	22525587	22532575	0.784422	0.979602
		chr5	22532575	22543461	0.799542	0.989833
		chr5	22543461	22558100	0.838645	0.989833
		chr5	22558100	22563988	0.83066	0.93908
	FP_CNVR6	chr17	15448739	15468450	0.000891001	0.160339
		chr17	15468450	15477125	0.000645951	0.160339
	FP_CNVR7	chr17	25056695	25066938	0.990319	0.601075
		chr17	25066938	25088731	0.990319	0.609874
		chr17	25088731	25115692	0.995149	0.609874
		chr17	25115692	25119996	0.987914	0.601075
	FP_CNVR8	chr17	50746686	50750872	0.470394	0.969364
		chr17	50750872	50759827	0.470394	0.989749
		chr17	50759827	50783963	0.482446	0.989749
		chr17	50783963	50793252	0.494076	0.989749
		chr17	50793252	50800662	0.114723	0.989749
		chr17	50800662	50952266	0.0350237	0.93908
		chr17	50952266	50956421	0.652002	0.939427
		chr17	50956421	50958929	0.692887	0.939427
		chr17	50958929	50962760	0.691226	0.929411
	FP_CNVR9	chr17	51115979	51173815	0.978353	0.969364
		chr17	51173815	51189684	0.980747	0.989749
		chr17	51189684	51205343	0.980747	1
		chr17	51205343	51216046	0.229888	1
		chr17	51216046	51370688	0.0647914	1
		chr17	51370688	51389969	0	1
		chr17	51389969	51433906	0	0.949136

## Sheet: Table S7
	Table S7 Validation of artificial CNVR
		FP_CNVR2	FP_CNVR3	FP_CNVR4	FP_CNVR6
	Female1	2.24492	0.119355	1.38191	1.41421
	Female2	2.63902	0.150378	1.86607	1.7411
	Female3	2.19365	1.51572	1.82344	1.82344
	Male1	0.890899	1.25992	0.39685	1.04729
	Male2	0.48858	0.466516	0.707107	0.723635
	Male3	1.12246	0.0272047	1.12246	1.23114
	Dominette	2	2	2	2
	Domino	0.659754	0.455861	0.793701	0.561231

## Sheet: Table S8
	Table S8 CNV Segment comparsion between Nellore and taurine Cattle
	Chr	Start	End	Nellore cattle							Non-Nellore Cattle
				Variant number	0 copy	1 copy	3 copys	4 copys or more	Variant frequency		Variant number	0 copy	1 copy	3 copys	4 copys or more	Variant frequency	Fst
	1	16947	36337	3	0	3	0	0	0.00340136		0	0	0	0	0	0	0.000899439
	1	36337	67130	6	0	4	2	0	0.00680272		2	0	0	2	0	0.00632911	0.000544914
	1	67130	78655	14	0	5	9	0	0.015873		2	0	0	2	0	0.00632911	0.00101568
	1	78655	83412	17	0	5	12	0	0.0192744		1	0	0	1	0	0.00316456	0.00262082
	1	83412	89725	15	0	5	10	0	0.0170068		1	0	0	1	0	0.00316456	0.00213474
	1	89725	100260	6	0	5	1	0	0.00680272		1	0	0	1	0	0.00316456	0.000826371
	1	100260	105963	2	0	2	0	0	0.00226757		1	0	0	1	0	0.00316456	0.000620085
	1	105963	111645	2	0	2	0	0	0.00226757		0	0	0	0	0	0	0.000599125
	1	111645	137548	1	0	1	0	0	0.00113379		0	0	0	0	0	0	0.000299312
	1	650458	687137	1	0	1	0	0	0.00113379		0	0	0	0	0	0	0.000299312
	1	1325295	1343061	1	0	1	0	0	0.00113379		0	0	0	0	0	0	0.000299312
	1	1419261	1422523	16	0	0	16	0	0.0181406		0	0	0	0	0	0	0.00484977
	1	1422523	1428253	18	0	0	18	0	0.0204082		0	0	0	0	0	0	0.00546524
	1	1428253	1436503	20	0	0	20	0	0.0226757		0	0	0	0	0	0	0.0060828
	1	1436503	1442463	21	0	0	21	0	0.0238095		0	0	0	0	0	0	0.00639236
	1	1442463	1453815	20	0	0	20	0	0.0226757		0	0	0	0	0	0	0.0060828
	1	1453815	1461503	22	0	0	22	0	0.0249433		0	0	0	0	0	0	0.00670245
	1	1461503	1470297	21	0	0	21	0	0.0238095		0	0	0	0	0	0	0.00639236
	1	1470297	1473797	22	0	0	22	0	0.0249433		0	0	0	0	0	0	0.00670245
	1	1473797	1485786	21	0	0	21	0	0.0238095		0	0	0	0	0	0	0.00639236
	1	1485786	1495439	25	0	0	25	0	0.0283447		0	0	0	0	0	0	0.0076359
	1	1495439	1497573	26	0	0	26	0	0.0294785		0	0	0	0	0	0	0.00794812
	1	1497573	1506862	29	0	0	29	0	0.0328798		0	0	0	0	0	0	0.00888796
	1	1506862	1517644	31	0	0	31	0	0.0351474		0	0	0	0	0	0	0.0095172
	1	1517644	1519754	32	0	0	32	0	0.0362812		0	0	0	0	0	0	0.00983264
	1	1519754	1529411	33	0	0	33	0	0.037415		0	0	0	0	0	0	0.0101486
	1	1529411	1533049	34	0	0	34	0	0.0385488		0	0	0	0	0	0	0.0104651
	1	1533049	1535527	40	0	0	40	0	0.0453515		0	0	0	0	0	0	0.0123757
	1	1535527	1540262	44	0	0	44	0	0.0498866		0	0	0	0	0	0	0.0136605
	1	1540262	1544163	45	0	0	45	0	0.0510204		0	0	0	0	0	0	0.013983
	1	1544163	1554683	50	0	0	50	0	0.0566893		0	0	0	0	0	0	0.0156044
	1	1554683	1557330	47	0	0	47	0	0.053288		0	0	0	0	0	0	0.0146299
	1	1557330	1568515	44	0	0	44	0	0.0498866		0	0	0	0	0	0	0.0136605
	1	1568515	1570903	45	0	0	45	0	0.0510204		0	0	0	0	0	0	0.013983
	1	1570903	1571674	52	0	0	52	0	0.0589569		0	0	0	0	0	0	0.0162569
	1	1571674	1576426	55	0	0	55	0	0.0623583		0	0	0	0	0	0	0.0172399
	1	1576426	1581283	56	0	0	56	0	0.0634921		0	0	0	0	0	0	0.0175687
	1	1581283	1582828	57	0	0	57	0	0.0646259		0	0	0	0	0	0	0.0178981
	1	1582828	1588366	56	0	0	56	0	0.0634921		0	0	0	0	0	0	0.0175687
	1	1588366	1597837	55	0	0	55	0	0.0623583		0	0	0	0	0	0	0.0172399
	1	1597837	1600852	54	0	0	54	0	0.0612245		0	0	0	0	0	0	0.0169117
	1	1600852	1604699	44	0	0	44	0	0.0498866		0	0	0	0	0	0	0.0136605
	1	1604699	1620089	38	0	0	38	0	0.0430839		0	0	0	0	0	0	0.0117366
	1	1620089	1625471	33	0	0	33	0	0.037415		0	0	0	0	0	0	0.0101486
	1	1625471	1630187	19	0	0	19	0	0.021542		0	0	0	0	0	0	0.00577375
	1	1893592	1896112	1	0	0	1	0	0.00113379		0	0	0	0	0	0	0.000299312
	1	1896112	1905048	51	0	0	51	0	0.0578231		0	0	0	0	0	0	0.0159303
	1	1905048	1906755	55	0	0	55	0	0.0623583		0	0	0	0	0	0	0.0172399
	1	1906755	1909391	50	0	0	50	0	0.0566893		1	0	0	1	0	0.00316456	0.01365
	1	1909391	1913642	50	0	0	50	0	0.0566893		2	0	0	2	0	0.00632911	0.0118616
	1	1913642	1925652	12	0	0	12	0	0.0136054		2	0	0	2	0	0.00632911	0.000890226
	1	1925652	1950638	11	0	0	11	0	0.0124717		2	0	0	2	0	0.00632911	0.000682638
	1	1950638	1953465	38	0	0	38	0	0.0430839		2	0	0	2	0	0.00632911	0.00812858
	1	1953465	1958832	39	0	0	39	0	0.0442177		2	0	0	2	0	0.00632911	0.00843441
	1	1958832	1967669	43	0	0	43	0	0.0487528		1	0	0	1	0	0.00316456	0.0114078
	1	1967669	1979693	39	0	0	39	0	0.0442177		1	0	0	1	0	0.00316456	0.010141
	1	1979693	1983902	3	0	0	3	0	0.00340136		1	0	0	1	0	0.00316456	3.27241e-06
	1	1983902	1991039	3	0	0	3	0	0.00340136		0	0	0	0	0	0	0.000899439
	1	1991039	2004603	2	0	0	2	0	0.00226757		0	0	0	0	0	0	0.000599125
	1	2483778	2489167	1	0	0	1	0	0.00113379		0	0	0	0	0	0	0.000299312
	1	2585803	2661202	0	0	0	0	0	0		1	0	1	0	0	0.00316456	0.00233178
	1	3599284	3605577	1	0	1	0	0	0.00113379		0	0	0	0	0	0	0.000299312
	1	4120669	4126617	13	0	0	13	0	0.0147392		0	0	0	0	0	0	0.00393046
	1	4126617	4129667	12	0	0	12	0	0.0136054		0	0	0	0	0	0	0.00362506
	1	4129667	4131986	10	0	0	10	0	0.0113379		0	0	0	0	0	0	0.0030158
	1	4182166	4203274	0	0	0	0	0	0		2	0	0	2	0	0.00632911	0.00466746
	1	4363180	4369855	0	0	0	0	0	0		4	0	4	0	0	0.0126582	0.00935055
	1	4564983	4577608	6	0	0	6	0	0.00680272		0	0	0	0	0	0	0.00180341
	1	4635047	4644545	1	0	1	0	0	0.00113379		0	0	0	0	0	0	0.000299312
	1	4644545	4650979	2	0	2	0	0	0.00226757		0	0	0	0	0	0	0.000599125
	1	4650979	4654050	1	0	1	0	0	0.00113379		0	0	0	0	0	0	0.000299312
	1	4933748	4961987	1	0	0	1	0	0.00113379		0	0	0	0	0	0	0.000299312
	1	5215101	5216534	0	0	0	0	0	0		3	0	3	0	0	0.00949367	0.00700704
	1	5402036	5437288	1	0	1	0	0	0.00113379		0	0	0	0	0	0	0.000299312
	1	6081220	6102325	0	0	0	0	0	0		1	0	1	0	0	0.00316456	0.00233178
	1	6204523	6207314	1	0	1	0	0	0.00113379		0	0	0	0	0	0	0.000299312
	1	6312458	6321800	1	0	1	0	0	0.00113379		1	0	1	0	0	0.00316456	0.000480525
	1	6321800	6324488	0	0	0	0	0	0		1	0	1	0	0	0.00316456	0.00233178
	1	6962453	6967148	1	0	1	0	0	0.00113379		0	0	0	0	0	0	0.000299312
	1	6967148	6969184	2	0	2	0	0	0.00226757		0	0	0	0	0	0	0.000599125
	1	6969184	6972463	59	8	51	0	0	0.0668934		0	0	0	0	0	0	0.0162846
	1	6972463	6975308	29	6	23	0	0	0.0328798		0	0	0	0	0	0	0.00739941
	1	6975308	6979889	3	0	3	0	0	0.00340136		0	0	0	0	0	0	0.000899439
	1	7914040	7932071	1	0	1	0	0	0.00113379		0	0	0	0	0	0	0.000299312
	1	8286930	8292036	1	0	1	0	0	0.00113379		0	0	0	0	0	0	0.000299312
	1	9616173	9620872	1	0	0	1	0	0.00113379		0	0	0	0	0	0	0.000299312
	1	9987750	9997599	0	0	0	0	0	0		4	0	4	0	0	0.0126582	0.00935055
	1	10534065	10557020	0	0	0	0	0	0		2	0	2	0	0	0.00632911	0.00466746
	1	10707230	10722572	0	0	0	0	0	0		1	0	0	1	0	0.00316456	0.00233178
	1	11288660	11303388	1	0	1	0	0	0.00113379		0	0	0	0	0	0	0.000299312
	1	11763666	11767713	0	0	0	0	0	0		9	0	9	0	0	0.028481	0.0211272
	1	11767713	11769851	0	0	0	0	0	0		1	0	1	0	0	0.00316456	0.00233178
	1	12405650	12464145	0	0	0	0	0	0		1	0	1	0	0	0.00316456	0.00233178
	1	12464145	12466018	1	0	1	0	0	0.00113379		1	0	1	0	0	0.00316456	0.000480525
	1	12466018	12467588	2	0	2	0	0	0.00226757		1	0	1	0	0	0.00316456	6.25511e-05
	1	12467588	12468631	2	0	2	0	0	0.00226757		2	0	2	0	0	0.00632911	0.00096266
	1	12468631	12475675	2	0	2	0	0	0.00226757		6	0	5	1	0	0.0189873	0.00692332
	1	12475675	12484849	2	0	2	0	0	0.00226757		0	0	0	0	0	0	0.000599125
	1	12484849	12486435	63	2	58	3	0	0.0714286		0	0	0	0	0	0	0.0183277
	1	12486435	12488650	62	2	58	2	0	0.0702948		0	0	0	0	0	0	0.018292
	1	12488650	12489508	59	2	57	0	0	0.0668934		0	0	0	0	0	0	0.0179205
	1	12489508	12490177	3	0	3	0	0	0.00340136		0	0	0	0	0	0	0.000899439
	1	12507797	12510278	1	0	0	1	0	0.00113379		0	0	0	0	0	0	0.000299312
	1	12519912	12524796	1	0	1	0	0	0.00113379		0	0	0	0	0	0	0.000299312
	1	12872399	12925906	1	0	0	1	0	0.00113379		0	0	0	0	0	0	0.000299312
	1	13349186	13358880	0	0	0	0	0	0		1	0	1	0	0	0.00316456	0.00233178
	1	13492766	13522400	1	0	1	0	0	0.00113379		0	0	0	0	0	0	0.000299312
	1	13522400	13590723	1	1	0	0	0	0.00113379		0	0	0	0	0	0	0.000299312
	1	13590723	13598444	2	1	1	0	0	0.00226757		0	0	0	0	0	0	0.000449156
	1	13598444	13630921	1	0	1	0	0	0.00113379		0	0	0	0	0	0	0.000299312
	1	13757605	13759648	1	0	1	0	0	0.00113379		1	0	1	0	0	0.00316456	0.000480525
	1	13759648	13766201	0	0	0	0	0	0		1	0	1	0	0	0.00316456	0.00233178
	1	13781508	13783730	1	0	1	0	0	0.00113379		0	0	0	0	0	0	0.000299312
	1	13810559	13822604	0	0	0	0	0	0		2	0	0	2	0	0.00632911	0.00466746
	1	13822604	13826991	0	0	0	0	0	0		1	0	0	1	0	0.00316456	0.00233178
	1	13923360	13951505	1	0	1	0	0	0.00113379		0	0	0	0	0	0	0.000299312
	1	14285610	14287780	0	0	0	0	0	0		6	0	0	6	0	0.0189873	0.0140494
	1	14693262	14717338	1	0	1	0	0	0.00113379		0	0	0	0	0	0	0.000299312
	1	14768759	14781324	2	0	0	2	0	0.00226757		0	0	0	0	0	0	0.000599125
	1	14971250	14976094	1	0	0	1	0	0.00113379		0	0	0	0	0	0	0.000299312
	1	15693197	15698770	1	0	1	0	0	0.00113379		0	0	0	0	0	0	0.000299312
	1	15698770	15718283	2	0	2	0	0	0.00226757		0	0	0	0	0	0	0.000599125
	1	15847656	15970854	2	0	2	0	0	0.00226757		0	0	0	0	0	0	0.000599125
	1	15970854	15976386	6	0	6	0	0	0.00680272		0	0	0	0	0	0	0.00180341
	1	15976386	15984544	13	0	13	0	0	0.0147392		0	0	0	0	0	0	0.00393046
	1	15984544	15985548	107	2	103	2	0	0.121315		0	0	0	0	0	0	0.0337411
	1	15985548	15992396	110	2	106	2	0	0.124717		2	0	0	2	0	0.00632911	0.0324591
	1	15992396	15995168	108	2	106	0	0	0.122449		2	0	0	2	0	0.00632911	0.0324554
	1	15995168	15996851	108	2	106	0	0	0.122449		1	0	0	1	0	0.00316456	0.0335888
	1	15996851	16021282	2	0	2	0	0	0.00226757		0	0	0	0	0	0	0.000599125
	1	16021282	16023240	21	1	20	0	0	0.0238095		23	23	0	0	0	0.0727848	0.0218774
	1	16023240	16061887	2	0	2	0	0	0.00226757		0	0	0	0	0	0	0.000599125
	1	16061887	16069418	1	0	1	0	0	0.00113379		0	0	0	0	0	0	0.000299312
	1	16097234	16103058	0	0	0	0	0	0		1	0	1	0	0	0.00316456	0.00233178
	1	16103058	16106986	0	0	0	0	0	0		2	0	2	0	0	0.00632911	0.00466746
	1	16313323	16317681	1	0	1	0	0	0.00113379		0	0	0	0	0	0	0.000299312
	1	16317681	16340891	2	0	2	0	0	0.00226757		0	0	0	0	0	0	0.000599125
	1	16340891	16348759	1	0	1	0	0	0.00113379		0	0	0	0	0	0	0.000299312
	1	16660930	16670513	1	0	0	1	0	0.00113379		0	0	0	0	0	0	0.000299312
	1	16670513	16686773	2	0	0	2	0	0.00226757		0	0	0	0	0	0	0.000599125
	1	16982946	17002967	0	0	0	0	0	0		2	0	2	0	0	0.00632911	0.00466746
	1	17257397	17306893	0	0	0	0	0	0		1	0	1	0	0	0.00316456	0.00233178
	1	17382655	17408264	1	0	1	0	0	0.00113379		0	0	0	0	0	0	0.000299312
	1	17444174	17466212	0	0	0	0	0	0		1	0	1	0	0	0.00316456	0.00233178
	1	17504974	17524232	1	0	1	0	0	0.00113379		0	0	0	0	0	0	0.000299312
	1	17844219	17845175	1	0	0	1	0	0.00113379		0	0	0	0	0	0	0.000299312
	1	17845175	17851162	3	0	0	3	0	0.00340136		0	0	0	0	0	0	0.000899439
	1	17851162	17856986	29	0	0	29	0	0.0328798		0	0	0	0	0	0	0.00888796
	1	17856986	17865640	50	0	0	50	0	0.0566893		0	0	0	0	0	0	0.0156044
	1	17865640	17866653	48	0	0	48	0	0.0544218		0	0	0	0	0	0	0.0149542
	1	17866653	17867637	31	0	0	31	0	0.0351474		0	0	0	0	0	0	0.0095172
	1	17867637	17871137	26	0	0	26	0	0.0294785		0	0	0	0	0	0	0.00794812
	1	17871137	17872041	24	0	0	24	0	0.0272109		0	0	0	0	0	0	0.00732422
	1	17872041	17873260	18	0	0	18	0	0.0204082		0	0	0	0	0	0	0.00546524
	1	17873260	17874778	13	0	0	13	0	0.0147392		0	0	0	0	0	0	0.00393046
	1	17874778	17878138	8	0	0	8	0	0.00907029		0	0	0	0	0	0	0.00240858
	1	18052292	18062982	0	0	0	0	0	0		1	0	1	0	0	0.00316456	0.00233178
	1	18275582	18285474	1	0	1	0	0	0.00113379		0	0	0	0	0	0	0.000299312
	1	18328409	18338247	1	0	1	0	0	0.00113379		0	0	0	0	0	0	0.000299312
	1	18499976	18505965	2	0	2	0	0	0.00226757		0	0	0	0	0	0	0.000599125
	1	18505965	18506768	3	0	3	0	0	0.00340136		0	0	0	0	0	0	0.000899439
	1	18506768	18508517	2	0	2	0	0	0.00226757		0	0	0	0	0	0	0.000599125
	1	18860670	18880407	0	0	0	0	0	0		1	0	1	0	0	0.00316456	0.00233178
	1	19142015	19145160	6	0	6	0	0	0.00680272		0	0	0	0	0	0	0.00180341
	1	19488248	19494684	0	0	0	0	0	0		1	0	1	0	0	0.00316456	0.00233178
	1	20049952	20060680	1	0	1	0	0	0.00113379		0	0	0	0	0	0	0.000299312
	1	20198830	20200066	1	0	0	1	0	0.00113379		0	0	0	0	0	0	0.000299312
	1	20200066	20210312	4	0	3	1	0	0.00453515		0	0	0	0	0	0	0.000974596
	1	20210312	20213558	7	0	6	1	0	0.00793651		0	0	0	0	0	0	0.00184657
	1	20213558	20216800	4	0	3	1	0	0.00453515		0	0	0	0	0	0	0.000974596
	1	20216800	20223615	2	0	2	0	0	0.00226757		0	0	0	0	0	0	0.000599125
	1	20670704	20703418	1	0	1	0	0	0.00113379		0	0	0	0	0	0	0.000299312
	1	21504150	21511624	4	0	4	0	0	0.00453515		0	0	0	0	0	0	0.00120026
	1	21511624	21514885	5	0	5	0	0	0.00566893		0	0	0	0	0	0	0.00150158
	1	21514885	21525169	7	0	7	0	0	0.00793651		0	0	0	0	0	0	0.00210574
	1	21525169	21538209	1	0	1	0	0	0.00113379		0	0	0	0	0	0	0.000299312
	1	21815671	21823417	1	0	1	0	0	0.00113379		0	0	0	0	0	0	0.000299312
	1	22957764	22974870	1	0	0	1	0	0.00113379		0	0	0	0	0	0	0.000299312
	1	23233384	23242904	0	0	0	0	0	0		1	0	1	0	0	0.00316456	0.00233178
	1	23718905	23725667	0	0	0	0	0	0		1	0	0	1	0	0.00316456	0.00233178
	1	24980365	24996946	0	0	0	0	0	0		11	2	9	0	0	0.0348101	0.0219876
	1	25205821	25221464	0	0	0	0	0	0		4	0	4	0	0	0.0126582	0.00935055
	1	25221464	25234958	0	0	0	0	0	0		1	0	1	0	0	0.00316456	0.00233178
	1	26473297	26508296	0	0	0	0	0	0		3	0	3	0	0	0.00949367	0.00700704
	1	26508296	26512669	0	0	0	0	0	0		5	0	5	0	0	0.0158228	0.011698
	1	26525796	26532034	0	0	0	0	0	0		3	0	3	0	0	0.00949367	0.00700704
	1	26532034	26533850	0	0	0	0	0	0		1	0	1	0	0	0.00316456	0.00233178
	1	26544273	26549372	2	0	2	0	0	0.00226757		0	0	0	0	0	0	0.000599125
	1	26779388	26786466	0	0	0	0	0	0		1	0	1	0	0	0.00316456	0.00233178
	1	27218286	27221009	1	0	1	0	0	0.00113379		0	0	0	0	0	0	0.000299312
	1	27390245	27402147	0	0	0	0	0	0		1	0	1	0	0	0.00316456	0.00233178
	1	27457470	27460341	1	0	1	0	0	0.00113379		0	0	0	0	0	0	0.000299312
	1	27460341	27462684	3	0	1	2	0	0.00340136		0	0	0	0	0	0	0.000699174
	1	27462684	27463446	4	0	1	3	0	0.00453515		0	0	0	0	0	0	0.000974596
	1	27463446	27465349	3	0	1	2	0	0.00340136		0	0	0	0	0	0	0.000699174
	1	27465349	27467048	2	0	0	2	0	0.00226757		0	0	0	0	0	0	0.000599125
	1	27467048	27484683	1	0	0	1	0	0.00113379		0	0	0	0	0	0	0.000299312
	1	27602670	27626324	0	0	0	0	0	0		1	0	1	0	0	0.00316456	0.00233178
	1	27726242	27730401	0	0	0	0	0	0		1	0	1	0	0	0.00316456	0.00233178
	1	27730401	27738822	0	0	0	0	0	0		3	0	3	0	0	0.00949367	0.00700704
	1	27738822	27749786	0	0	0	0	0	0		5	0	5	0	0	0.0158228	0.011698
	1	27782968	27793631	1	0	1	0	0	0.00113379		0	0	0	0	0	0	0.000299312
	1	28213283	28239464	1	0	1	0	0	0.00113379		0	0	0	0	0	0	0.000299312
	1	28304658	28314651	5	0	5	0	0	0.00566893		0	0	0	0	0	0	0.00150158
	1	28652755	28663820	0	0	0	0	0	0		2	0	2	0	0	0.00632911	0.00466746
	1	28663820	28665339	0	0	0	0	0	0		1	0	1	0	0	0.00316456	0.00233178
	1	29229102	29236273	1	0	1	0	0	0.00113379		0	0	0	0	0	0	0.000299312
	1	29644479	29648328	1	0	1	0	0	0.00113379		0	0	0	0	0	0	0.000299312
	1	29648328	29657672	3	0	3	0	0	0.00340136		0	0	0	0	0	0	0.000899439
	1	29657672	29703470	1	0	1	0	0	0.00113379		0	0	0	0	0	0	0.000299312
	1	29703470	29709407	2	0	2	0	0	0.00226757		0	0	0	0	0	0	0.000599125
	1	29709407	29731267	5	0	5	0	0	0.00566893		0	0	0	0	0	0	0.00150158
	1	29731267	29770796	4	0	4	0	0	0.00453515		0	0	0	0	0	0	0.00120026
	1	29770796	29790142	5	0	4	1	0	0.00566893		0	0	0	0	0	0	0.00126048
	1	29790142	29808427	4	0	4	0	0	0.00453515		0	0	0	0	0	0	0.00120026
	1	29849130	29858892	1	0	1	0	0	0.00113379		0	0	0	0	0	0	0.000299312
	1	30213923	30224415	1	0	1	0	0	0.00113379		0	0	0	0	0	0	0.000299312
	1	30648159	30649769	0	0	0	0	0	0		1	0	0	1	0	0.00316456	0.00233178
	1	31670765	31686841	20	2	1	17	0	0.0226757		0	0	0	0	0	0	0.00526498
	1	31686841	31695808	274	235	1	38	0	0.310658		2	1	1	0	0	0.00632911	0.0864628
	1	31695808	31699505	4	3	0	1	0	0.00453515		0	0	0	0	0	0	0.000974596
	1	31699505	31700738	5	3	1	1	0	0.00566893		0	0	0	0	0	0	0.00107987
	1	31700738	31713817	1	0	1	0	0	0.00113379		0	0	0	0	0	0	0.000299312
	1	31778342	31796412	1	0	1	0	0	0.00113379		0	0	0	0	0	0	0.000299312
	1	31960417	31991587	1	0	1	0	0	0.00113379		0	0	0	0	0	0	0.000299312
	1	32129574	32134740	2	0	2	0	0	0.00226757		0	0	0	0	0	0	0.000599125
	1	32134740	32138151	19	0	19	0	0	0.021542		17	4	13	0	0	0.0537975	0.00526306
	1	32138151	32142914	20	0	20	0	0	0.0226757		17	4	13	0	0	0.0537975	0.0047532
	1	32142914	32153090	1	0	1	0	0	0.00113379		0	0	0	0	0	0	0.000299312
	1	32158488	32165464	6	0	6	0	0	0.00680272		0	0	0	0	0	0	0.00180341
	1	32165464	32172030	6	0	6	0	0	0.00680272		0	0	0	0	0	0	0.00180341
	1	32172030	32183549	2	0	2	0	0	0.00226757		0	0	0	0	0	0	0.000599125
	1	32486191	32498895	1	0	0	1	0	0.00113379		0	0	0	0	0	0	0.000299312
	1	32596343	32622814	1	0	0	1	0	0.00113379		0	0	0	0	0	0	0.000299312
	1	32622814	32632978	6	0	5	1	0	0.00680272		0	0	0	0	0	0	0.00155185
	1	32632978	32642200	7	0	6	1	0	0.00793651		0	0	0	0	0	0	0.00184657
	1	32689185	32706660	1	0	0	1	0	0.00113379		0	0	0	0	0	0	0.000299312
	1	32871467	32881084	0	0	0	0	0	0		1	0	1	0	0	0.00316456	0.00233178
	1	33024998	33050023	0	0	0	0	0	0		1	0	1	0	0	0.00316456	0.00233178
	1	33162496	33184883	0	0	0	0	0	0		1	0	1	0	0	0.00316456	0.00233178
	1	33208399	33243004	0	0	0	0	0	0		5	1	4	0	0	0.0158228	0.00981972
	1	33243004	33243608	26	0	26	0	0	0.0294785		9	1	8	0	0	0.028481	9.69139e-05
	1	33243608	33254585	26	0	26	0	0	0.0294785		4	0	4	0	0	0.0126582	0.00225038
	1	33299680	33310811	1	0	0	1	0	0.00113379		0	0	0	0	0	0	0.000299312
	1	33343019	33362219	3	1	2	0	0	0.00340136		1	0	1	0	0	0.00316456	6.25812e-05
	1	33362219	33368555	0	0	0	0	0	0		1	0	1	0	0	0.00316456	0.00233178
	1	33413915	33418845	71	55	16	0	0	0.0804989		0	0	0	0	0	0	0.0184282
	1	33448943	33455787	1	0	1	0	0	0.00113379		0	0	0	0	0	0	0.000299312
	1	34177683	34190775	30	0	30	0	0	0.0340136		2	0	2	0	0	0.00632911	0.00572506
	1	34190775	34207573	31	0	31	0	0	0.0351474		2	0	2	0	0	0.00632911	0.00602077
	1	34207573	34217178	4	0	4	0	0	0.00453515		0	0	0	0	0	0	0.00120026
	1	34217178	34222235	2	0	2	0	0	0.00226757		0	0	0	0	0	0	0.000599125
	1	34222235	34240957	1	0	1	0	0	0.00113379		0	0	0	0	0	0	0.000299312
	1	34538143	34541863	1	0	1	0	0	0.00113379		0	0	0	0	0	0	0.000299312
	1	35358526	35366206	4	4	0	0	0	0.00453515		0	0	0	0	0	0	0.00120026
	1	35837666	35858538	1	0	1	0	0	0.00113379		0	0	0	0	0	0	0.000299312
	1	36675769	36699246	1	0	1	0	0	0.00113379		0	0	0	0	0	0	0.000299312
	1	36699246	36710870	6	0	6	0	0	0.00680272		0	0	0	0	0	0	0.00180341
	1	36841840	36856368	1	0	1	0	0	0.00113379		0	0	0	0	0	0	0.000299312
	1	36864338	36866457	1	0	0	1	0	0.00113379		0	0	0	0	0	0	0.000299312
	1	37026043	37034364	2	0	2	0	0	0.00226757		0	0	0	0	0	0	0.000599125
	1	37297430	37303262	0	0	0	0	0	0		1	0	1	0	0	0.00316456	0.00233178
	1	37343912	37346118	0	0	0	0	0	0		13	1	12	0	0	0.0411392	0.0284237
	1	37346118	37474773	0	0	0	0	0	0		14	1	13	0	0	0.0443038	0.0307902
	1	37474773	37490868	1	0	1	0	0	0.00113379		14	1	13	0	0	0.0443038	0.0272615
	1	37490868	37693374	0	0	0	0	0	0		14	1	13	0	0	0.0443038	0.0307902
	1	37693374	37699476	0	0	0	0	0	0		13	1	12	0	0	0.0411392	0.0284237
	1	37786353	37794084	1	0	0	1	0	0.00113379		0	0	0	0	0	0	0.000299312
	1	38302172	38330161	1	0	0	1	0	0.00113379		0	0	0	0	0	0	0.000299312
	1	38613687	38618819	2	0	2	0	0	0.00226757		0	0	0	0	0	0	0.000599125
	1	38863022	38867297	0	0	0	0	0	0		3	0	1	2	0	0.00949367	0.00544688
	1	39615969	39625351	2	0	2	0	0	0.00226757		0	0	0	0	0	0	0.000599125
	1	39628574	39637758	2	0	2	0	0	0.00226757		0	0	0	0	0	0	0.000599125
	1	39671026	39686594	1	0	1	0	0	0.00113379		0	0	0	0	0	0	0.000299312
	1	40021469	40152392	0	0	0	0	0	0		1	0	1	0	0	0.00316456	0.00233178
	1	40152392	40169491	3	0	3	0	0	0.00340136		1	0	1	0	0	0.00316456	3.27241e-06
	1	40169491	40170877	2	0	2	0	0	0.00226757		1	0	1	0	0	0.00316456	6.25511e-05
	1	40170877	40460253	0	0	0	0	0	0		1	0	1	0	0	0.00316456	0.00233178
	1	40460253	40465985	1	0	1	0	0	0.00113379		1	0	1	0	0	0.00316456	0.000480525
	1	40465985	40467693	4	0	4	0	0	0.00453515		1	0	1	0	0	0.00316456	8.77729e-05
	1	40467693	40932376	0	0	0	0	0	0		1	0	1	0	0	0.00316456	0.00233178
	1	40932376	40946081	1	0	1	0	0	0.00113379		1	0	1	0	0	0.00316456	0.000480525
	1	40946081	40962307	1	0	1	0	0	0.00113379		2	0	2	0	0	0.00632911	0.00209842
	1	40962307	40967217	4	0	4	0	0	0.00453515		4	0	4	0	0	0.0126582	0.00193179
	1	40967217	40986370	1	0	1	0	0	0.00113379		1	0	1	0	0	0.00316456	0.000480525
	1	40986370	41048488	0	0	0	0	0	0		1	0	1	0	0	0.00316456	0.00233178
	1	41048488	41089334	5	0	0	5	0	0.00566893		1	0	1	0	0	0.00316456	0.000942861
	1	41089334	41108223	6	0	0	6	0	0.00680272		1	0	1	0	0	0.00316456	0.00116134
	1	41108223	41113221	3	0	0	3	0	0.00340136		1	0	1	0	0	0.00316456	0.000631017
	1	41113221	41121515	2	0	0	2	0	0.00226757		1	0	1	0	0	0.00316456	0.000620085
	1	41121515	41513382	0	0	0	0	0	0		1	0	1	0	0	0.00316456	0.00233178
	1	41513382	41517187	1	0	0	1	0	0.00113379		1	0	1	0	0	0.00316456	0.00089821
	1	41517187	41939116	0	0	0	0	0	0		1	0	1	0	0	0.00316456	0.00233178
	1	42116347	42119177	2	0	2	0	0	0.00226757		0	0	0	0	0	0	0.000599125
	1	42119177	42125128	4	0	4	0	0	0.00453515		4	0	4	0	0	0.0126582	0.00193179
	1	42125128	42129815	4	0	4	0	0	0.00453515		9	1	8	0	0	0.028481	0.00917725
	1	42129815	42133194	2	0	2	0	0	0.00226757		9	1	8	0	0	0.028481	0.0131007
	1	42133194	42190693	0	0	0	0	0	0		9	1	8	0	0	0.028481	0.0190263
	1	42190693	42200489	0	0	0	0	0	0		1	0	1	0	0	0.00316456	0.00233178
	1	42224589	42230085	21	18	0	3	0	0.0238095		0	0	0	0	0	0	0.00559739
	1	42253560	42257645	0	0	0	0	0	0		7	1	6	0	0	0.0221519	0.0143856
	1	42257645	42266979	0	0	0	0	0	0		9	1	8	0	0	0.028481	0.0190263
	1	43054086	43067020	0	0	0	0	0	0		1	0	1	0	0	0.00316456	0.00233178
	1	44235900	44242697	5	0	2	3	0	0.00566893		0	0	0	0	0	0	0.00114005
	1	44242697	44249078	7	0	4	3	0	0.00793651		0	0	0	0	0	0	0.00158776
	1	44249078	44250030	4	0	1	3	0	0.00453515		0	0	0	0	0	0	0.000974596
	1	44500934	44504729	0	0	0	0	0	0		1	1	0	0	0	0.00316456	0.00233178
	1	44534709	44536105	0	0	0	0	0	0		1	0	0	1	0	0.00316456	0.00233178
	1	44536105	44549609	0	0	0	0	0	0		2	0	0	2	0	0.00632911	0.00466746
	1	44549609	44565313	0	0	0	0	0	0		1	0	0	1	0	0.00316456	0.00233178
	1	44565313	44583935	0	0	0	0	0	0		2	0	0	2	0	0.00632911	0.00466746
	1	44583935	44605062	0	0	0	0	0	0		1	0	0	1	0	0.00316456	0.00233178
	1	45019582	45038244	2	0	0	2	0	0.00226757		0	0	0	0	0	0	0.000599125
	1	45038244	45056994	4	0	0	4	0	0.00453515		0	0	0	0	0	0	0.00120026
	1	45056994	45058993	5	0	0	5	0	0.00566893		0	0	0	0	0	0	0.00150158
	1	45058993	45068624	6	0	0	6	0	0.00680272		0	0	0	0	0	0	0.00180341
	1	45068624	45069323	7	0	0	7	0	0.00793651		1	0	1	0	0	0.00316456	0.00140093
	1	45069323	45074924	8	0	0	8	0	0.00907029		1	0	1	0	0	0.00316456	0.00165476
	1	45074924	45084940	8	0	0	8	0	0.00907029		0	0	0	0	0	0	0.00240858
	1	45084940	45099141	7	0	0	7	0	0.00793651		0	0	0	0	0	0	0.00210574
	1	45099141	45105482	6	0	0	6	0	0.00680272		0	0	0	0	0	0	0.00180341
	1	45105482	45126351	5	0	0	5	0	0.00566893		0	0	0	0	0	0	0.00150158
	1	45136261	45141648	0	0	0	0	0	0		2	0	1	1	0	0.00632911	0.00349913
	1	45148191	45154561	1	0	0	1	0	0.00113379		1	0	1	0	0	0.00316456	0.00089821
	1	45154561	45156532	2	0	1	1	0	0.00226757		2	0	1	1	0	0.00632911	0.000721391
	1	45156532	45157959	1	0	1	0	0	0.00113379		2	0	1	1	0	0.00632911	0.00159791
	1	45157959	45167583	1	0	1	0	0	0.00113379		1	0	0	1	0	0.00316456	0.00089821
	1	45167583	45179433	0	0	0	0	0	0		1	0	0	1	0	0.00316456	0.00233178
	1	45179433	45201192	4	0	0	4	0	0.00453515		1	0	0	1	0	0.00316456	8.77729e-05
	1	45340176	45349328	1	0	0	1	0	0.00113379		0	0	0	0	0	0	0.000299312
	1	45349328	45380977	4	0	0	4	0	0.00453515		0	0	0	0	0	0	0.00120026
	1	45688476	45693685	1	0	1	0	0	0.00113379		0	0	0	0	0	0	0.000299312
	1	46151999	46215277	0	0	0	0	0	0		1	0	1	0	0	0.00316456	0.00233178
	1	47412064	47427362	0	0	0	0	0	0		1	0	1	0	0	0.00316456	0.00233178
	1	47427362	47438301	1	0	1	0	0	0.00113379		1	0	1	0	0	0.00316456	0.000480525
	1	47438301	47447607	0	0	0	0	0	0		1	0	1	0	0	0.00316456	0.00233178
	1	47548592	47553975	1	0	0	1	0	0.00113379		0	0	0	0	0	0	0.000299312
	1	48065167	48072415	0	0	0	0	0	0		4	0	4	0	0	0.0126582	0.00935055
	1	49124300	49140863	1	0	1	0	0	0.00113379		0	0	0	0	0	0	0.000299312
	1	49218542	49220803	19	3	16	0	0	0.021542		1	0	1	0	0	0.00316456	0.00338536
	1	49286626	49310433	1	0	1	0	0	0.00113379		0	0	0	0	0	0	0.000299312
	1	49313541	49315286	1	0	1	0	0	0.00113379		0	0	0	0	0	0	0.000299312
	1	50040614	50072631	0	0	0	0	0	0		8	1	7	0	0	0.0253165	0.0166994
	1	50610120	50616366	0	0	0	0	0	0		5	0	0	5	0	0.0158228	0.011698
	1	50839620	50857462	1	0	1	0	0	0.00113379		0	0	0	0	0	0	0.000299312
	1	52030982	52055049	1	0	1	0	0	0.00113379		0	0	0	0	0	0	0.000299312
	1	52119241	52121723	0	0	0	0	0	0		40	17	23	0	0	0.126582	0.0722418
	1	52121723	52122517	0	0	0	0	0	0		38	17	21	0	0	0.120253	0.0682757
	1	52208825	52227088	1	0	1	0	0	0.00113379		0	0	0	0	0	0	0.000299312
	1	52860707	52865811	0	0	0	0	0	0		1	0	0	1	0	0.00316456	0.00233178
	1	54470324	54482098	3	3	0	0	0	0.00340136		0	0	0	0	0	0	0.000899439
	1	55265079	55313476	1	0	1	0	0	0.00113379		0	0	0	0	0	0	0.000299312
	1	57374750	57387896	1	0	1	0	0	0.00113379		0	0	0	0	0	0	0.000299312
	1	58431477	58435550	11	0	11	0	0	0.0124717		0	0	0	0	0	0	0.00332017
	1	58435550	58444431	23	0	23	0	0	0.0260771		0	0	0	0	0	0	0.00701307
	1	58527290	58545672	1	0	1	0	0	0.00113379		0	0	0	0	0	0	0.000299312
	1	58698372	58699163	1	0	1	0	0	0.00113379		0	0	0	0	0	0	0.000299312
	1	58699163	58700039	51	0	51	0	0	0.0578231		0	0	0	0	0	0	0.0159303
	1	58700039	58703363	53	0	53	0	0	0.0600907		0	0	0	0	0	0	0.016584
	1	58703363	58705141	2	0	2	0	0	0.00226757		0	0	0	0	0	0	0.000599125
	1	58705141	58705645	1	0	1	0	0	0.00113379		0	0	0	0	0	0	0.000299312
	1	59904199	59946118	0	0	0	0	0	0		3	0	3	0	0	0.00949367	0.00700704
	1	61320713	61324914	5	3	2	0	0	0.00566893		0	0	0	0	0	0	0.00114005
	1	62165206	62171526	0	0	0	0	0	0		16	0	0	16	0	0.0506329	0.0377819
	1	62809269	62811670	1	0	1	0	0	0.00113379		0	0	0	0	0	0	0.000299312
	1	62811670	62816801	2	0	2	0	0	0.00226757		0	0	0	0	0	0	0.000599125
	1	63055840	63067451	0	0	0	0	0	0		16	8	8	0	0	0.0506329	0.0282409
	1	64406327	64410528	0	0	0	0	0	0		2	0	0	2	0	0.00632911	0.00466746
	1	64589884	64637164	1	0	1	0	0	0.00113379		0	0	0	0	0	0	0.000299312
	1	66731604	66750634	1	0	1	0	0	0.00113379		0	0	0	0	0	0	0.000299312
	1	67923336	67932398	1	0	1	0	0	0.00113379		0	0	0	0	0	0	0.000299312
	1	67932398	67942115	3	0	3	0	0	0.00340136		0	0	0	0	0	0	0.000899439
	1	67942115	67952447	2	0	2	0	0	0.00226757		0	0	0	0	0	0	0.000599125
	1	67952447	67954381	3	0	3	0	0	0.00340136		0	0	0	0	0	0	0.000899439
	1	67954381	67958691	1	0	1	0	0	0.00113379		0	0	0	0	0	0	0.000299312
	1	68064833	68088397	1	0	1	0	0	0.00113379		0	0	0	0	0	0	0.000299312
	1	68138325	68155538	1	0	1	0	0	0.00113379		0	0	0	0	0	0	0.000299312
	1	68174701	68177184	0	0	0	0	0	0		1	0	1	0	0	0.00316456	0.00233178
	1	68177184	68221434	1	0	0	1	0	0.00113379		1	0	1	0	0	0.00316456	0.00089821
	1	68221434	68223445	1	0	0	1	0	0.00113379		0	0	0	0	0	0	0.000299312
	1	68408491	68475812	0	0	0	0	0	0		2	0	0	2	0	0.00632911	0.00466746
	1	68522988	68533156	1	0	1	0	0	0.00113379		0	0	0	0	0	0	0.000299312
	1	69201417	69205418	2	0	2	0	0	0.00226757		0	0	0	0	0	0	0.000599125
	1	69205418	69211537	28	4	24	0	0	0.031746		0	0	0	0	0	0	0.00750226
	1	69211537	69214650	78	7	71	0	0	0.0884354		2	0	2	0	0	0.00632911	0.0190643
	1	69214650	69217942	74	7	67	0	0	0.0839002		2	0	2	0	0	0.00632911	0.0177605
	1	69217942	69219486	70	7	63	0	0	0.0793651		2	0	2	0	0	0.00632911	0.0164696
	1	70745934	70749256	3	0	0	3	0	0.00340136		0	0	0	0	0	0	0.000899439
	1	70749256	70757424	14	0	0	14	0	0.015873		1	0	1	0	0	0.00316456	0.00332301
	1	70757424	70761742	15	0	0	15	0	0.0170068		1	0	1	0	0	0.00316456	0.00361406
	1	70761742	70764397	17	0	0	17	0	0.0192744		1	0	1	0	0	0.00316456	0.00420253
	1	70764397	70769305	19	0	0	19	0	0.021542		2	0	2	0	0	0.00632911	0.00414068
	1	70769305	70772172	27	0	0	27	0	0.0306122		2	0	2	0	0	0.00632911	0.00643052
	1	70772172	70775793	22	0	0	22	0	0.0249433		1	0	1	0	0	0.00316456	0.00570108
	1	70775793	70781667	21	0	0	21	0	0.0238095		1	0	1	0	0	0.00316456	0.0053988
	1	70781667	70782268	13	0	0	13	0	0.0147392		1	0	1	0	0	0.00316456	0.00303453
	1	70904134	70949632	2	0	0	2	0	0.00226757		0	0	0	0	0	0	0.000599125
	1	70949632	70968244	1	0	0	1	0	0.00113379		0	0	0	0	0	0	0.000299312
	1	72862131	72897639	0	0	0	0	0	0		1	0	1	0	0	0.00316456	0.00233178
	1	72999490	73014484	1	0	1	0	0	0.00113379		0	0	0	0	0	0	0.000299312
	1	73074825	73075709	1	0	1	0	0	0.00113379		0	0	0	0	0	0	0.000299312
	1	73075709	73077982	2	0	2	0	0	0.00226757		0	0	0	0	0	0	0.000599125
	1	73077982	73079623	1	0	1	0	0	0.00113379		0	0	0	0	0	0	0.000299312
	1	73123910	73129524	0	0	0	0	0	0		1	0	0	1	0	0.00316456	0.00233178
	1	73129524	73239166	0	0	0	0	0	0		2	0	0	2	0	0.00632911	0.00466746
	1	73245560	73262189	1	0	1	0	0	0.00113379		0	0	0	0	0	0	0.000299312
	1	73476474	73485912	2	0	0	2	0	0.00226757		0	0	0	0	0	0	0.000599125
	1	73485912	73488612	6	0	0	6	0	0.00680272		0	0	0	0	0	0	0.00180341
	1	73679037	73704842	0	0	0	0	0	0		1	0	1	0	0	0.00316456	0.00233178
	1	74440913	74459840	1	0	0	1	0	0.00113379		0	0	0	0	0	0	0.000299312
	1	74884007	74889706	4	1	3	0	0	0.00453515		0	0	0	0	0	0	0.000974596
	1	74889706	74893203	7	1	6	0	0	0.00793651		0	0	0	0	0	0	0.00184657
	1	74893203	74896381	4	0	4	0	0	0.00453515		0	0	0	0	0	0	0.00120026
	1	74896381	74917513	3	0	3	0	0	0.00340136		0	0	0	0	0	0	0.000899439
	1	75069549	75116863	1	0	1	0	0	0.00113379		0	0	0	0	0	0	0.000299312
	1	75234476	75239933	0	0	0	0	0	0		2	0	2	0	0	0.00632911	0.00466746
	1	75239933	75272133	0	0	0	0	0	0		4	0	4	0	0	0.0126582	0.00935055
	1	75987278	76013018	0	0	0	0	0	0		6	0	6	0	0	0.0189873	0.0140494
	1	76013018	76016310	0	0	0	0	0	0		13	0	13	0	0	0.0411392	0.0306201
	1	76016310	76045397	0	0	0	0	0	0		6	0	6	0	0	0.0189873	0.0140494
	1	78194610	78204498	0	0	0	0	0	0		1	0	1	0	0	0.00316456	0.00233178
	1	79042887	79058798	1	0	1	0	0	0.00113379		0	0	0	0	0	0	0.000299312
	1	81914940	81938989	0	0	0	0	0	0		3	0	0	3	0	0.00949367	0.00700704
	1	82673969	82843611	0	0	0	0	0	0		1	0	1	0	0	0.00316456	0.00233178
	1	83199191	83210890	1	0	1	0	0	0.00113379		0	0	0	0	0	0	0.000299312
	1	83210890	83212365	4	0	4	0	0	0.00453515		0	0	0	0	0	0	0.00120026
	1	83212365	83218713	5	1	4	0	0	0.00566893		0	0	0	0	0	0	0.00126048
	1	83218713	83223031	190	178	12	0	0	0.21542		61	60	1	0	0	0.193038	0.000435518
	1	83223031	83229746	196	185	11	0	0	0.222222		61	60	1	0	0	0.193038	0.000759154
	1	83229746	83232931	28	17	11	0	0	0.031746		61	60	1	0	0	0.193038	0.0772221
	1	83232931	83238102	26	13	13	0	0	0.0294785		60	60	0	0	0	0.189873	0.0816905
	1	83238102	83242738	3	0	3	0	0	0.00340136		0	0	0	0	0	0	0.000899439
	1	83242738	83256252	1	0	1	0	0	0.00113379		0	0	0	0	0	0	0.000299312
	1	84577183	84580772	2	0	2	0	0	0.00226757		0	0	0	0	0	0	0.000599125
	1	84655658	84664967	1	0	1	0	0	0.00113379		0	0	0	0	0	0	0.000299312
	1	85796676	85821716	1	0	1	0	0	0.00113379		0	0	0	0	0	0	0.000299312
	1	85926520	85953843	1	0	1	0	0	0.00113379		0	0	0	0	0	0	0.000299312
	1	86087819	86108311	0	0	0	0	0	0		1	0	1	0	0	0.00316456	0.00233178
	1	87149914	87161990	1	0	0	1	0	0.00113379		0	0	0	0	0	0	0.000299312
	1	87327186	87387760	8	0	8	0	0	0.00907029		0	0	0	0	0	0	0.00240858
	1	87387760	87389674	1	0	1	0	0	0.00113379		0	0	0	0	0	0	0.000299312
	1	88078936	88096816	5	0	1	4	0	0.00566893		2	0	2	0	0	0.00632911	0.000801098
	1	88096816	88103446	2	0	1	1	0	0.00226757		0	0	0	0	0	0	0.000449156
	1	88360861	88368820	1	0	0	1	0	0.00113379		0	0	0	0	0	0	0.000299312
	1	89936667	89948202	1	0	1	0	0	0.00113379		0	0	0	0	0	0	0.000299312
	1	90466089	90491630	0	0	0	0	0	0		3	0	3	0	0	0.00949367	0.00700704
	1	90719701	90727799	0	0	0	0	0	0		1	0	1	0	0	0.00316456	0.00233178
	1	90876987	90882219	0	0	0	0	0	0		1	0	0	1	0	0.00316456	0.00233178
	1	90882219	90899417	0	0	0	0	0	0		4	0	0	4	0	0.0126582	0.00935055
	1	91350265	91395660	0	0	0	0	0	0		1	0	1	0	0	0.00316456	0.00233178
	1	91488686	91491405	1	1	0	0	0	0.00113379		0	0	0	0	0	0	0.000299312
	1	91491405	91499587	2	1	1	0	0	0.00226757		0	0	0	0	0	0	0.000449156
	1	91499587	91503136	6	1	5	0	0	0.00680272		0	0	0	0	0	0	0.00155185
	1	93124581	93147700	0	0	0	0	0	0		1	0	1	0	0	0.00316456	0.00233178
	1	93324003	93332794	0	0	0	0	0	0		4	0	0	4	0	0.0126582	0.00935055
	1	93332794	93380820	0	0	0	0	0	0		5	0	0	5	0	0.0158228	0.011698
	1	93380820	93384031	3	0	3	0	0	0.00340136		6	0	0	6	0	0.0189873	0.00799566
	1	93384031	93390250	1	0	1	0	0	0.00113379		6	0	0	6	0	0.0189873	0.0113675
	1	93390250	93429781	0	0	0	0	0	0		5	0	0	5	0	0.0158228	0.011698
	1	93730576	93739414	486	449	0	37	0	0.55102		184	171	0	13	0	0.582278	0.000726603
	1	93739414	93756262	489	451	0	38	0	0.554422		189	175	0	14	0	0.598101	0.00134329
	1	93756262	93768168	491	451	0	40	0	0.556689		196	181	0	15	0	0.620253	0.00282477
	1	93768168	93779647	494	451	0	43	0	0.560091		196	181	0	15	0	0.620253	0.00266236
	1	93779647	93793831	494	451	0	43	0	0.560091		195	180	0	15	0	0.617089	0.00239178
	1	93793831	93797691	494	451	1	42	0	0.560091		195	180	0	15	0	0.617089	0.0023913
	1	93797691	93815774	492	451	1	40	0	0.557823		194	180	0	14	0	0.613924	0.00236352
	1	93815774	93819471	490	451	1	38	0	0.555556		192	180	0	12	0	0.607595	0.00222463
	1	93954887	93957123	0	0	0	0	0	0		1	0	1	0	0	0.00316456	0.00233178
	1	93957123	94021456	0	0	0	0	0	0		3	0	3	0	0	0.00949367	0.00700704
	1	94021456	94033151	1	0	0	1	0	0.00113379		3	0	3	0	0	0.00949367	0.00470361
	1	94033151	94357120	0	0	0	0	0	0		3	0	3	0	0	0.00949367	0.00700704
	1	95378415	95382456	1	0	1	0	0	0.00113379		7	7	0	0	0	0.0221519	0.0136585
	1	95514442	95521232	1	0	0	1	0	0.00113379		0	0	0	0	0	0	0.000299312
	1	95542310	95554222	1	0	1	0	0	0.00113379		0	0	0	0	0	0	0.000299312
	1	95554222	95568922	2	0	1	1	0	0.00226757		0	0	0	0	0	0	0.000449156
	1	95909139	95911773	1	0	1	0	0	0.00113379		0	0	0	0	0	0	0.000299312
	1	97527420	97544885	0	0	0	0	0	0		1	0	1	0	0	0.00316456	0.00233178
	1	98198704	98223414	1	0	1	0	0	0.00113379		0	0	0	0	0	0	0.000299312
	1	99345463	99353662	0	0	0	0	0	0		1	0	0	1	0	0.00316456	0.00233178
	1	100149244	100151489	1	0	1	0	0	0.00113379		0	0	0	0	0	0	0.000299312
	1	100151489	100156116	21	0	5	16	0	0.0238095		0	0	0	0	0	0	0.00521587
	1	100156116	100161179	22	0	5	17	0	0.0249433		0	0	0	0	0	0	0.00550728
	1	100161179	100164075	1	0	1	0	0	0.00113379		0	0	0	0	0	0	0.000299312
	1	101150641	101165422	1	0	1	0	0	0.00113379		0	0	0	0	0	0	0.000299312
	1	101165422	101168472	3	0	3	0	0	0.00340136		0	0	0	0	0	0	0.000899439
	1	101168472	101169208	2	0	2	0	0	0.00226757		0	0	0	0	0	0	0.000599125
	1	101169208	101173644	1	0	1	0	0	0.00113379		0	0	0	0	0	0	0.000299312
	1	101173644	101175816	2	0	2	0	0	0.00226757		0	0	0	0	0	0	0.000599125
	1	101175816	101177709	9	0	9	0	0	0.0102041		0	0	0	0	0	0	0.00271193
	1	101177709	101182592	9	0	9	0	0	0.0102041		0	0	0	0	0	0	0.00271193
	1	101182592	101188217	10	0	10	0	0	0.0113379		0	0	0	0	0	0	0.0030158
	1	101188217	101192369	9	0	9	0	0	0.0102041		0	0	0	0	0	0	0.00271193
	1	101192369	101195088	1	0	1	0	0	0.00113379		0	0	0	0	0	0	0.000299312
	1	101219586	101297248	0	0	0	0	0	0		5	0	5	0	0	0.0158228	0.011698
	1	101302911	101306706	1	0	1	0	0	0.00113379		0	0	0	0	0	0	0.000299312
	1	101306706	101312588	3	0	3	0	0	0.00340136		0	0	0	0	0	0	0.000899439
	1	101493825	101527889	2	0	2	0	0	0.00226757		0	0	0	0	0	0	0.000599125
	1	101691980	101697459	0	0	0	0	0	0		1	0	1	0	0	0.00316456	0.00233178
	1	101697459	101708762	1	0	0	1	0	0.00113379		1	0	1	0	0	0.00316456	0.00089821
	1	101708762	101724356	3	0	1	2	0	0.00340136		1	0	1	0	0	0.00316456	0.000271773
	1	101724356	101732405	3	0	1	2	0	0.00340136		0	0	0	0	0	0	0.000699174
	1	102012821	102015656	1	0	1	0	0	0.00113379		0	0	0	0	0	0	0.000299312
	1	102026796	102033767	1	0	0	1	0	0.00113379		0	0	0	0	0	0	0.000299312
	1	102700027	102715187	0	0	0	0	0	0		1	0	1	0	0	0.00316456	0.00233178
	1	102827355	102837279	1	0	1	0	0	0.00113379		0	0	0	0	0	0	0.000299312
	1	102896288	102903978	0	0	0	0	0	0		1	0	1	0	0	0.00316456	0.00233178
	1	102903978	102918081	0	0	0	0	0	0		2	0	1	1	0	0.00632911	0.00349913
	1	102918081	102942640	0	0	0	0	0	0		1	0	0	1	0	0.00316456	0.00233178
	1	103084221	103119944	0	0	0	0	0	0		1	0	0	1	0	0.00316456	0.00233178
	1	103150161	103154830	1	0	1	0	0	0.00113379		0	0	0	0	0	0	0.000299312
	1	103154830	103158887	2	0	1	1	0	0.00226757		3	0	3	0	0	0.00949367	0.00288073
	1	103158887	103164661	3	0	2	1	0	0.00340136		5	0	5	0	0	0.0158228	0.00496341
	1	103164661	103167073	6	0	5	1	0	0.00680272		5	0	5	0	0	0.0158228	0.00198095
	1	103167073	103168693	53	5	47	1	0	0.0600907		6	0	6	0	0	0.0189873	0.00598387
	1	103168693	103180729	52	5	47	0	0	0.0589569		1	0	1	0	0	0.00316456	0.0129401
	1	103180729	103183564	49	5	44	0	0	0.0555556		1	0	1	0	0	0.00316456	0.0119947
	1	103183564	103185339	3	0	3	0	0	0.00340136		0	0	0	0	0	0	0.000899439
	1	103185339	103192427	1	0	1	0	0	0.00113379		0	0	0	0	0	0	0.000299312
	1	103213070	103234930	0	0	0	0	0	0		8	0	8	0	0	0.0253165	0.018764
	1	103234930	103256939	0	0	0	0	0	0		1	0	1	0	0	0.00316456	0.00233178
	1	103256939	103272548	1	0	1	0	0	0.00113379		1	0	1	0	0	0.00316456	0.000480525
	1	103272548	103275245	0	0	0	0	0	0		1	0	1	0	0	0.00316456	0.00233178
	1	103481415	103491568	2	0	2	0	0	0.00226757		9	1	8	0	0	0.028481	0.0131007
	1	103491568	103496526	0	0	0	0	0	0		7	1	6	0	0	0.0221519	0.0143856
	1	103745151	103750650	1	0	0	1	0	0.00113379		0	0	0	0	0	0	0.000299312
	1	103750650	103772305	2	0	1	1	0	0.00226757		0	0	0	0	0	0	0.000449156
	1	103772305	103781342	1	0	1	0	0	0.00113379		0	0	0	0	0	0	0.000299312
	1	104244944	104257251	1	0	0	1	0	0.00113379		0	0	0	0	0	0	0.000299312
	1	104332772	104381221	1	0	1	0	0	0.00113379		0	0	0	0	0	0	0.000299312
	1	104647647	104698566	1	0	1	0	0	0.00113379		0	0	0	0	0	0	0.000299312
	1	104817034	104837617	1	0	0	1	0	0.00113379		0	0	0	0	0	0	0.000299312
	1	104881796	104899616	1	0	1	0	0	0.00113379		0	0	0	0	0	0	0.000299312
	1	104930964	104936222	3	0	0	3	0	0.00340136		0	0	0	0	0	0	0.000899439
	1	104936222	104938632	14	0	0	14	0	0.015873		0	0	0	0	0	0	0.00423638
	1	104969211	104975259	1	0	0	1	0	0.00113379		0	0	0	0	0	0	0.000299312
	1	104975259	105010773	1	0	0	1	0	0.00113379		1	0	0	1	0	0.00316456	0.000480525
	1	105010773	105018867	7	0	4	3	0	0.00793651		1	0	0	1	0	0.00316456	0.000634163
	1	105018867	105028357	17	0	11	6	0	0.0192744		1	0	0	1	0	0.00316456	0.00279996
	1	105028357	105033937	32	0	26	6	0	0.0362812		1	0	0	1	0	0.00316456	0.00713944
	1	105033937	105042452	52	0	43	9	0	0.0589569		1	0	0	1	0	0.00316456	0.0126306
	1	105042452	105044561	174	14	151	9	0	0.197279		2	0	1	1	0	0.00632911	0.04932
	1	105044561	105048946	176	14	153	9	0	0.199546		2	0	1	1	0	0.00632911	0.0500897
	1	105048946	105053285	179	14	156	9	0	0.202948		1	0	1	0	0	0.00316456	0.0525021
	1	105053285	105065081	179	14	157	8	0	0.202948		1	0	1	0	0	0.00316456	0.0528225
	1	105065081	105068661	180	14	160	6	0	0.204082		1	0	1	0	0	0.00316456	0.0538709
	1	105068661	105075122	181	14	162	5	0	0.205215		1	0	1	0	0	0.00316456	0.0546017
	1	105075122	105086422	180	14	162	4	0	0.204082		1	0	1	0	0	0.00316456	0.0545481
	1	105086422	105103301	178	14	162	2	0	0.201814		1	0	1	0	0	0.00316456	0.0544526
	1	105103301	105108951	179	14	162	3	0	0.202948		1	0	1	0	0	0.00316456	0.0544984
	1	105108951	105112242	179	14	162	3	0	0.202948		11	0	11	0	0	0.0348101	0.0363209
	1	105112242	105123176	178	14	162	2	0	0.201814		11	0	11	0	0	0.0348101	0.0362315
	1	105123176	105129114	179	14	162	3	0	0.202948		11	0	11	0	0	0.0348101	0.0363209
	1	105129114	105133247	179	14	162	3	0	0.202948		24	3	21	0	0	0.0759494	0.020271
	1	105133247	105134888	180	14	162	4	0	0.204082		24	3	21	0	0	0.0759494	0.0203749
	1	105134888	105137775	179	14	162	3	0	0.202948		24	3	21	0	0	0.0759494	0.020271
	1	105137775	105143834	179	14	162	3	0	0.202948		1	0	1	0	0	0.00316456	0.0544984
	1	105143834	105153704	178	14	162	2	0	0.201814		1	0	1	0	0	0.00316456	0.0544526
	1	105153704	105164773	179	14	162	3	0	0.202948		1	0	1	0	0	0.00316456	0.0544984
	1	105164773	105186361	180	14	162	4	0	0.204082		1	0	1	0	0	0.00316456	0.0545481
	1	105186361	105191465	183	14	160	9	0	0.207483		1	0	1	0	0	0.00316456	0.0540664
	1	105191465	105194694	185	14	160	11	0	0.209751		1	0	1	0	0	0.00316456	0.0542148
	1	105194694	105196584	186	14	160	12	0	0.210884		1	0	1	0	0	0.00316456	0.0542943
	1	105196584	105215796	185	14	159	12	0	0.209751		1	0	1	0	0	0.00316456	0.0539027
	1	105215796	105220711	184	14	159	11	0	0.208617		1	0	1	0	0	0.00316456	0.053823
	1	105220711	105227827	175	14	156	5	0	0.198413		1	0	1	0	0	0.00316456	0.0522455
	1	105227827	105233446	170	14	153	3	0	0.192744		1	0	1	0	0	0.00316456	0.0509716
	1	105233446	105242087	158	14	141	3	0	0.179138		1	0	1	0	0	0.00316456	0.0463683
	1	105242087	105258813	151	14	137	0	0	0.171202		1	0	1	0	0	0.00316456	0.044721
	1	105258813	105264358	131	14	117	0	0	0.148526		1	0	1	0	0	0.00316456	0.0373431
	1	105264358	105270633	12	0	12	0	0	0.0136054		0	0	0	0	0	0	0.00362506
	1	105270633	105274964	3	0	3	0	0	0.00340136		0	0	0	0	0	0	0.000899439
	1	105274964	105285431	1	0	1	0	0	0.00113379		0	0	0	0	0	0	0.000299312
	1	105451326	105480012	1	0	1	0	0	0.00113379		0	0	0	0	0	0	0.000299312
	1	105777748	105783726	0	0	0	0	0	0		1	0	1	0	0	0.00316456	0.00233178
	1	105871186	105878775	0	0	0	0	0	0		1	0	0	1	0	0.00316456	0.00233178
	1	105878775	105889186	0	0	0	0	0	0		2	0	0	2	0	0.00632911	0.00466746
	1	105920066	105923851	1	0	0	1	0	0.00113379		0	0	0	0	0	0	0.000299312
	1	106083802	106115420	1	0	1	0	0	0.00113379		0	0	0	0	0	0	0.000299312
	1	106115420	106116667	51	26	22	3	0	0.0578231		1	0	1	0	0	0.00316456	0.0100294
	1	106116667	106129669	55	26	26	3	0	0.0623583		1	0	1	0	0	0.00316456	0.0109159
	1	106129669	106133742	2	1	1	0	0	0.00226757		0	0	0	0	0	0	0.000449156
	1	106251297	106270508	0	0	0	0	0	0		1	0	1	0	0	0.00316456	0.00233178
	1	106901400	106906017	0	0	0	0	0	0		1	0	1	0	0	0.00316456	0.00233178
	1	106950313	106960409	2	0	2	0	0	0.00226757		0	0	0	0	0	0	0.000599125
	1	106960409	106968328	1	0	1	0	0	0.00113379		0	0	0	0	0	0	0.000299312
	1	106994610	107009676	1	0	1	0	0	0.00113379		0	0	0	0	0	0	0.000299312
	1	108720722	108940586	0	0	0	0	0	0		1	0	0	1	0	0.00316456	0.00233178
	1	108986133	108997923	1	0	1	0	0	0.00113379		0	0	0	0	0	0	0.000299312
	1	111583089	111592646	2	1	0	1	0	0.00226757		0	0	0	0	0	0	0.000449156
	1	111624613	111653532	1	0	1	0	0	0.00113379		0	0	0	0	0	0	0.000299312
	1	112128505	112138362	1	0	1	0	0	0.00113379		0	0	0	0	0	0	0.000299312
	1	112637797	112638987	2	0	2	0	0	0.00226757		0	0	0	0	0	0	0.000599125
	1	112638987	112644289	3	0	3	0	0	0.00340136		0	0	0	0	0	0	0.000899439
	1	113141963	113145967	7	0	6	1	0	0.00793651		0	0	0	0	0	0	0.00184657
	1	113145967	113147431	11	0	10	1	0	0.0124717		0	0	0	0	0	0	0.00304345
	1	113147431	113154580	3	0	3	0	0	0.00340136		0	0	0	0	0	0	0.000899439
	1	113154580	113173979	2	0	2	0	0	0.00226757		0	0	0	0	0	0	0.000599125
	1	113220450	113225550	8	0	0	8	0	0.00907029		2	0	0	2	0	0.00632911	0.000176285
	1	113225550	113232306	8	0	0	8	0	0.00907029		0	0	0	0	0	0	0.00240858
	1	113232306	113241062	8	0	0	8	0	0.00907029		1	0	0	1	0	0.00316456	0.000908405
	1	113241062	113244208	5	0	0	5	0	0.00566893		0	0	0	0	0	0	0.00150158
	1	114158868	114160287	1	0	1	0	0	0.00113379		0	0	0	0	0	0	0.000299312
	1	114160287	114162167	19	0	18	1	0	0.021542		0	0	0	0	0	0	0.00548146
	1	114162167	114164758	20	0	19	1	0	0.0226757		0	0	0	0	0	0	0.00578919
	1	114164758	114176335	7	0	6	1	0	0.00793651		0	0	0	0	0	0	0.00184657
	1	114176335	114180799	5	0	5	0	0	0.00566893		0	0	0	0	0	0	0.00150158
	1	114180799	114183744	2	0	2	0	0	0.00226757		0	0	0	0	0	0	0.000599125
	1	115104185	115111823	3	0	3	0	0	0.00340136		0	0	0	0	0	0	0.000899439
	1	115111823	115121327	2	0	2	0	0	0.00226757		0	0	0	0	0	0	0.000599125
	1	115230922	115241697	5	4	1	0	0	0.00566893		0	0	0	0	0	0	0.00126048
	1	115729781	115753983	1	0	1	0	0	0.00113379		0	0	0	0	0	0	0.000299312
	1	116292976	116308188	0	0	0	0	0	0		1	0	1	0	0	0.00316456	0.00233178
	1	117063436	117089441	1	0	1	0	0	0.00113379		0	0	0	0	0	0	0.000299312
	1	119076708	119077845	1	0	1	0	0	0.00113379		0	0	0	0	0	0	0.000299312
	1	119077845	119081609	3	0	3	0	0	0.00340136		0	0	0	0	0	0	0.000899439
	1	119081609	119090864	1	0	1	0	0	0.00113379		0	0	0	0	0	0	0.000299312
	1	119801617	119810477	1	0	1	0	0	0.00113379		0	0	0	0	0	0	0.000299312
	1	120837770	120846929	1	0	1	0	0	0.00113379		0	0	0	0	0	0	0.000299312
	1	120846929	120853383	2	0	2	0	0	0.00226757		0	0	0	0	0	0	0.000599125
	1	120853383	120861138	1	0	1	0	0	0.00113379		0	0	0	0	0	0	0.000299312
	1	121851052	121871117	1	0	1	0	0	0.00113379		0	0	0	0	0	0	0.000299312
	1	121871117	121887335	3	0	3	0	0	0.00340136		0	0	0	0	0	0	0.000899439
	1	121887335	121907122	4	0	4	0	0	0.00453515		0	0	0	0	0	0	0.00120026
	1	121907122	121931638	1	0	1	0	0	0.00113379		0	0	0	0	0	0	0.000299312
	1	122854052	122878635	1	1	0	0	0	0.00113379		0	0	0	0	0	0	0.000299312
	1	122982136	122986109	1	0	1	0	0	0.00113379		0	0	0	0	0	0	0.000299312
	1	123031693	123038180	0	0	0	0	0	0		4	0	0	4	0	0.0126582	0.00935055
	1	123758177	123782000	2	0	2	0	0	0.00226757		0	0	0	0	0	0	0.000599125
	1	123795324	123949121	0	0	0	0	0	0		3	0	3	0	0	0.00949367	0.00700704
	1	124004158	124024329	1	0	1	0	0	0.00113379		0	0	0	0	0	0	0.000299312
	1	124024329	124037566	2	0	2	0	0	0.00226757		0	0	0	0	0	0	0.000599125
	1	124123233	124125034	0	0	0	0	0	0		1	0	1	0	0	0.00316456	0.00233178
	1	124125034	124128348	1	0	0	1	0	0.00113379		1	0	1	0	0	0.00316456	0.00089821
	1	124128348	124132833	1	0	0	1	0	0.00113379		6	0	6	0	0	0.0189873	0.0113675
	1	124132833	124136210	1	0	0	1	0	0.00113379		9	0	9	0	0	0.028481	0.0182892
	1	124136210	124142939	1	0	0	1	0	0.00113379		5	0	5	0	0	0.0158228	0.00910113
	1	124142939	124153831	2	0	0	2	0	0.00226757		0	0	0	0	0	0	0.000599125
	1	124153831	124154577	3	0	0	3	0	0.00340136		0	0	0	0	0	0	0.000899439
	1	124154577	124159079	1	0	0	1	0	0.00113379		0	0	0	0	0	0	0.000299312
	1	124159079	124177210	2	0	0	2	0	0.00226757		0	0	0	0	0	0	0.000599125
	1	124177210	124191812	1	0	0	1	0	0.00113379		0	0	0	0	0	0	0.000299312
	1	124232436	124270526	1	0	1	0	0	0.00113379		0	0	0	0	0	0	0.000299312
	1	124384563	124396724	0	0	0	0	0	0		23	1	22	0	0	0.0727848	0.0523203
	1	124396724	124420643	0	0	0	0	0	0		18	1	17	0	0	0.056962	0.0403105
	1	124526100	124531404	0	0	0	0	0	0		6	0	6	0	0	0.0189873	0.0140494
	1	124848249	124851941	0	0	0	0	0	0		1	0	1	0	0	0.00316456	0.00233178
	1	125336304	125350385	1	0	1	0	0	0.00113379		0	0	0	0	0	0	0.000299312
	1	125859036	125876092	0	0	0	0	0	0		1	0	1	0	0	0.00316456	0.00233178
	1	126570837	126573005	0	0	0	0	0	0		1	0	0	1	0	0.00316456	0.00233178
	1	126786931	126846004	1	0	0	1	0	0.00113379		0	0	0	0	0	0	0.000299312
	1	127576618	127611866	0	0	0	0	0	0		1	0	0	1	0	0.00316456	0.00233178
	1	129495619	129497002	1	0	1	0	0	0.00113379		0	0	0	0	0	0	0.000299312
	1	129497002	129505485	2	0	2	0	0	0.00226757		0	0	0	0	0	0	0.000599125
	1	129505485	129507735	1	0	1	0	0	0.00113379		0	0	0	0	0	0	0.000299312
	1	129558472	129560327	3	0	3	0	0	0.00340136		0	0	0	0	0	0	0.000899439
	1	130261568	130276500	0	0	0	0	0	0		1	0	0	1	0	0.00316456	0.00233178
	1	130623339	130623810	6	6	0	0	0	0.00680272		0	0	0	0	0	0	0.00180341
	1	130623810	130626113	166	166	0	0	0	0.188209		0	0	0	0	0	0	0.0576298
	1	130626113	130626858	20	20	0	0	0	0.0226757		0	0	0	0	0	0	0.0060828
	1	130626858	130627563	2	0	2	0	0	0.00226757		0	0	0	0	0	0	0.000599125
	1	130627563	130639395	4	0	4	0	0	0.00453515		0	0	0	0	0	0	0.00120026
	1	130639395	130647422	1	0	1	0	0	0.00113379		0	0	0	0	0	0	0.000299312
	1	131419614	131431324	2	0	2	0	0	0.00226757		0	0	0	0	0	0	0.000599125
	1	131457720	131463730	1	0	0	1	0	0.00113379		0	0	0	0	0	0	0.000299312
	1	131463730	131465989	2	0	1	1	0	0.00226757		0	0	0	0	0	0	0.000449156
	1	131465989	131468784	4	0	3	1	0	0.00453515		0	0	0	0	0	0	0.000974596
	1	131468784	131474130	3	0	2	1	0	0.00340136		0	0	0	0	0	0	0.000699174
	1	131474130	131485275	2	0	1	1	0	0.00226757		0	0	0	0	0	0	0.000449156
	1	131485275	131495551	1	0	0	1	0	0.00113379		0	0	0	0	0	0	0.000299312
	1	131809614	131818473	1	0	1	0	0	0.00113379		0	0	0	0	0	0	0.000299312
	1	132011695	132013041	1	0	0	1	0	0.00113379		0	0	0	0	0	0	0.000299312
	1	132013041	132017812	2	1	0	1	0	0.00226757		0	0	0	0	0	0	0.000449156
	1	132017812	132022909	4	0	0	4	0	0.00453515		0	0	0	0	0	0	0.00120026
	1	132022909	132026278	25	0	0	25	0	0.0283447		0	0	0	0	0	0	0.0076359
	1	132026278	132051224	26	0	0	26	0	0.0294785		0	0	0	0	0	0	0.00794812
	1	132300381	132401905	1	0	1	0	0	0.00113379		0	0	0	0	0	0	0.000299312
	1	132836121	132866425	1	0	1	0	0	0.00113379		0	0	0	0	0	0	0.000299312
	1	132924692	132936517	1	0	1	0	0	0.00113379		0	0	0	0	0	0	0.000299312
	1	133238094	133252378	0	0	0	0	0	0		1	0	1	0	0	0.00316456	0.00233178
	1	133408988	133442010	1	0	1	0	0	0.00113379		0	0	0	0	0	0	0.000299312
	1	133442010	133451400	5	0	4	1	0	0.00566893		0	0	0	0	0	0	0.00126048
	1	133451400	133455163	3	0	2	1	0	0.00340136		0	0	0	0	0	0	0.000699174
	1	133600582	133613681	1	0	1	0	0	0.00113379		0	0	0	0	0	0	0.000299312
	1	134688681	134696685	1	0	0	1	0	0.00113379		0	0	0	0	0	0	0.000299312
	1	136239325	136254251	1	0	1	0	0	0.00113379		0	0	0	0	0	0	0.000299312
	1	136840320	136868487	1	0	1	0	0	0.00113379		0	0	0	0	0	0	0.000299312
	1	137114107	137131146	1	0	1	0	0	0.00113379		0	0	0	0	0	0	0.000299312
	1	137736844	137738258	3	0	0	3	0	0.00340136		0	0	0	0	0	0	0.000899439
	1	137738258	137746382	5	0	0	4	1	0.00566893		0	0	0	0	0	0	0.00126048
	1	138920591	138921877	1	0	1	0	0	0.00113379		0	0	0	0	0	0	0.000299312
	1	138921877	138923767	24	16	8	0	0	0.0272109		0	0	0	0	0	0	0.00567086
	1	138923767	138942001	1	0	1	0	0	0.00113379		0	0	0	0	0	0	0.000299312
	1	139215807	139221702	0	0	0	0	0	0		2	0	2	0	0	0.00632911	0.00466746
	1	140468259	140471865	1	0	1	0	0	0.00113379		0	0	0	0	0	0	0.000299312
	1	140471865	140474441	3	0	3	0	0	0.00340136		0	0	0	0	0	0	0.000899439
	1	140474441	140476945	14	0	14	0	0	0.015873		0	0	0	0	0	0	0.00423638
	1	140476945	140477594	81	15	66	0	0	0.0918367		3	0	3	0	0	0.00949367	0.0167008
	1	140477594	140480829	83	16	67	0	0	0.0941043		3	0	3	0	0	0.00949367	0.0171492
	1	140480829	140483441	82	16	66	0	0	0.0929705		3	0	3	0	0	0.00949367	0.016841
	1	141003954	141008829	1	0	1	0	0	0.00113379		0	0	0	0	0	0	0.000299312
	1	142205676	142216666	1	0	1	0	0	0.00113379		0	0	0	0	0	0	0.000299312
	1	143937330	143947045	1	1	0	0	0	0.00113379		0	0	0	0	0	0	0.000299312
	1	144140520	144144839	6	1	5	0	0	0.00680272		0	0	0	0	0	0	0.00155185
	1	144330553	144334778	2	0	2	0	0	0.00226757		0	0	0	0	0	0	0.000599125
	1	144786022	144792457	1	0	1	0	0	0.00113379		0	0	0	0	0	0	0.000299312
	1	148122179	148123790	1	0	1	0	0	0.00113379		0	0	0	0	0	0	0.000299312
	1	148937496	148959235	1	0	1	0	0	0.00113379		0	0	0	0	0	0	0.000299312
	1	150050992	150065547	57	57	0	0	0	0.0646259		3	1	2	0	0	0.00949367	0.0139713
	1	150065547	150072573	5	5	0	0	0	0.00566893		0	0	0	0	0	0	0.00150158
	1	150072573	150087316	1	1	0	0	0	0.00113379		0	0	0	0	0	0	0.000299312
	1	150980022	150982404	2	0	2	0	0	0.00226757		0	0	0	0	0	0	0.000599125
	1	150982404	150984508	3	0	3	0	0	0.00340136		0	0	0	0	0	0	0.000899439
	1	151985559	151991418	0	0	0	0	0	0		2	0	0	2	0	0.00632911	0.00466746
	1	151991418	152002893	0	0	0	0	0	0		3	0	0	3	0	0.00949367	0.00700704
	1	152002893	152028446	0	0	0	0	0	0		2	0	0	2	0	0.00632911	0.00466746
	1	152028446	152160892	0	0	0	0	0	0		3	0	0	3	0	0.00949367	0.00700704
	1	152160892	152195237	0	0	0	0	0	0		1	0	0	1	0	0.00316456	0.00233178
	1	152195237	152199604	0	0	0	0	0	0		2	0	0	2	0	0.00632911	0.00466746
	1	152199604	152221913	0	0	0	0	0	0		3	0	0	3	0	0.00949367	0.00700704
	1	152946002	152951564	1	0	1	0	0	0.00113379		0	0	0	0	0	0	0.000299312
	1	153754573	153761756	1	0	0	1	0	0.00113379		0	0	0	0	0	0	0.000299312
	1	153761756	153766909	2	0	0	2	0	0.00226757		0	0	0	0	0	0	0.000599125
	1	153766909	153771831	3	0	0	3	0	0.00340136		0	0	0	0	0	0	0.000899439
	1	153824878	153836375	1	0	0	1	0	0.00113379		0	0	0	0	0	0	0.000299312
	1	154694687	154704079	2	0	2	0	0	0.00226757		0	0	0	0	0	0	0.000599125
	1	155843342	155876108	1	0	1	0	0	0.00113379		0	0	0	0	0	0	0.000299312
	1	155942525	155955828	3	0	3	0	0	0.00340136		0	0	0	0	0	0	0.000899439
	1	155955828	155958622	2	0	2	0	0	0.00226757		0	0	0	0	0	0	0.000599125
	1	156016898	156291585	5	0	5	0	0	0.00566893		0	0	0	0	0	0	0.00150158
	1	156291585	156292822	5	0	5	0	0	0.00566893		1	0	1	0	0	0.00316456	0.000244415
	1	156292822	156294225	4	0	4	0	0	0.00453515		1	0	1	0	0	0.00316456	8.77729e-05
	1	156294225	156313345	0	0	0	0	0	0		1	0	1	0	0	0.00316456	0.00233178
	1	156313345	156327032	1	0	1	0	0	0.00113379		1	0	1	0	0	0.00316456	0.000480525
	1	156327032	156332180	0	0	0	0	0	0		1	0	1	0	0	0.00316456	0.00233178
	1	157886647	157893831	0	0	0	0	0	0		2	0	2	0	0	0.00632911	0.00466746
	1	157893831	157895234	0	0	0	0	0	0		1	0	1	0	0	0.00316456	0.00233178
	1	158248392	158250389	2	0	2	0	0	0.00226757		0	0	0	0	0	0	0.000599125
	1	158250389	158253150	1	0	1	0	0	0.00113379		0	0	0	0	0	0	0.000299312
	2	6889	40104	1	0	1	0	0	0.00113379		0	0	0	0	0	0	0.000299312
	2	116567	127333	10	2	7	1	0	0.0113379		9	4	5	0	0	0.028481	0.00288323
	2	127333	136345	2	2	0	0	0	0.00226757		8	4	4	0	0	0.0253165	0.00935885
	2	645637	648289	2	0	0	2	0	0.00226757		0	0	0	0	0	0	0.000599125
	2	648289	649088	3	0	0	3	0	0.00340136		0	0	0	0	0	0	0.000899439
	2	649088	649737	4	0	0	4	0	0.00453515		0	0	0	0	0	0	0.00120026
	2	649737	651080	5	0	0	5	0	0.00566893		0	0	0	0	0	0	0.00150158
	2	651080	662415	6	0	0	6	0	0.00680272		0	0	0	0	0	0	0.00180341
	2	662415	671620	5	0	0	5	0	0.00566893		0	0	0	0	0	0	0.00150158
	2	1455593	1480460	1	0	1	0	0	0.00113379		0	0	0	0	0	0	0.000299312
	2	1536215	1554497	3	0	3	0	0	0.00340136		0	0	0	0	0	0	0.000899439
	2	1820304	1835404	1	0	0	1	0	0.00113379		0	0	0	0	0	0	0.000299312
	2	2450142	2460701	2	1	1	0	0	0.00226757		0	0	0	0	0	0	0.000449156
	2	2516901	2520529	1	0	1	0	0	0.00113379		0	0	0	0	0	0	0.000299312
	2	2527718	2531178	237	228	0	9	0	0.268707		0	0	0	0	0	0	0.0843694
	2	2531178	2535261	236	227	0	9	0	0.267574		0	0	0	0	0	0	0.0839141
	2	2535261	2551343	1	1	0	0	0	0.00113379		0	0	0	0	0	0	0.000299312
	2	3571388	3575205	0	0	0	0	0	0		1	0	1	0	0	0.00316456	0.00233178
	2	3575205	3588406	0	0	0	0	0	0		2	0	2	0	0	0.00632911	0.00466746
	2	3588406	3601282	0	0	0	0	0	0		1	0	1	0	0	0.00316456	0.00233178
	2	4097755	4102765	1	0	1	0	0	0.00113379		0	0	0	0	0	0	0.000299312
	2	4102765	4115698	2	0	2	0	0	0.00226757		0	0	0	0	0	0	0.000599125
	2	4115698	4123956	1	0	1	0	0	0.00113379		0	0	0	0	0	0	0.000299312
	2	4123956	4130831	2	0	2	0	0	0.00226757		0	0	0	0	0	0	0.000599125
	2	4140835	4143352	1	0	1	0	0	0.00113379		0	0	0	0	0	0	0.000299312
	2	4811210	4841735	1	0	1	0	0	0.00113379		0	0	0	0	0	0	0.000299312
	2	7752382	7753410	2	0	1	1	0	0.00226757		0	0	0	0	0	0	0.000449156
	2	7753410	7756848	4	0	3	1	0	0.00453515		0	0	0	0	0	0	0.000974596
	2	7756848	7762742	3	0	3	0	0	0.00340136		0	0	0	0	0	0	0.000899439
	2	7762742	7772897	2	0	2	0	0	0.00226757		0	0	0	0	0	0	0.000599125
	2	7772897	7783951	1	0	1	0	0	0.00113379		0	0	0	0	0	0	0.000299312
	2	7793793	7797159	1	0	1	0	0	0.00113379		0	0	0	0	0	0	0.000299312
	2	7912973	7936246	1	0	1	0	0	0.00113379		0	0	0	0	0	0	0.000299312
	2	8491052	8511482	1	0	1	0	0	0.00113379		0	0	0	0	0	0	0.000299312
	2	8511482	8521798	3	0	3	0	0	0.00340136		0	0	0	0	0	0	0.000899439
	2	8521798	8530654	2	0	2	0	0	0.00226757		0	0	0	0	0	0	0.000599125
	2	8530654	8538934	1	0	1	0	0	0.00113379		0	0	0	0	0	0	0.000299312
	2	8701829	8705314	0	0	0	0	0	0		2	1	1	0	0	0.00632911	0.00349913
	2	8705314	8738911	0	0	0	0	0	0		3	1	2	0	0	0.00949367	0.00544688
	2	8979837	9014640	0	0	0	0	0	0		1	0	1	0	0	0.00316456	0.00233178
	2	9091687	9099600	1	0	1	0	0	0.00113379		0	0	0	0	0	0	0.000299312
	2	9099600	9113368	2	0	1	1	0	0.00226757		0	0	0	0	0	0	0.000449156
	2	9113368	9121911	5	0	1	4	0	0.00566893		1	0	1	0	0	0.00316456	0.000602646
	2	9121911	9143626	2	0	0	2	0	0.00226757		0	0	0	0	0	0	0.000599125
	2	9143626	9150885	1	0	0	1	0	0.00113379		0	0	0	0	0	0	0.000299312
	2	9183995	9186124	0	0	0	0	0	0		1	0	1	0	0	0.00316456	0.00233178
	2	9186124	9188498	0	0	0	0	0	0		2	0	2	0	0	0.00632911	0.00466746
	2	9188498	9199014	0	0	0	0	0	0		6	1	5	0	0	0.0189873	0.0120896
	2	10032053	10051359	0	0	0	0	0	0		3	0	3	0	0	0.00949367	0.00700704
	2	10100514	10152228	1	0	1	0	0	0.00113379		0	0	0	0	0	0	0.000299312
	2	10278348	10298791	2	2	0	0	0	0.00226757		0	0	0	0	0	0	0.000599125
	2	10780701	10785018	1	0	1	0	0	0.00113379		0	0	0	0	0	0	0.000299312
	2	10785018	10788074	2	0	2	0	0	0.00226757		0	0	0	0	0	0	0.000599125
	2	10788074	10789175	3	0	3	0	0	0.00340136		7	2	5	0	0	0.0221519	0.00639534
	2	10789175	10794992	2	0	2	0	0	0.00226757		8	2	6	0	0	0.0253165	0.00996741
	2	10794992	10801776	1	0	1	0	0	0.00113379		8	2	6	0	0	0.0253165	0.0122723
	2	10801776	10805827	0	0	0	0	0	0		8	2	6	0	0	0.0253165	0.0152265
	2	10805827	10810601	0	0	0	0	0	0		5	2	3	0	0	0.0158228	0.00888154
	2	10842949	10918704	0	0	0	0	0	0		2	0	2	0	0	0.00632911	0.00466746
	2	10918704	10924311	0	0	0	0	0	0		1	0	1	0	0	0.00316456	0.00233178
	2	11805496	11814955	2	1	0	1	0	0.00226757		0	0	0	0	0	0	0.000449156
	2	12007903	12009907	2	0	2	0	0	0.00226757		0	0	0	0	0	0	0.000599125
	2	12009907	12013221	3	0	3	0	0	0.00340136		0	0	0	0	0	0	0.000899439
	2	12136174	12138830	2	0	1	1	0	0.00226757		0	0	0	0	0	0	0.000449156
	2	12138830	12140428	3	0	1	2	0	0.00340136		0	0	0	0	0	0	0.000699174
	2	12140428	12181233	2	0	0	2	0	0.00226757		0	0	0	0	0	0	0.000599125
	2	12207127	12212395	2	0	2	0	0	0.00226757		0	0	0	0	0	0	0.000599125
	2	12212395	12220565	3	0	3	0	0	0.00340136		0	0	0	0	0	0	0.000899439
	2	12400420	12429176	1	0	1	0	0	0.00113379		0	0	0	0	0	0	0.000299312
	2	12600787	12603855	1	0	0	1	0	0.00113379		0	0	0	0	0	0	0.000299312
	2	12603855	12611904	3	0	1	2	0	0.00340136		0	0	0	0	0	0	0.000699174
	2	12632490	12639087	1	1	0	0	0	0.00113379		0	0	0	0	0	0	0.000299312
	2	13263893	13267534	0	0	0	0	0	0		1	0	1	0	0	0.00316456	0.00233178
	2	13680945	13682527	1	0	1	0	0	0.00113379		0	0	0	0	0	0	0.000299312
	2	14936307	14947628	1	0	1	0	0	0.00113379		0	0	0	0	0	0	0.000299312
	2	14947628	14953867	2	0	2	0	0	0.00226757		0	0	0	0	0	0	0.000599125
	2	14953867	14967564	1	0	1	0	0	0.00113379		0	0	0	0	0	0	0.000299312
	2	15004272	15014502	1	0	1	0	0	0.00113379		0	0	0	0	0	0	0.000299312
	2	15014502	15018897	3	0	3	0	0	0.00340136		0	0	0	0	0	0	0.000899439
	2	15018897	15020546	4	0	4	0	0	0.00453515		0	0	0	0	0	0	0.00120026
	2	15020546	15021561	3	0	3	0	0	0.00340136		0	0	0	0	0	0	0.000899439
	2	15021561	15027079	1	0	1	0	0	0.00113379		0	0	0	0	0	0	0.000299312
	2	15286601	15294773	1	0	1	0	0	0.00113379		0	0	0	0	0	0	0.000299312
	2	16855230	16872943	0	0	0	0	0	0		1	0	1	0	0	0.00316456	0.00233178
	2	16893307	16913116	3	0	1	2	0	0.00340136		0	0	0	0	0	0	0.000699174
	2	16913116	16919889	1	0	0	1	0	0.00113379		0	0	0	0	0	0	0.000299312
	2	17155572	17167330	3	0	0	3	0	0.00340136		0	0	0	0	0	0	0.000899439
	2	17281779	17288249	1	0	1	0	0	0.00113379		0	0	0	0	0	0	0.000299312
	2	18107489	18122546	0	0	0	0	0	0		1	0	0	1	0	0.00316456	0.00233178
	2	18169903	18199161	1	0	0	1	0	0.00113379		0	0	0	0	0	0	0.000299312
	2	18199161	18200508	1	0	0	1	0	0.00113379		1	0	0	1	0	0.00316456	0.000480525
	2	18200508	18210466	1	0	0	1	0	0.00113379		2	0	0	2	0	0.00632911	0.00209842
	2	18210466	18220036	1	0	0	1	0	0.00113379		1	0	0	1	0	0.00316456	0.000480525
	2	18220036	18236736	1	0	0	1	0	0.00113379		0	0	0	0	0	0	0.000299312
	2	18712647	18728344	0	0	0	0	0	0		1	0	1	0	0	0.00316456	0.00233178
	2	19585181	19597944	1	0	1	0	0	0.00113379		0	0	0	0	0	0	0.000299312
	2	19990422	20011011	1	0	1	0	0	0.00113379		0	0	0	0	0	0	0.000299312
	2	20690676	20699862	1	1	0	0	0	0.00113379		0	0	0	0	0	0	0.000299312
	2	20760409	20770742	1	0	1	0	0	0.00113379		0	0	0	0	0	0	0.000299312
	2	20770742	20805855	3	0	3	0	0	0.00340136		0	0	0	0	0	0	0.000899439
	2	20805855	20814857	4	0	4	0	0	0.00453515		0	0	0	0	0	0	0.00120026
	2	20814857	20839456	5	0	5	0	0	0.00566893		0	0	0	0	0	0	0.00150158
	2	20839456	20846392	3	0	3	0	0	0.00340136		0	0	0	0	0	0	0.000899439
	2	20846392	20854769	2	0	2	0	0	0.00226757		0	0	0	0	0	0	0.000599125
	2	20854769	20875288	1	0	1	0	0	0.00113379		0	0	0	0	0	0	0.000299312
	2	21354684	21364485	0	0	0	0	0	0		3	0	0	3	0	0.00949367	0.00700704
	2	21364485	21367146	0	0	0	0	0	0		4	0	0	4	0	0.0126582	0.00935055
	2	21367146	21372195	0	0	0	0	0	0		5	0	0	5	0	0.0158228	0.011698
	2	21372195	21375609	0	0	0	0	0	0		4	0	0	4	0	0.0126582	0.00935055
	2	21774236	21842189	1	0	0	1	0	0.00113379		0	0	0	0	0	0	0.000299312
	2	22047152	22055648	2	0	0	2	0	0.00226757		0	0	0	0	0	0	0.000599125
	2	22262881	22322927	1	0	1	0	0	0.00113379		0	0	0	0	0	0	0.000299312
	2	22715178	22723720	0	0	0	0	0	0		1	0	1	0	0	0.00316456	0.00233178
	2	24806784	24810569	4	0	0	4	0	0.00453515		1	0	1	0	0	0.00316456	0.000757843
	2	24810569	24820049	8	0	3	5	0	0.00907029		1	0	1	0	0	0.00316456	0.000871812
	2	24820049	24830616	9	0	3	6	0	0.0102041		1	0	1	0	0	0.00316456	0.00112253
	2	24830616	24837034	8	0	2	6	0	0.00907029		1	0	1	0	0	0.00316456	0.00106554
	2	24837034	24847938	7	0	2	5	0	0.00793651		1	0	1	0	0	0.00316456	0.000814256
	2	24847938	24857245	5	0	1	4	0	0.00566893		1	0	1	0	0	0.00316456	0.000602646
	2	24857245	24860261	2	0	0	2	0	0.00226757		1	0	1	0	0	0.00316456	0.000620085
	2	24860261	24888794	0	0	0	0	0	0		1	0	1	0	0	0.00316456	0.00233178
	2	25043899	25062032	1	0	0	1	0	0.00113379		0	0	0	0	0	0	0.000299312
	2	26297642	26304783	0	0	0	0	0	0		1	1	0	0	0	0.00316456	0.00233178
	2	27366556	27374270	0	0	0	0	0	0		1	0	0	1	0	0.00316456	0.00233178
	2	27374270	27396750	0	0	0	0	0	0		2	0	0	2	0	0.00632911	0.00466746
	2	27396750	27450149	0	0	0	0	0	0		3	0	0	3	0	0.00949367	0.00700704
	2	27450149	27458064	0	0	0	0	0	0		4	0	0	4	0	0.0126582	0.00935055
	2	27458064	27471422	0	0	0	0	0	0		5	0	0	5	0	0.0158228	0.011698
	2	27471422	27476432	0	0	0	0	0	0		4	0	0	4	0	0.0126582	0.00935055
	2	27476432	27488708	0	0	0	0	0	0		3	0	0	3	0	0.00949367	0.00700704
	2	27488708	27529204	0	0	0	0	0	0		5	0	0	5	0	0.0158228	0.011698
	2	27529204	27647654	0	0	0	0	0	0		4	0	0	4	0	0.0126582	0.00935055
	2	27647654	27662215	0	0	0	0	0	0		5	0	0	5	0	0.0158228	0.011698
	2	27662215	27682992	0	0	0	0	0	0		4	0	0	4	0	0.0126582	0.00935055
	2	27682992	27735296	0	0	0	0	0	0		3	0	0	3	0	0.00949367	0.00700704
	2	27735296	27786369	0	0	0	0	0	0		4	0	0	4	0	0.0126582	0.00935055
	2	27786369	27816051	0	0	0	0	0	0		5	0	0	5	0	0.0158228	0.011698
	2	27816051	27818854	0	0	0	0	0	0		6	0	0	6	0	0.0189873	0.0140494
	2	27818854	27837057	0	0	0	0	0	0		5	0	0	5	0	0.0158228	0.011698
	2	27837057	27945707	0	0	0	0	0	0		6	0	0	6	0	0.0189873	0.0140494
	2	27945707	27946313	1	0	1	0	0	0.00113379		6	0	0	6	0	0.0189873	0.0113675
	2	27946313	27953883	6	4	2	0	0	0.00680272		6	0	0	6	0	0.0189873	0.00521944
	2	27953883	27964169	5	4	1	0	0	0.00566893		6	0	0	6	0	0.0189873	0.00595866
	2	27964169	27998060	0	0	0	0	0	0		6	0	0	6	0	0.0189873	0.0140494
	2	27998060	28000885	0	0	0	0	0	0		5	0	0	5	0	0.0158228	0.011698
	2	28000885	28017098	0	0	0	0	0	0		4	0	0	4	0	0.0126582	0.00935055
	2	28017098	28030394	0	0	0	0	0	0		5	0	0	5	0	0.0158228	0.011698
	2	28030394	28041802	0	0	0	0	0	0		4	0	0	4	0	0.0126582	0.00935055
	2	28041802	28046681	0	0	0	0	0	0		2	0	0	2	0	0.00632911	0.00466746
	2	28242514	28246133	2	0	1	1	0	0.00226757		0	0	0	0	0	0	0.000449156
	2	28246133	28252430	1	0	1	0	0	0.00113379		0	0	0	0	0	0	0.000299312
	2	28580839	28588448	1	0	1	0	0	0.00113379		0	0	0	0	0	0	0.000299312
	2	28783200	28849442	0	0	0	0	0	0		1	0	1	0	0	0.00316456	0.00233178
	2	29387115	29388779	0	0	0	0	0	0		2	0	2	0	0	0.00632911	0.00466746
	2	29846030	29853496	1	0	1	0	0	0.00113379		0	0	0	0	0	0	0.000299312
	2	30315471	30320306	1	0	1	0	0	0.00113379		0	0	0	0	0	0	0.000299312
	2	31129378	31186384	1	0	0	1	0	0.00113379		0	0	0	0	0	0	0.000299312
	2	31186384	31303127	2	0	0	2	0	0.00226757		0	0	0	0	0	0	0.000599125
	2	31819240	31821846	1	0	0	1	0	0.00113379		0	0	0	0	0	0	0.000299312
	2	31821846	31829541	4	0	2	2	0	0.00453515		0	0	0	0	0	0	0.000899439
	2	32249885	32253007	0	0	0	0	0	0		1	0	1	0	0	0.00316456	0.00233178
	2	32340337	32373412	0	0	0	0	0	0		1	0	1	0	0	0.00316456	0.00233178
	2	33526543	33534898	1	1	0	0	0	0.00113379		0	0	0	0	0	0	0.000299312
	2	33865124	33874883	2	2	0	0	0	0.00226757		0	0	0	0	0	0	0.000599125
	2	34448474	34478045	1	0	1	0	0	0.00113379		0	0	0	0	0	0	0.000299312
	2	35216717	35234967	2	0	0	2	0	0.00226757		0	0	0	0	0	0	0.000599125
	2	35234967	35277747	3	0	0	3	0	0.00340136		0	0	0	0	0	0	0.000899439
	2	35487922	35536387	0	0	0	0	0	0		1	0	1	0	0	0.00316456	0.00233178
	2	36131467	36206558	1	0	1	0	0	0.00113379		0	0	0	0	0	0	0.000299312
	2	37444467	37452357	1	1	0	0	0	0.00113379		0	0	0	0	0	0	0.000299312
	2	38114192	38132026	1	0	1	0	0	0.00113379		0	0	0	0	0	0	0.000299312
	2	38734074	38748216	1	0	1	0	0	0.00113379		0	0	0	0	0	0	0.000299312
	2	39445865	39451654	13	1	12	0	0	0.0147392		0	0	0	0	0	0	0.00364853
	2	40062806	40069616	0	0	0	0	0	0		1	0	1	0	0	0.00316456	0.00233178
	2	40254919	40273226	0	0	0	0	0	0		1	0	0	1	0	0.00316456	0.00233178
	2	40876760	40901334	1	0	0	1	0	0.00113379		0	0	0	0	0	0	0.000299312
	2	40987473	41014184	1	0	1	0	0	0.00113379		0	0	0	0	0	0	0.000299312
	2	41691100	41692419	228	197	0	31	0	0.258503		6	1	5	0	0	0.0189873	0.0642371
	2	41692419	41699309	4	4	0	0	0	0.00453515		0	0	0	0	0	0	0.00120026
	2	41816382	41836280	0	0	0	0	0	0		1	0	0	1	0	0.00316456	0.00233178
	2	42045530	42061006	1	0	0	1	0	0.00113379		0	0	0	0	0	0	0.000299312
	2	42336766	42348503	1	0	1	0	0	0.00113379		0	0	0	0	0	0	0.000299312
	2	42583065	42585404	1	0	1	0	0	0.00113379		0	0	0	0	0	0	0.000299312
	2	43865985	43874620	0	0	0	0	0	0		1	1	0	0	0	0.00316456	0.00233178
	2	45402243	45423436	1	0	1	0	0	0.00113379		0	0	0	0	0	0	0.000299312
	2	45517952	45558210	1	0	1	0	0	0.00113379		0	0	0	0	0	0	0.000299312
	2	45558210	45567633	2	1	1	0	0	0.00226757		0	0	0	0	0	0	0.000449156
	2	45567633	45570621	1	0	1	0	0	0.00113379		0	0	0	0	0	0	0.000299312
	2	45585488	45586341	4	0	4	0	0	0.00453515		18	0	18	0	0	0.056962	0.0296097
	2	45586341	45591707	6	0	6	0	0	0.00680272		18	0	18	0	0	0.056962	0.0248874
	2	46426616	46439010	1	0	1	0	0	0.00113379		0	0	0	0	0	0	0.000299312
	2	46477034	46483792	1	0	1	0	0	0.00113379		39	10	29	0	0	0.123418	0.072249
	2	46483792	46485436	1	0	1	0	0	0.00113379		33	10	23	0	0	0.10443	0.0588192
	2	47202387	47244374	1	0	1	0	0	0.00113379		0	0	0	0	0	0	0.000299312
	2	47715336	47718922	4	0	0	4	0	0.00453515		1	0	0	1	0	0.00316456	8.77729e-05
	2	47718922	47727838	4	0	0	4	0	0.00453515		2	0	0	2	0	0.00632911	0.000125417
	2	47727838	47733448	4	0	0	4	0	0.00453515		1	0	0	1	0	0.00316456	8.77729e-05
	2	47733448	47738613	3	0	0	3	0	0.00340136		1	0	0	1	0	0.00316456	3.27241e-06
	2	47966326	47974257	0	0	0	0	0	0		1	0	1	0	0	0.00316456	0.00233178
	2	48940208	48947642	1	0	1	0	0	0.00113379		0	0	0	0	0	0	0.000299312
	2	49327887	49337028	0	0	0	0	0	0		2	0	2	0	0	0.00632911	0.00466746
	2	50300666	50327795	0	0	0	0	0	0		3	0	3	0	0	0.00949367	0.00700704
	2	50625621	50643124	0	0	0	0	0	0		16	2	14	0	0	0.0506329	0.0335998
	2	50740083	50750778	1	0	1	0	0	0.00113379		0	0	0	0	0	0	0.000299312
	2	50750778	50755302	2	0	2	0	0	0.00226757		0	0	0	0	0	0	0.000599125
	2	50755302	50758332	1	0	1	0	0	0.00113379		0	0	0	0	0	0	0.000299312
	2	51283519	51285282	1	0	1	0	0	0.00113379		0	0	0	0	0	0	0.000299312
	2	51365649	51375158	2	0	0	2	0	0.00226757		0	0	0	0	0	0	0.000599125
	2	52294653	52311619	0	0	0	0	0	0		1	0	0	1	0	0.00316456	0.00233178
	2	52311619	52324204	0	0	0	0	0	0		2	0	0	2	0	0.00632911	0.00466746
	2	52324204	52350002	0	0	0	0	0	0		1	0	0	1	0	0.00316456	0.00233178
	2	52350002	52369750	0	0	0	0	0	0		2	0	0	2	0	0.00632911	0.00466746
	2	52369750	52413129	0	0	0	0	0	0		1	0	0	1	0	0.00316456	0.00233178
	2	52930348	52937861	1	0	1	0	0	0.00113379		0	0	0	0	0	0	0.000299312
	2	53550652	53699217	1	1	0	0	0	0.00113379		0	0	0	0	0	0	0.000299312
	2	53861185	53864870	1	0	1	0	0	0.00113379		0	0	0	0	0	0	0.000299312
	2	53864870	53872971	3	0	3	0	0	0.00340136		0	0	0	0	0	0	0.000899439
	2	53983960	53991194	1	0	1	0	0	0.00113379		0	0	0	0	0	0	0.000299312
	2	53991194	53993609	119	13	106	0	0	0.134921		14	1	13	0	0	0.0443038	0.0141903
	2	53993609	53997335	122	13	109	0	0	0.138322		14	1	13	0	0	0.0443038	0.0150383
	2	53997335	53999598	121	13	108	0	0	0.137188		14	1	13	0	0	0.0443038	0.0147541
	2	54910115	54910656	21	0	21	0	0	0.0238095		0	0	0	0	0	0	0.00639236
	2	54910656	54912271	22	0	22	0	0	0.0249433		0	0	0	0	0	0	0.00670245
	2	54912271	54913103	14	0	14	0	0	0.015873		0	0	0	0	0	0	0.00423638
	2	54913103	54913568	1	0	1	0	0	0.00113379		0	0	0	0	0	0	0.000299312
	2	55014189	55027398	1	0	1	0	0	0.00113379		0	0	0	0	0	0	0.000299312
	2	55032480	55040535	0	0	0	0	0	0		1	0	1	0	0	0.00316456	0.00233178
	2	55287755	55293549	1	0	1	0	0	0.00113379		0	0	0	0	0	0	0.000299312
	2	55350560	55364069	0	0	0	0	0	0		8	0	8	0	0	0.0253165	0.018764
	2	55364069	55368419	0	0	0	0	0	0		5	0	5	0	0	0.0158228	0.011698
	2	55587169	55598367	0	0	0	0	0	0		22	0	0	22	0	0.0696203	0.0522152
	2	55673731	55679928	0	0	0	0	0	0		1	0	1	0	0	0.00316456	0.00233178
	2	55897291	55909394	1	0	1	0	0	0.00113379		0	0	0	0	0	0	0.000299312
	2	56394043	56403140	1	0	1	0	0	0.00113379		0	0	0	0	0	0	0.000299312
	2	56966172	56968125	1	0	1	0	0	0.00113379		0	0	0	0	0	0	0.000299312
	2	57449775	57456350	1	0	1	0	0	0.00113379		0	0	0	0	0	0	0.000299312
	2	57610580	57619846	1	0	1	0	0	0.00113379		0	0	0	0	0	0	0.000299312
	2	57738172	57753227	2	0	2	0	0	0.00226757		0	0	0	0	0	0	0.000599125
	2	57753227	57754144	2	0	2	0	0	0.00226757		2	0	0	2	0	0.00632911	0.00179867
	2	57754144	57755374	1	0	1	0	0	0.00113379		3	0	0	3	0	0.00949367	0.00470361
	2	57755374	57772080	0	0	0	0	0	0		3	0	0	3	0	0.00949367	0.00700704
	2	58053240	58055487	1	0	1	0	0	0.00113379		0	0	0	0	0	0	0.000299312
	2	58055487	58062576	2	0	2	0	0	0.00226757		0	0	0	0	0	0	0.000599125
	2	58246097	58304807	1	1	0	0	0	0.00113379		0	0	0	0	0	0	0.000299312
	2	58534446	58537749	1	0	1	0	0	0.00113379		0	0	0	0	0	0	0.000299312
	2	59909984	59930611	0	0	0	0	0	0		1	0	0	1	0	0.00316456	0.00233178
	2	60084154	60091247	1	0	1	0	0	0.00113379		0	0	0	0	0	0	0.000299312
	2	60091247	60100154	2	0	2	0	0	0.00226757		0	0	0	0	0	0	0.000599125
	2	61365176	61379383	1	0	1	0	0	0.00113379		0	0	0	0	0	0	0.000299312
	2	61782646	61800404	1	0	0	1	0	0.00113379		0	0	0	0	0	0	0.000299312
	2	63873059	63887179	0	0	0	0	0	0		3	0	0	3	0	0.00949367	0.00700704
	2	63887179	63891945	0	0	0	0	0	0		5	0	0	5	0	0.0158228	0.011698
	2	63891945	63902364	0	0	0	0	0	0		6	0	0	6	0	0.0189873	0.0140494
	2	63902364	63966741	0	0	0	0	0	0		7	0	0	7	0	0.0221519	0.0164047
	2	63966741	63979167	0	0	0	0	0	0		8	0	0	8	0	0.0253165	0.018764
	2	63979167	63996860	0	0	0	0	0	0		7	0	0	7	0	0.0221519	0.0164047
	2	63996860	64005387	0	0	0	0	0	0		9	0	1	8	0	0.028481	0.0190263
	2	64005387	64010893	0	0	0	0	0	0		8	0	1	7	0	0.0253165	0.0166994
	2	64010893	64014001	0	0	0	0	0	0		7	0	0	7	0	0.0221519	0.0164047
	2	64014001	64015150	0	0	0	0	0	0		8	0	0	8	0	0.0253165	0.018764
	2	64015150	64035031	0	0	0	0	0	0		7	0	0	7	0	0.0221519	0.0164047
	2	64035031	64056220	0	0	0	0	0	0		6	0	0	6	0	0.0189873	0.0140494
	2	64056220	64064184	0	0	0	0	0	0		5	0	0	5	0	0.0158228	0.011698
	2	64064184	64072254	0	0	0	0	0	0		2	0	0	2	0	0.00632911	0.00466746
	2	65695312	65720779	1	0	0	1	0	0.00113379		0	0	0	0	0	0	0.000299312
	2	65760135	65776996	0	0	0	0	0	0		5	0	5	0	0	0.0158228	0.011698
	2	65776996	65809181	0	0	0	0	0	0		6	0	6	0	0	0.0189873	0.0140494
	2	65903532	65915838	0	0	0	0	0	0		1	0	1	0	0	0.00316456	0.00233178
	2	66438411	66490748	0	0	0	0	0	0		1	0	0	1	0	0.00316456	0.00233178
	2	68129258	68130472	6	0	6	0	0	0.00680272		0	0	0	0	0	0	0.00180341
	2	68130472	68133732	49	0	49	0	0	0.0555556		0	0	0	0	0	0	0.015279
	2	68133732	68141322	51	0	51	0	0	0.0578231		0	0	0	0	0	0	0.0159303
	2	68141322	68142932	50	0	50	0	0	0.0566893		0	0	0	0	0	0	0.0156044
	2	68142932	68147757	14	0	14	0	0	0.015873		0	0	0	0	0	0	0.00423638
	2	68147757	68148708	13	0	13	0	0	0.0147392		0	0	0	0	0	0	0.00393046
	2	68148708	68150651	7	0	7	0	0	0.00793651		0	0	0	0	0	0	0.00210574
	2	68207627	68219094	1	0	1	0	0	0.00113379		0	0	0	0	0	0	0.000299312
	2	68219094	68221649	2	0	2	0	0	0.00226757		0	0	0	0	0	0	0.000599125
	2	68221649	68222876	1	0	1	0	0	0.00113379		0	0	0	0	0	0	0.000299312
	2	68514758	68528961	0	0	0	0	0	0		1	0	1	0	0	0.00316456	0.00233178
	2	68598340	68651338	0	0	0	0	0	0		1	0	0	1	0	0.00316456	0.00233178
	2	68681157	68701173	1	0	1	0	0	0.00113379		0	0	0	0	0	0	0.000299312
	2	68918352	68940828	2	0	2	0	0	0.00226757		0	0	0	0	0	0	0.000599125
	2	68940828	68969639	1	0	1	0	0	0.00113379		0	0	0	0	0	0	0.000299312
	2	68994367	69006880	0	0	0	0	0	0		1	0	0	1	0	0.00316456	0.00233178
	2	70156006	70163882	0	0	0	0	0	0		1	0	0	1	0	0.00316456	0.00233178
	2	71233999	71239207	1	0	1	0	0	0.00113379		0	0	0	0	0	0	0.000299312
	2	72226962	72248936	1	0	1	0	0	0.00113379		0	0	0	0	0	0	0.000299312
	2	72798434	72806200	1	0	1	0	0	0.00113379		0	0	0	0	0	0	0.000299312
	2	73903415	73925441	0	0	0	0	0	0		1	0	1	0	0	0.00316456	0.00233178
	2	75221503	75230972	1	0	0	1	0	0.00113379		0	0	0	0	0	0	0.000299312
	2	75230972	75249593	4	0	1	3	0	0.00453515		0	0	0	0	0	0	0.000974596
	2	75249593	75255325	6	0	4	2	0	0.00680272		0	0	0	0	0	0	0.00140108
	2	75255325	75259117	8	0	6	2	0	0.00907029		0	0	0	0	0	0	0.00195451
	2	75259117	75263912	3	0	2	1	0	0.00340136		0	0	0	0	0	0	0.000699174
	2	75471706	75472312	0	0	0	0	0	0		2	0	2	0	0	0.00632911	0.00466746
	2	75472312	75473542	0	0	0	0	0	0		10	0	10	0	0	0.0316456	0.0234944
	2	75473542	75475758	0	0	0	0	0	0		11	0	11	0	0	0.0348101	0.0258657
	2	75546229	75574825	1	0	1	0	0	0.00113379		0	0	0	0	0	0	0.000299312
	2	75848602	75859482	2	0	1	1	0	0.00226757		0	0	0	0	0	0	0.000449156
	2	76224869	76238679	5	1	4	0	0	0.00566893		0	0	0	0	0	0	0.00126048
	2	76238679	76240380	2	0	2	0	0	0.00226757		0	0	0	0	0	0	0.000599125
	2	77080549	77087486	4	4	0	0	0	0.00453515		0	0	0	0	0	0	0.00120026
	2	77087486	77091778	9	4	5	0	0	0.0102041		0	0	0	0	0	0	0.00203851
	2	77091778	77097130	11	4	7	0	0	0.0124717		0	0	0	0	0	0	0.00254641
	2	77097130	77098041	14	4	10	0	0	0.015873		0	0	0	0	0	0	0.0033637
	2	77098041	77099320	11	3	8	0	0	0.0124717		0	0	0	0	0	0	0.00265674
	2	77099320	77114346	1	0	1	0	0	0.00113379		0	0	0	0	0	0	0.000299312
	2	77349130	77352097	0	0	0	0	0	0		4	0	0	4	0	0.0126582	0.00935055
	2	77352097	77356271	0	0	0	0	0	0		5	0	0	5	0	0.0158228	0.011698
	2	77356271	77358704	0	0	0	0	0	0		4	0	0	4	0	0.0126582	0.00935055
	2	77358704	77369482	0	0	0	0	0	0		2	0	0	2	0	0.00632911	0.00466746
	2	77388343	77398839	4	0	4	0	0	0.00453515		0	0	0	0	0	0	0.00120026
	2	77613086	77615416	0	0	0	0	0	0		1	0	1	0	0	0.00316456	0.00233178
	2	77615416	77620108	0	0	0	0	0	0		3	0	1	2	0	0.00949367	0.00544688
	2	77620108	77634339	0	0	0	0	0	0		2	0	0	2	0	0.00632911	0.00466746
	2	77817228	77900295	0	0	0	0	0	0		1	0	1	0	0	0.00316456	0.00233178
	2	78209775	78216370	22	0	0	22	0	0.0249433		0	0	0	0	0	0	0.00670245
	2	78216370	78221995	23	0	0	23	0	0.0260771		0	0	0	0	0	0	0.00701307
	2	78221995	78231242	3	0	0	3	0	0.00340136		0	0	0	0	0	0	0.000899439
	2	78231242	78238656	2	0	0	2	0	0.00226757		0	0	0	0	0	0	0.000599125
	2	78474861	78486313	2	0	2	0	0	0.00226757		0	0	0	0	0	0	0.000599125
	2	78486313	78490158	1	0	1	0	0	0.00113379		0	0	0	0	0	0	0.000299312
	2	78541457	78543492	3	0	0	3	0	0.00340136		5	0	0	5	0	0.0158228	0.00451712
	2	78543492	78545093	3	0	0	3	0	0.00340136		6	0	0	6	0	0.0189873	0.00632703
	2	78765282	78776806	1	0	1	0	0	0.00113379		0	0	0	0	0	0	0.000299312
	2	78857603	78879685	0	0	0	0	0	0		1	0	1	0	0	0.00316456	0.00233178
	2	79497709	79517847	0	0	0	0	0	0		1	0	1	0	0	0.00316456	0.00233178
	2	81749541	81783049	1	0	0	1	0	0.00113379		0	0	0	0	0	0	0.000299312
	2	81783049	81791137	3	0	2	1	0	0.00340136		0	0	0	0	0	0	0.000699174
	2	81791137	81796035	6	0	2	4	0	0.00680272		0	0	0	0	0	0	0.00140108
	2	81796035	81807005	5	0	1	4	0	0.00566893		0	0	0	0	0	0	0.00126048
	2	81807005	81844987	2	0	0	2	0	0.00226757		0	0	0	0	0	0	0.000599125
	2	81844987	81865382	2	0	0	2	0	0.00226757		1	0	1	0	0	0.00316456	0.000620085
	2	81865382	81866621	5	0	0	5	0	0.00566893		1	0	1	0	0	0.00316456	0.000942861
	2	81866621	81877152	4	0	0	4	0	0.00453515		0	0	0	0	0	0	0.00120026
	2	81877152	81992222	1	0	0	1	0	0.00113379		0	0	0	0	0	0	0.000299312
	2	81992222	82017160	2	0	0	2	0	0.00226757		0	0	0	0	0	0	0.000599125
	2	82017160	82071818	1	0	0	1	0	0.00113379		0	0	0	0	0	0	0.000299312
	2	82071818	82120979	2	0	1	1	0	0.00226757		0	0	0	0	0	0	0.000449156
	2	82120979	82174951	1	0	0	1	0	0.00113379		0	0	0	0	0	0	0.000299312
	2	82174951	82181575	2	0	1	1	0	0.00226757		0	0	0	0	0	0	0.000449156
	2	82181575	82229050	3	0	2	1	0	0.00340136		0	0	0	0	0	0	0.000699174
	2	82229050	82232726	1	0	0	1	0	0.00113379		0	0	0	0	0	0	0.000299312
	2	82232726	82245159	1	0	0	1	0	0.00113379		1	0	1	0	0	0.00316456	0.00089821
	2	82245159	82247445	1	0	0	1	0	0.00113379		7	0	7	0	0	0.0221519	0.0136585
	2	82247445	82252014	1	0	0	1	0	0.00113379		3	0	3	0	0	0.00949367	0.00470361
	2	82252014	82537693	1	0	0	1	0	0.00113379		0	0	0	0	0	0	0.000299312
	2	82537693	82541785	2	0	1	1	0	0.00226757		0	0	0	0	0	0	0.000449156
	2	82541785	82550930	3	0	2	1	0	0.00340136		0	0	0	0	0	0	0.000699174
	2	82550930	82593121	2	0	1	1	0	0.00226757		0	0	0	0	0	0	0.000449156
	2	82593121	82700072	1	0	0	1	0	0.00113379		0	0	0	0	0	0	0.000299312
	2	82700072	82743968	2	0	1	1	0	0.00226757		0	0	0	0	0	0	0.000449156
	2	82743968	82856959	1	0	0	1	0	0.00113379		0	0	0	0	0	0	0.000299312
	2	82856959	82879743	2	0	1	1	0	0.00226757		0	0	0	0	0	0	0.000449156
	2	82879743	82948155	1	0	0	1	0	0.00113379		0	0	0	0	0	0	0.000299312
	2	82948155	82984400	2	0	1	1	0	0.00226757		0	0	0	0	0	0	0.000449156
	2	82984400	82987606	1	0	0	1	0	0.00113379		0	0	0	0	0	0	0.000299312
	2	82987606	82992112	1	0	0	1	0	0.00113379		8	1	7	0	0	0.0253165	0.0141334
	2	82992112	83054006	1	0	0	1	0	0.00113379		11	1	10	0	0	0.0348101	0.0209903
	2	83054006	83385317	1	0	0	1	0	0.00113379		0	0	0	0	0	0	0.000299312
	2	83385317	83396487	1	0	0	1	0	0.00113379		1	0	0	1	0	0.00316456	0.000480525
	2	83396487	83512740	1	0	0	1	0	0.00113379		0	0	0	0	0	0	0.000299312
	2	85068737	85084934	1	0	1	0	0	0.00113379		0	0	0	0	0	0	0.000299312
	2	85144872	85157387	1	0	1	0	0	0.00113379		0	0	0	0	0	0	0.000299312
	2	85406550	85419761	2	0	2	0	0	0.00226757		0	0	0	0	0	0	0.000599125
	2	85419761	85422038	6	0	6	0	0	0.00680272		0	0	0	0	0	0	0.00180341
	2	85457039	85458371	0	0	0	0	0	0		1	0	1	0	0	0.00316456	0.00233178
	2	86664030	86684029	14	0	0	14	0	0.015873		0	0	0	0	0	0	0.00423638
	2	86684029	86689861	12	0	0	12	0	0.0136054		0	0	0	0	0	0	0.00362506
	2	86689861	86696957	9	0	0	9	0	0.0102041		0	0	0	0	0	0	0.00271193
	2	86696957	86726441	1	0	1	0	0	0.00113379		0	0	0	0	0	0	0.000299312
	2	87083782	87086641	1	1	0	0	0	0.00113379		0	0	0	0	0	0	0.000299312
	2	87088723	87114715	1	0	1	0	0	0.00113379		0	0	0	0	0	0	0.000299312
	2	87183711	87200502	0	0	0	0	0	0		1	0	0	1	0	0.00316456	0.00233178
	2	89577166	89587500	1	0	0	1	0	0.00113379		0	0	0	0	0	0	0.000299312
	2	91479352	91489182	0	0	0	0	0	0		1	0	1	0	0	0.00316456	0.00233178
	2	91499809	91506715	1	0	1	0	0	0.00113379		0	0	0	0	0	0	0.000299312
	2	91639064	91668850	1	0	1	0	0	0.00113379		0	0	0	0	0	0	0.000299312
	2	93163669	93166748	1	0	0	1	0	0.00113379		0	0	0	0	0	0	0.000299312
	2	93166748	93172942	3	0	0	3	0	0.00340136		0	0	0	0	0	0	0.000899439
	2	93172942	93176621	2	0	0	2	0	0.00226757		0	0	0	0	0	0	0.000599125
	2	94032705	94035185	0	0	0	0	0	0		1	0	1	0	0	0.00316456	0.00233178
	2	94421150	94423083	2	0	0	2	0	0.00226757		0	0	0	0	0	0	0.000599125
	2	94500854	94504163	15	14	0	1	0	0.0170068		0	0	0	0	0	0	0.00425679
	2	94504163	94506794	14	13	0	1	0	0.015873		0	0	0	0	0	0	0.0039523
	2	95284939	95298811	2	0	2	0	0	0.00226757		0	0	0	0	0	0	0.000599125
	2	96817752	96827464	0	0	0	0	0	0		1	0	0	1	0	0.00316456	0.00233178
	2	97192550	97229153	1	0	0	1	0	0.00113379		0	0	0	0	0	0	0.000299312
	2	97568903	97592439	1	0	1	0	0	0.00113379		0	0	0	0	0	0	0.000299312
	2	97873404	97882695	4	0	1	3	0	0.00453515		0	0	0	0	0	0	0.000974596
	2	97882695	97884821	6	5	0	1	0	0.00680272		0	0	0	0	0	0	0.00155185
	2	97884821	97885638	11	10	0	1	0	0.0124717		0	0	0	0	0	0	0.00304345
	2	97885638	97890294	8	7	0	1	0	0.00907029		0	0	0	0	0	0	0.00214357
	2	97890294	97896935	2	0	0	2	0	0.00226757		0	0	0	0	0	0	0.000599125
	2	97896935	97968774	1	0	0	1	0	0.00113379		0	0	0	0	0	0	0.000299312
	2	98172495	98190308	1	0	1	0	0	0.00113379		0	0	0	0	0	0	0.000299312
	2	98478679	98480344	0	0	0	0	0	0		1	0	0	1	0	0.00316456	0.00233178
	2	98480344	98490521	0	0	0	0	0	0		14	0	0	14	0	0.0443038	0.0330033
	2	98490521	98509897	0	0	0	0	0	0		1	0	0	1	0	0.00316456	0.00233178
	2	99059359	99064877	2	0	0	2	0	0.00226757		0	0	0	0	0	0	0.000599125
	2	99064877	99070266	12	0	0	12	0	0.0136054		1	0	0	1	0	0.00316456	0.00197228
	2	99070266	99073779	13	0	0	13	0	0.0147392		1	0	0	1	0	0.00316456	0.00225265
	2	99073779	99082524	16	0	0	16	0	0.0181406		1	0	0	1	0	0.00316456	0.00311351
	2	99082524	99086526	16	0	0	16	0	0.0181406		0	0	0	0	0	0	0.00484977
	2	99210901	99213575	0	0	0	0	0	0		1	0	1	0	0	0.00316456	0.00233178
	2	100273809	100286699	0	0	0	0	0	0		1	0	1	0	0	0.00316456	0.00233178
	2	100758553	100787613	1	0	1	0	0	0.00113379		0	0	0	0	0	0	0.000299312
	2	101893653	101908634	1	0	1	0	0	0.00113379		0	0	0	0	0	0	0.000299312
	2	104594527	104805015	1	0	0	1	0	0.00113379		0	0	0	0	0	0	0.000299312
	2	104964747	105009627	0	0	0	0	0	0		1	0	1	0	0	0.00316456	0.00233178
	2	105018574	105124680	1	0	0	1	0	0.00113379		0	0	0	0	0	0	0.000299312
	2	105725069	105731181	0	0	0	0	0	0		1	0	0	1	0	0.00316456	0.00233178
	2	105991570	106064085	0	0	0	0	0	0		1	0	0	1	0	0.00316456	0.00233178
	2	107175821	107241919	2	0	0	2	0	0.00226757		0	0	0	0	0	0	0.000599125
	2	107241919	107277176	1	0	0	1	0	0.00113379		0	0	0	0	0	0	0.000299312
	2	108092020	108114454	1	0	1	0	0	0.00113379		0	0	0	0	0	0	0.000299312
	2	109412215	109422021	1	0	1	0	0	0.00113379		0	0	0	0	0	0	0.000299312
	2	109940433	109957438	0	0	0	0	0	0		1	0	1	0	0	0.00316456	0.00233178
	2	110791970	110798965	1	0	0	1	0	0.00113379		0	0	0	0	0	0	0.000299312
	2	110975630	111006438	1	0	1	0	0	0.00113379		0	0	0	0	0	0	0.000299312
	2	111323997	111329769	0	0	0	0	0	0		1	0	1	0	0	0.00316456	0.00233178
	2	111354445	111377133	1	0	1	0	0	0.00113379		0	0	0	0	0	0	0.000299312
	2	113852330	113853859	3	0	3	0	0	0.00340136		0	0	0	0	0	0	0.000899439
	2	114810099	114820471	1	0	1	0	0	0.00113379		0	0	0	0	0	0	0.000299312
	2	114820471	114847618	2	0	2	0	0	0.00226757		0	0	0	0	0	0	0.000599125
	2	114847618	114861684	1	0	1	0	0	0.00113379		0	0	0	0	0	0	0.000299312
	2	114861684	114867567	1	0	1	0	0	0.00113379		13	0	0	13	0	0.0411392	0.0276726
	2	114867567	114880085	1	0	1	0	0	0.00113379		15	0	0	15	0	0.0474684	0.0324069
	2	114880085	114889683	1	0	1	0	0	0.00113379		0	0	0	0	0	0	0.000299312
	2	115040065	115079441	1	0	1	0	0	0.00113379		0	0	0	0	0	0	0.000299312
	2	115322601	115334808	0	0	0	0	0	0		6	0	6	0	0	0.0189873	0.0140494
	2	115334808	115343313	0	0	0	0	0	0		5	0	5	0	0	0.0158228	0.011698
	2	115343313	115354397	0	0	0	0	0	0		4	0	4	0	0	0.0126582	0.00935055
	2	116824637	116831655	1	0	0	1	0	0.00113379		0	0	0	0	0	0	0.000299312
	2	116989679	117004228	3	0	3	0	0	0.00340136		0	0	0	0	0	0	0.000899439
	2	117004228	117011201	1	0	1	0	0	0.00113379		0	0	0	0	0	0	0.000299312
	2	117361623	117370286	1	0	1	0	0	0.00113379		0	0	0	0	0	0	0.000299312
	2	119133169	119140812	0	0	0	0	0	0		1	0	0	1	0	0.00316456	0.00233178
	2	119158849	119165549	1	0	1	0	0	0.00113379		0	0	0	0	0	0	0.000299312
	2	119664594	119665706	0	0	0	0	0	0		1	0	0	1	0	0.00316456	0.00233178
	2	119686168	119693670	0	0	0	0	0	0		1	0	0	1	0	0.00316456	0.00233178
	2	119693670	119745285	1	0	0	1	0	0.00113379		1	0	0	1	0	0.00316456	0.000480525
	2	119745285	119746273	1	0	0	1	0	0.00113379		0	0	0	0	0	0	0.000299312
	2	122469871	122488940	1	0	1	0	0	0.00113379		0	0	0	0	0	0	0.000299312
	2	122488940	122509616	3	0	3	0	0	0.00340136		0	0	0	0	0	0	0.000899439
	2	122509616	122530114	1	0	1	0	0	0.00113379		0	0	0	0	0	0	0.000299312
	2	123221923	123243848	1	0	1	0	0	0.00113379		0	0	0	0	0	0	0.000299312
	2	124172890	124177025	2	0	2	0	0	0.00226757		0	0	0	0	0	0	0.000599125
	2	124177025	124180168	20	1	19	0	0	0.0226757		11	5	6	0	0	0.0348101	0.0014176
	2	124180168	124186523	24	1	23	0	0	0.0272109		13	5	8	0	0	0.0411392	0.00132545
	2	124186523	124190621	30	1	29	0	0	0.0340136		13	5	8	0	0	0.0411392	0.000904362
	2	124190621	124199032	31	1	30	0	0	0.0351474		13	5	8	0	0	0.0411392	0.000894293
	2	124199032	124204421	32	1	31	0	0	0.0362812		13	5	8	0	0	0.0411392	0.000898438
	2	124204421	124211492	28	1	27	0	0	0.031746		11	5	6	0	0	0.0348101	0.00110595
	2	124330343	124343287	42	1	41	0	0	0.047619		44	5	39	0	0	0.139241	0.0210659
	2	124343287	124374403	40	1	39	0	0	0.0453515		44	5	39	0	0	0.139241	0.0226771
	2	124374403	124381653	40	1	39	0	0	0.0453515		45	5	40	0	0	0.142405	0.0240652
	2	124381653	124384127	38	1	37	0	0	0.0430839		42	5	37	0	0	0.132911	0.0215979
	2	124384127	124391456	21	1	20	0	0	0.0238095		24	5	19	0	0	0.0759494	0.011596
	2	124391456	124394326	15	1	14	0	0	0.0170068		20	5	15	0	0	0.0632911	0.0114415
	2	124394326	124398570	9	1	8	0	0	0.0102041		12	5	7	0	0	0.0379747	0.00650576
	2	124748599	124751308	0	0	0	0	0	0		1	0	0	1	0	0.00316456	0.00233178
	2	126309556	126394539	1	0	1	0	0	0.00113379		0	0	0	0	0	0	0.000299312
	2	126931184	126957475	1	0	1	0	0	0.00113379		0	0	0	0	0	0	0.000299312
	2	127070974	127122958	1	0	1	0	0	0.00113379		0	0	0	0	0	0	0.000299312
	2	130197949	130200917	50	0	50	0	0	0.0566893		9	1	8	0	0	0.028481	0.00370872
	2	130200917	130204643	84	6	78	0	0	0.0952381		23	3	20	0	0	0.0727848	0.00135498
	2	130204643	130208133	3	0	3	0	0	0.00340136		0	0	0	0	0	0	0.000899439
	2	130208133	130219244	1	0	1	0	0	0.00113379		0	0	0	0	0	0	0.000299312
	2	131123395	131145612	1	0	1	0	0	0.00113379		0	0	0	0	0	0	0.000299312
	2	131367065	131393741	0	0	0	0	0	0		1	0	1	0	0	0.00316456	0.00233178
	2	132262465	132289282	1	0	1	0	0	0.00113379		0	0	0	0	0	0	0.000299312
	2	133138158	133154108	0	0	0	0	0	0		1	0	0	1	0	0.00316456	0.00233178
	2	133154108	133182008	0	0	0	0	0	0		2	0	0	2	0	0.00632911	0.00466746
	2	134375452	134376097	2	0	0	2	0	0.00226757		0	0	0	0	0	0	0.000599125
	2	134376097	134377390	6	0	0	6	0	0.00680272		0	0	0	0	0	0	0.00180341
	2	134377390	134379046	7	0	0	7	0	0.00793651		0	0	0	0	0	0	0.00210574
	2	134379046	134380076	6	0	0	6	0	0.00680272		0	0	0	0	0	0	0.00180341
	2	134380076	134381822	3	0	0	3	0	0.00340136		0	0	0	0	0	0	0.000899439
	2	134381822	134386200	1	0	0	1	0	0.00113379		0	0	0	0	0	0	0.000299312
	2	134719229	134738991	1	0	1	0	0	0.00113379		0	0	0	0	0	0	0.000299312
	2	135096060	135097105	10	0	0	10	0	0.0113379		0	0	0	0	0	0	0.0030158
	2	135097105	135099734	13	0	0	13	0	0.0147392		0	0	0	0	0	0	0.00393046
	2	135099734	135108450	16	0	0	16	0	0.0181406		0	0	0	0	0	0	0.00484977
	2	135108450	135110420	19	0	0	19	0	0.021542		0	0	0	0	0	0	0.00577375
	2	135110420	135117947	20	0	0	20	0	0.0226757		0	0	0	0	0	0	0.0060828
	2	135117947	135120564	23	0	0	23	0	0.0260771		0	0	0	0	0	0	0.00701307
	2	135120564	135123595	25	0	0	25	0	0.0283447		0	0	0	0	0	0	0.0076359
	2	135123595	135125587	36	0	0	36	0	0.0408163		0	0	0	0	0	0	0.0110998
	2	135125587	135128893	41	0	0	41	0	0.0464853		0	0	0	0	0	0	0.0126961
	2	135128893	135132299	47	0	0	47	0	0.053288		0	0	0	0	0	0	0.0146299
	2	135132299	135132854	50	0	0	50	0	0.0566893		0	0	0	0	0	0	0.0156044
	2	135132854	135133687	47	0	0	47	0	0.053288		0	0	0	0	0	0	0.0146299
	2	135133687	135138292	46	0	0	46	0	0.0521542		0	0	0	0	0	0	0.0143062
	2	135138292	135156940	12	0	0	12	0	0.0136054		0	0	0	0	0	0	0.00362506
	2	135156940	135158046	14	0	0	14	0	0.015873		0	0	0	0	0	0	0.00423638
	2	135158046	135160079	12	0	0	12	0	0.0136054		0	0	0	0	0	0	0.00362506
	2	135160079	135173607	8	0	0	8	0	0.00907029		0	0	0	0	0	0	0.00240858
	2	135173607	135179024	16	0	0	16	0	0.0181406		0	0	0	0	0	0	0.00484977
	2	135179024	135180652	20	0	0	20	0	0.0226757		0	0	0	0	0	0	0.0060828
	2	135180652	135181921	21	0	0	21	0	0.0238095		0	0	0	0	0	0	0.00639236
	2	135181921	135183097	20	0	0	20	0	0.0226757		0	0	0	0	0	0	0.0060828
	2	135183097	135187398	20	0	0	20	0	0.0226757		0	0	0	0	0	0	0.0060828
	2	135187398	135188170	23	0	0	23	0	0.0260771		0	0	0	0	0	0	0.00701307
	2	135188170	135192040	22	0	0	22	0	0.0249433		0	0	0	0	0	0	0.00670245
	2	135192040	135196764	20	0	0	20	0	0.0226757		0	0	0	0	0	0	0.0060828
	2	135196764	135198270	24	0	0	24	0	0.0272109		0	0	0	0	0	0	0.00732422
	2	135198270	135201275	36	0	0	36	0	0.0408163		0	0	0	0	0	0	0.0110998
	2	135201275	135206304	65	0	0	65	0	0.0736961		0	0	0	0	0	0	0.0205543
	2	135206304	135210052	68	0	0	68	0	0.0770975		0	0	0	0	0	0	0.02156
	2	135210052	135216315	75	0	0	75	0	0.085034		0	0	0	0	0	0	0.0239276
	2	135216315	135226830	72	0	0	72	0	0.0816327		0	0	0	0	0	0	0.0229093
	2	135226830	135234080	71	0	0	71	0	0.0804989		0	0	0	0	0	0	0.0225711
	2	135234080	135251956	70	0	0	70	0	0.0793651		0	0	0	0	0	0	0.0222335
	2	135251956	135256808	81	0	0	81	0	0.0918367		0	0	0	0	0	0	0.0259807
	2	135256808	135265289	82	0	0	82	0	0.0929705		0	0	0	0	0	0	0.026325
	2	135265289	135266901	95	0	0	95	0	0.10771		0	0	0	0	0	0	0.0308579
	2	135266901	135267846	87	0	0	87	0	0.0986395		0	0	0	0	0	0	0.0280559
	2	135267846	135268418	84	0	0	84	0	0.0952381		0	0	0	0	0	0	0.0270155
	2	135268418	135269377	80	0	0	80	0	0.0907029		0	0	0	0	0	0	0.025637
	2	135269377	135271140	63	0	0	63	0	0.0714286		0	0	0	0	0	0	0.0198867
	2	135271140	135273572	15	0	0	15	0	0.0170068		0	0	0	0	0	0	0.00454281
	2	135273572	135277415	9	0	0	9	0	0.0102041		0	0	0	0	0	0	0.00271193
	2	135277415	135287730	8	0	0	8	0	0.00907029		0	0	0	0	0	0	0.00240858
	2	135287730	135296802	7	0	0	7	0	0.00793651		0	0	0	0	0	0	0.00210574
	2	135296802	135320636	9	0	0	9	0	0.0102041		0	0	0	0	0	0	0.00271193
	2	135320636	135325111	11	0	0	11	0	0.0124717		0	0	0	0	0	0	0.00332017
	2	135325111	135326169	14	0	0	14	0	0.015873		0	0	0	0	0	0	0.00423638
	2	135326169	135330269	17	0	0	17	0	0.0192744		0	0	0	0	0	0	0.00515724
	2	135330269	135331395	20	0	0	20	0	0.0226757		0	0	0	0	0	0	0.0060828
	2	135331395	135332502	21	0	0	21	0	0.0238095		0	0	0	0	0	0	0.00639236
	2	135332502	135334172	35	0	0	35	0	0.0396825		0	0	0	0	0	0	0.0107822
	2	135334172	135335458	39	0	0	39	0	0.0442177		0	0	0	0	0	0	0.0120559
	2	135335458	135336764	42	0	0	42	0	0.047619		0	0	0	0	0	0	0.013017
	2	135336764	135337753	44	0	0	44	0	0.0498866		0	0	0	0	0	0	0.0136605
	2	135337753	135340189	42	0	0	42	0	0.047619		0	0	0	0	0	0	0.013017
	2	135340189	135345535	28	0	0	28	0	0.031746		0	0	0	0	0	0	0.00857414
	2	135345535	135364325	27	0	0	27	0	0.0306122		0	0	0	0	0	0	0.00826086
	2	135364325	135369192	28	0	0	28	0	0.031746		0	0	0	0	0	0	0.00857414
	2	135369192	135373581	35	0	0	35	0	0.0396825		0	0	0	0	0	0	0.0107822
	2	135373581	135377501	36	0	0	36	0	0.0408163		0	0	0	0	0	0	0.0110998
	2	135377501	135384706	39	0	0	39	0	0.0442177		0	0	0	0	0	0	0.0120559
	2	135384706	135386591	40	0	0	40	0	0.0453515		0	0	0	0	0	0	0.0123757
	2	135386591	135390407	42	0	0	42	0	0.047619		0	0	0	0	0	0	0.013017
	2	135390407	135393306	39	0	0	39	0	0.0442177		0	0	0	0	0	0	0.0120559
	2	135393306	135394468	39	0	0	39	0	0.0442177		0	0	0	0	0	0	0.0120559
	2	135394468	135403649	37	0	0	37	0	0.0419501		0	0	0	0	0	0	0.0114179
	2	135403649	135411787	32	0	0	32	0	0.0362812		0	0	0	0	0	0	0.00983264
	2	135411787	135421287	31	0	0	31	0	0.0351474		0	0	0	0	0	0	0.0095172
	2	135421287	135430617	33	0	0	33	0	0.037415		0	0	0	0	0	0	0.0101486
	2	135430617	135431901	34	0	0	34	0	0.0385488		0	0	0	0	0	0	0.0104651
	2	135431901	135435937	32	0	0	32	0	0.0362812		0	0	0	0	0	0	0.00983264
	2	135435937	135443060	33	0	0	33	0	0.037415		0	0	0	0	0	0	0.0101486
	2	135443060	135453559	31	0	0	31	0	0.0351474		0	0	0	0	0	0	0.0095172
	2	135453559	135463991	29	0	0	29	0	0.0328798		0	0	0	0	0	0	0.00888796
	2	135463991	135470166	30	0	0	30	0	0.0340136		0	0	0	0	0	0	0.00920231
	2	135470166	135511733	24	0	0	24	0	0.0272109		0	0	0	0	0	0	0.00732422
	2	135511733	135528016	30	0	0	30	0	0.0340136		0	0	0	0	0	0	0.00920231
	2	135528016	135537403	31	0	0	31	0	0.0351474		0	0	0	0	0	0	0.0095172
	2	135537403	135540126	36	0	0	36	0	0.0408163		0	0	0	0	0	0	0.0110998
	2	135540126	135542027	42	0	0	42	0	0.047619		0	0	0	0	0	0	0.013017
	2	135542027	135546538	53	0	0	53	0	0.0600907		0	0	0	0	0	0	0.016584
	2	135546538	135549804	55	0	0	55	0	0.0623583		0	0	0	0	0	0	0.0172399
	2	135549804	135553033	49	0	0	49	0	0.0555556		0	0	0	0	0	0	0.015279
	2	135553033	135560699	49	0	0	49	0	0.0555556		0	0	0	0	0	0	0.015279
	2	135560699	135571562	48	0	0	48	0	0.0544218		0	0	0	0	0	0	0.0149542
	2	135571562	135573135	49	0	0	49	0	0.0555556		0	0	0	0	0	0	0.015279
	2	135573135	135576342	51	0	0	51	0	0.0578231		0	0	0	0	0	0	0.0159303
	2	135576342	135577686	52	0	0	52	0	0.0589569		0	0	0	0	0	0	0.0162569
	2	135577686	135580681	54	0	0	54	0	0.0612245		0	0	0	0	0	0	0.0169117
	2	135580681	135584976	53	0	0	53	0	0.0600907		0	0	0	0	0	0	0.016584
	2	135584976	135597243	24	0	0	24	0	0.0272109		0	0	0	0	0	0	0.00732422
	2	135597243	135603695	2	0	0	2	0	0.00226757		0	0	0	0	0	0	0.000599125
	2	135783591	135799823	2	0	2	0	0	0.00226757		0	0	0	0	0	0	0.000599125
	2	135799823	135803351	1	0	1	0	0	0.00113379		0	0	0	0	0	0	0.000299312
	2	136173403	136184300	1	0	1	0	0	0.00113379		0	0	0	0	0	0	0.000299312
	2	136618421	136633667	1	0	1	0	0	0.00113379		0	0	0	0	0	0	0.000299312
	2	136749793	136764080	38	14	24	0	0	0.0430839		34	12	18	4	0	0.107595	0.00962813
	2	136764080	136769635	38	14	24	0	0	0.0430839		35	12	19	4	0	0.110759	0.0105322
	2	136769635	136776410	38	14	24	0	0	0.0430839		34	12	18	4	0	0.107595	0.00962813
	2	136776410	136782557	0	0	0	0	0	0		6	0	1	5	0	0.0189873	0.0120896
	2	136782557	136790389	0	0	0	0	0	0		3	0	0	3	0	0.00949367	0.00700704
	2	136790389	136802493	0	0	0	0	0	0		1	0	0	1	0	0.00316456	0.00233178
	2	136987462	136996092	0	0	0	0	0	0		3	0	0	3	0	0.00949367	0.00700704
	2	136996092	137014638	0	0	0	0	0	0		5	0	0	5	0	0.0158228	0.011698
	3	20071	25683	0	0	0	0	0	0		1	0	1	0	0	0.00316456	0.00233178
	3	25683	38501	80	4	72	4	0	0.0907029		1	0	1	0	0	0.00316456	0.0212091
	3	38501	64252	81	4	73	4	0	0.0918367		1	0	1	0	0	0.00316456	0.0215423
	3	64252	82937	80	4	72	4	0	0.0907029		1	0	1	0	0	0.00316456	0.0212091
	3	82937	90432	1	0	0	1	0	0.00113379		1	0	1	0	0	0.00316456	0.00089821
	3	90432	114833	1	0	0	1	0	0.00113379		0	0	0	0	0	0	0.000299312
	3	706336	709349	0	0	0	0	0	0		2	0	0	2	0	0.00632911	0.00466746
	3	709349	712356	0	0	0	0	0	0		12	0	0	12	0	0.0379747	0.0282409
	3	712356	716430	0	0	0	0	0	0		13	0	0	13	0	0.0411392	0.0306201
	3	716430	719327	0	0	0	0	0	0		14	0	0	14	0	0.0443038	0.0330033
	3	719327	727396	0	0	0	0	0	0		16	0	0	16	0	0.0506329	0.0377819
	3	727396	737817	0	0	0	0	0	0		17	0	0	17	0	0.0537975	0.0401773
	3	737817	745054	0	0	0	0	0	0		15	0	0	15	0	0.0474684	0.0353906
	3	745054	760520	0	0	0	0	0	0		13	0	0	13	0	0.0411392	0.0306201
	3	760520	776764	0	0	0	0	0	0		1	0	0	1	0	0.00316456	0.00233178
	3	776764	787371	0	0	0	0	0	0		4	0	3	1	0	0.0126582	0.00759255
	3	787371	797529	0	0	0	0	0	0		3	0	2	1	0	0.00949367	0.00544688
	3	1683043	1687675	1	0	1	0	0	0.00113379		0	0	0	0	0	0	0.000299312
	3	1807574	1809060	0	0	0	0	0	0		1	0	1	0	0	0.00316456	0.00233178
	3	1809060	1828764	2	0	2	0	0	0.00226757		1	0	1	0	0	0.00316456	6.25511e-05
	3	2000413	2007519	1	0	1	0	0	0.00113379		0	0	0	0	0	0	0.000299312
	3	2120827	2128954	1	0	1	0	0	0.00113379		0	0	0	0	0	0	0.000299312
	3	2385615	2415059	1	0	1	0	0	0.00113379		0	0	0	0	0	0	0.000299312
	3	2415059	2421634	2	0	2	0	0	0.00226757		0	0	0	0	0	0	0.000599125
	3	2421634	2437627	3	0	3	0	0	0.00340136		0	0	0	0	0	0	0.000899439
	3	2437627	2444030	2	0	2	0	0	0.00226757		0	0	0	0	0	0	0.000599125
	3	2767564	2775526	1	0	1	0	0	0.00113379		0	0	0	0	0	0	0.000299312
	3	3007861	3064188	1	0	1	0	0	0.00113379		0	0	0	0	0	0	0.000299312
	3	3073665	3089612	1	0	1	0	0	0.00113379		0	0	0	0	0	0	0.000299312
	3	5324806	5331911	1	0	0	1	0	0.00113379		0	0	0	0	0	0	0.000299312
	3	5505466	5523913	1	0	1	0	0	0.00113379		0	0	0	0	0	0	0.000299312
	3	5831871	5834976	0	0	0	0	0	0		4	1	3	0	0	0.0126582	0.00759255
	3	5834976	5844831	0	0	0	0	0	0		5	1	4	0	0	0.0158228	0.00981972
	3	5844831	5851463	0	0	0	0	0	0		4	1	3	0	0	0.0126582	0.00759255
	3	5851463	5856889	0	0	0	0	0	0		3	1	2	0	0	0.00949367	0.00544688
	3	6235959	6251912	0	0	0	0	0	0		5	1	4	0	0	0.0158228	0.00981972
	3	6251912	6258284	0	0	0	0	0	0		7	1	6	0	0	0.0221519	0.0143856
	3	6258284	6263244	0	0	0	0	0	0		9	1	6	2	0	0.028481	0.0158809
	3	6263244	6277596	0	0	0	0	0	0		10	1	7	2	0	0.0316456	0.0180558
	3	6277596	6283515	0	0	0	0	0	0		9	1	7	1	0	0.028481	0.0171907
	3	6283515	6367361	0	0	0	0	0	0		8	1	7	0	0	0.0253165	0.0166994
	3	6367361	6369623	0	0	0	0	0	0		6	1	5	0	0	0.0189873	0.0120896
	3	6369623	6372670	0	0	0	0	0	0		5	1	4	0	0	0.0158228	0.00981972
	3	6571668	6574222	45	0	45	0	0	0.0510204		0	0	0	0	0	0	0.013983
	3	6574222	6580642	47	0	47	0	0	0.053288		0	0	0	0	0	0	0.0146299
	3	6580642	6581941	34	0	34	0	0	0.0385488		0	0	0	0	0	0	0.0104651
	3	6581941	6587033	26	0	26	0	0	0.0294785		0	0	0	0	0	0	0.00794812
	3	7388613	7392196	1	0	1	0	0	0.00113379		0	0	0	0	0	0	0.000299312
	3	7642343	7650556	0	0	0	0	0	0		1	0	0	1	0	0.00316456	0.00233178
	3	7729624	7790001	1	0	1	0	0	0.00113379		0	0	0	0	0	0	0.000299312
	3	7957960	7958705	1	0	1	0	0	0.00113379		15	14	1	0	0	0.0474684	0.0302687
	3	7958705	7966233	2	0	2	0	0	0.00226757		16	15	1	0	0	0.0506329	0.0300727
	3	8008905	8023655	3	0	0	3	0	0.00340136		0	0	0	0	0	0	0.000899439
	3	8023655	8043073	2	0	0	2	0	0.00226757		0	0	0	0	0	0	0.000599125
	3	8043073	8047367	1	0	0	1	0	0.00113379		0	0	0	0	0	0	0.000299312
	3	8519849	8523895	0	0	0	0	0	0		20	9	0	11	0	0.0632911	0.0355101
	3	8523895	8529126	0	0	0	0	0	0		23	9	1	13	0	0.0727848	0.040073
	3	8529126	8533273	0	0	0	0	0	0		22	9	1	12	0	0.0696203	0.0381083
	3	8627110	8635643	0	0	0	0	0	0		13	11	2	0	0	0.0411392	0.0265961
	3	8635643	8640409	16	13	3	0	0	0.0181406		15	11	2	2	0	0.0474684	0.00502758
	3	8640409	8649652	16	13	3	0	0	0.0181406		23	11	1	11	0	0.0727848	0.0140582
	3	8649652	8655216	14	12	2	0	0	0.015873		28	9	9	10	0	0.0886076	0.0204344
	3	8655216	8678279	14	12	2	0	0	0.015873		19	4	9	6	0	0.0601266	0.0108046
	3	8678279	8682290	14	12	2	0	0	0.015873		8	3	3	2	0	0.0253165	0.00106371
	3	8682290	8685390	3	3	0	0	0	0.00340136		0	0	0	0	0	0	0.000899439
	3	9810337	9830353	1	0	1	0	0	0.00113379		0	0	0	0	0	0	0.000299312
	3	11029661	11036569	2	0	2	0	0	0.00226757		0	0	0	0	0	0	0.000599125
	3	11036569	11037495	1	0	1	0	0	0.00113379		0	0	0	0	0	0	0.000299312
	3	11070431	11097187	0	0	0	0	0	0		17	5	12	0	0	0.0537975	0.0317411
	3	11250351	11271018	1	1	0	0	0	0.00113379		0	0	0	0	0	0	0.000299312
	3	11271018	11272416	2	1	1	0	0	0.00226757		0	0	0	0	0	0	0.000449156
	3	11272416	11273957	3	1	2	0	0	0.00340136		0	0	0	0	0	0	0.000699174
	3	11273957	11280301	2	0	2	0	0	0.00226757		0	0	0	0	0	0	0.000599125
	3	11280301	11286265	1	0	1	0	0	0.00113379		0	0	0	0	0	0	0.000299312
	3	11613757	11617676	0	0	0	0	0	0		3	0	3	0	0	0.00949367	0.00700704
	3	11959762	11962808	1	0	0	1	0	0.00113379		0	0	0	0	0	0	0.000299312
	3	11962808	11975091	527	518	0	9	0	0.597506		0	0	0	0	0	0	0.273065
	3	11975091	11979988	9	7	0	2	0	0.0102041		0	0	0	0	0	0	0.00224027
	3	11979988	11988166	18	6	11	1	0	0.0204082		0	0	0	0	0	0	0.00404937
	3	11988166	12018190	15	3	11	1	0	0.0170068		0	0	0	0	0	0	0.00358438
	3	12018190	12099224	8	2	5	1	0	0.00907029		0	0	0	0	0	0	0.00176565
	3	12099224	12119049	7	2	4	1	0	0.00793651		2	0	1	1	0	0.00632911	0.000178378
	3	12119049	12124072	2	2	0	0	0	0.00226757		2	0	1	1	0	0.00632911	0.0012145
	3	13323849	13324552	0	0	0	0	0	0		3	0	0	3	0	0.00949367	0.00700704
	3	13324552	13328747	0	0	0	0	0	0		4	0	0	4	0	0.0126582	0.00935055
	3	13328747	13330052	0	0	0	0	0	0		2	0	0	2	0	0.00632911	0.00466746
	3	13382053	13389465	0	0	0	0	0	0		4	0	0	4	0	0.0126582	0.00935055
	3	13389465	13403112	0	0	0	0	0	0		6	0	0	6	0	0.0189873	0.0140494
	3	13514219	13518005	1	1	0	0	0	0.00113379		0	0	0	0	0	0	0.000299312
	3	13518005	13525345	2	1	1	0	0	0.00226757		0	0	0	0	0	0	0.000449156
	3	13525345	13532967	1	1	0	0	0	0.00113379		0	0	0	0	0	0	0.000299312
	3	13657562	13663730	2	0	1	1	0	0.00226757		0	0	0	0	0	0	0.000449156
	3	13663730	13671276	7	0	3	4	0	0.00793651		0	0	0	0	0	0	0.00158776
	3	14215443	14228928	2	0	2	0	0	0.00226757		0	0	0	0	0	0	0.000599125
	3	14770536	14785545	1	0	1	0	0	0.00113379		0	0	0	0	0	0	0.000299312
	3	15154846	15162253	0	0	0	0	0	0		1	0	1	0	0	0.00316456	0.00233178
	3	15239708	15277219	2	0	0	2	0	0.00226757		2	0	1	1	0	0.00632911	0.000796511
	3	15277219	15320333	2	0	0	2	0	0.00226757		1	0	0	1	0	0.00316456	6.25511e-05
	3	15320333	15335259	1	0	0	1	0	0.00113379		1	0	0	1	0	0.00316456	0.000480525
	3	15989737	15991913	4	1	3	0	0	0.00453515		0	0	0	0	0	0	0.000974596
	3	16457739	16474692	1	0	0	1	0	0.00113379		0	0	0	0	0	0	0.000299312
	3	17163486	17172200	1	0	1	0	0	0.00113379		0	0	0	0	0	0	0.000299312
	3	17249638	17256739	3	0	3	0	0	0.00340136		0	0	0	0	0	0	0.000899439
	3	17628502	17632499	7	0	7	0	0	0.00793651		0	0	0	0	0	0	0.00210574
	3	17632499	17677091	8	0	8	0	0	0.00907029		0	0	0	0	0	0	0.00240858
	3	17677091	17681439	4	0	4	0	0	0.00453515		0	0	0	0	0	0	0.00120026
	3	20964087	20966800	0	0	0	0	0	0		11	0	0	11	0	0.0348101	0.0258657
	3	20966800	20970383	0	0	0	0	0	0		13	0	0	13	0	0.0411392	0.0306201
	3	20970383	20979356	0	0	0	0	0	0		16	0	0	16	0	0.0506329	0.0377819
	3	20979356	20984338	0	0	0	0	0	0		17	0	0	17	0	0.0537975	0.0401773
	3	20984338	20989483	0	0	0	0	0	0		17	0	0	17	0	0.0537975	0.0401773
	3	20989483	20990378	0	0	0	0	0	0		14	0	0	14	0	0.0443038	0.0330033
	3	20990378	20999367	0	0	0	0	0	0		13	0	0	13	0	0.0411392	0.0306201
	3	21065478	21070708	0	0	0	0	0	0		2	0	0	2	0	0.00632911	0.00466746
	3	21070708	21075487	1	0	0	1	0	0.00113379		2	0	0	2	0	0.00632911	0.00209842
	3	21075487	21101384	1	0	0	1	0	0.00113379		0	0	0	0	0	0	0.000299312
	3	21101384	21170702	3	0	0	3	0	0.00340136		0	0	0	0	0	0	0.000899439
	3	21170702	21193631	2	0	0	2	0	0.00226757		0	0	0	0	0	0	0.000599125
	3	21217250	21239099	0	0	0	0	0	0		1	0	0	1	0	0.00316456	0.00233178
	3	21259216	21282817	0	0	0	0	0	0		2	0	0	2	0	0.00632911	0.00466746
	3	21282817	21313585	0	0	0	0	0	0		3	0	0	3	0	0.00949367	0.00700704
	3	21329253	21333621	1	0	0	1	0	0.00113379		0	0	0	0	0	0	0.000299312
	3	21333621	21349906	2	0	0	2	0	0.00226757		0	0	0	0	0	0	0.000599125
	3	21349906	21387762	3	0	0	3	0	0.00340136		0	0	0	0	0	0	0.000899439
	3	21998986	22043065	1	0	1	0	0	0.00113379		0	0	0	0	0	0	0.000299312
	3	22291130	22301317	1	0	1	0	0	0.00113379		0	0	0	0	0	0	0.000299312
	3	22466653	22471807	40	2	38	0	0	0.0453515		1	0	1	0	0	0.00316456	0.00990855
	3	22471807	22478605	2	0	2	0	0	0.00226757		0	0	0	0	0	0	0.000599125
	3	22759761	22796624	0	0	0	0	0	0		1	0	0	1	0	0.00316456	0.00233178
	3	22796624	22800160	0	0	0	0	0	0		7	0	0	7	0	0.0221519	0.0164047
	3	22800160	22808413	0	0	0	0	0	0		24	0	0	24	0	0.0759494	0.0570591
	3	22808413	22810960	0	0	0	0	0	0		54	0	0	54	0	0.170886	0.13175
	3	22810960	22811674	0	0	0	0	0	0		56	0	0	56	0	0.177215	0.136868
	3	22811674	22814512	0	0	0	0	0	0		44	0	0	44	0	0.139241	0.106421
	3	22814512	22815905	0	0	0	0	0	0		35	0	0	35	0	0.110759	0.0839982
	3	22815905	22823876	0	0	0	0	0	0		30	0	0	30	0	0.0949367	0.0716902
	3	22823876	22824848	0	0	0	0	0	0		26	0	0	26	0	0.0822785	0.0619195
	3	23098959	23105505	0	0	0	0	0	0		3	0	0	3	0	0.00949367	0.00700704
	3	24850127	24876741	1	0	1	0	0	0.00113379		0	0	0	0	0	0	0.000299312
	3	27377315	27387215	4	3	1	0	0	0.00453515		0	0	0	0	0	0	0.000974596
	3	27387215	27390240	1	0	1	0	0	0.00113379		0	0	0	0	0	0	0.000299312
	3	29581953	29597861	0	0	0	0	0	0		3	0	3	0	0	0.00949367	0.00700704
	3	30378072	30396545	0	0	0	0	0	0		1	0	1	0	0	0.00316456	0.00233178
	3	31198799	31210427	1	0	1	0	0	0.00113379		0	0	0	0	0	0	0.000299312
	3	33124386	33129311	0	0	0	0	0	0		1	0	1	0	0	0.00316456	0.00233178
	3	33733047	33738122	3	0	3	0	0	0.00340136		0	0	0	0	0	0	0.000899439
	3	35163645	35167167	0	0	0	0	0	0		1	0	1	0	0	0.00316456	0.00233178
	3	35306080	35310163	1	0	1	0	0	0.00113379		0	0	0	0	0	0	0.000299312
	3	35480152	35482559	0	0	0	0	0	0		1	0	0	1	0	0.00316456	0.00233178
	3	37810646	37812655	0	0	0	0	0	0		1	0	1	0	0	0.00316456	0.00233178
	3	38320538	38333506	1	0	1	0	0	0.00113379		0	0	0	0	0	0	0.000299312
	3	38674790	38688357	1	1	0	0	0	0.00113379		0	0	0	0	0	0	0.000299312
	3	39282243	39299783	1	0	1	0	0	0.00113379		0	0	0	0	0	0	0.000299312
	3	39516682	39519029	2	0	2	0	0	0.00226757		0	0	0	0	0	0	0.000599125
	3	39719735	39724197	0	0	0	0	0	0		1	0	0	1	0	0.00316456	0.00233178
	3	40393313	40394493	0	0	0	0	0	0		3	0	3	0	0	0.00949367	0.00700704
	3	40399136	40399737	1	0	1	0	0	0.00113379		0	0	0	0	0	0	0.000299312
	3	40531848	40556734	3	0	0	3	0	0.00340136		1	0	1	0	0	0.00316456	0.000631017
	3	40556734	40567792	3	0	0	3	0	0.00340136		0	0	0	0	0	0	0.000899439
	3	40567792	40579197	1	0	0	1	0	0.00113379		0	0	0	0	0	0	0.000299312
	3	40637326	40648196	1	0	1	0	0	0.00113379		0	0	0	0	0	0	0.000299312
	3	40782571	40800162	0	0	0	0	0	0		1	0	0	1	0	0.00316456	0.00233178
	3	40950927	40983044	14	0	14	0	0	0.015873		0	0	0	0	0	0	0.00423638
	3	41211668	41212982	1	0	0	1	0	0.00113379		0	0	0	0	0	0	0.000299312
	3	41212982	41216176	2	0	0	2	0	0.00226757		0	0	0	0	0	0	0.000599125
	3	41216176	41217270	27	0	0	27	0	0.0306122		0	0	0	0	0	0	0.00826086
	3	41217270	41224739	29	0	0	29	0	0.0328798		0	0	0	0	0	0	0.00888796
	3	41224739	41230125	17	0	0	17	0	0.0192744		0	0	0	0	0	0	0.00515724
	3	41230125	41231212	12	0	0	12	0	0.0136054		0	0	0	0	0	0	0.00362506
	3	41231212	41235040	5	0	0	5	0	0.00566893		0	0	0	0	0	0	0.00150158
	3	41235040	41243850	1	0	0	1	0	0.00113379		0	0	0	0	0	0	0.000299312
	3	41398160	41402191	1	0	1	0	0	0.00113379		0	0	0	0	0	0	0.000299312
	3	41402191	41412413	1	0	1	0	0	0.00113379		1	0	1	0	0	0.00316456	0.000480525
	3	41412413	41432313	0	0	0	0	0	0		1	0	1	0	0	0.00316456	0.00233178
	3	41683690	41698723	2	0	2	0	0	0.00226757		0	0	0	0	0	0	0.000599125
	3	41860820	41883352	4	0	4	0	0	0.00453515		4	0	4	0	0	0.0126582	0.00193179
	3	41895125	41903566	1	0	1	0	0	0.00113379		0	0	0	0	0	0	0.000299312
	3	42547542	42553158	0	0	0	0	0	0		2	0	0	2	0	0.00632911	0.00466746
	3	42553158	42592792	0	0	0	0	0	0		3	0	0	3	0	0.00949367	0.00700704
	3	42592792	42600453	0	0	0	0	0	0		4	0	0	4	0	0.0126582	0.00935055
	3	42600453	42605307	0	0	0	0	0	0		5	0	0	5	0	0.0158228	0.011698
	3	42605307	42676243	0	0	0	0	0	0		4	0	0	4	0	0.0126582	0.00935055
	3	42676243	42764902	0	0	0	0	0	0		5	0	0	5	0	0.0158228	0.011698
	3	42764902	42765894	0	0	0	0	0	0		3	0	0	3	0	0.00949367	0.00700704
	3	43462907	43467695	1	0	1	0	0	0.00113379		0	0	0	0	0	0	0.000299312
	3	44024481	44041794	1	0	1	0	0	0.00113379		0	0	0	0	0	0	0.000299312
	3	44223647	44233220	1	0	1	0	0	0.00113379		0	0	0	0	0	0	0.000299312
	3	44627489	44681076	1	0	0	1	0	0.00113379		0	0	0	0	0	0	0.000299312
	3	45405468	45428317	1	0	1	0	0	0.00113379		0	0	0	0	0	0	0.000299312
	3	45920841	45928390	0	0	0	0	0	0		2	0	2	0	0	0.00632911	0.00466746
	3	45928390	45929955	0	0	0	0	0	0		1	0	1	0	0	0.00316456	0.00233178
	3	46013391	46019154	3	0	3	0	0	0.00340136		0	0	0	0	0	0	0.000899439
	3	46118732	46128366	0	0	0	0	0	0		1	0	1	0	0	0.00316456	0.00233178
	3	46258872	46262517	0	0	0	0	0	0		2	0	2	0	0	0.00632911	0.00466746
	3	48341098	48408763	1	0	1	0	0	0.00113379		0	0	0	0	0	0	0.000299312
	3	49241891	49262005	417	404	0	13	0	0.472789		2	1	1	0	0	0.00632911	0.178235
	3	49734521	49759921	0	0	0	0	0	0		1	0	1	0	0	0.00316456	0.00233178
	3	50167465	50185403	0	0	0	0	0	0		30	2	28	0	0	0.0949367	0.0671222
	3	50185403	50188620	0	0	0	0	0	0		29	2	27	0	0	0.0917722	0.0646923
	3	50622693	50627867	1	0	0	1	0	0.00113379		0	0	0	0	0	0	0.000299312
	3	51117769	51138124	1	0	1	0	0	0.00113379		0	0	0	0	0	0	0.000299312
	3	51226863	51244196	1	0	1	0	0	0.00113379		0	0	0	0	0	0	0.000299312
	3	51244196	51245490	2	0	2	0	0	0.00226757		0	0	0	0	0	0	0.000599125
	3	52137181	52174323	1	0	0	1	0	0.00113379		0	0	0	0	0	0	0.000299312
	3	52174323	52182061	6	0	0	6	0	0.00680272		0	0	0	0	0	0	0.00180341
	3	52182061	52192519	8	0	1	7	0	0.00907029		0	0	0	0	0	0	0.00214357
	3	52192519	52201317	7	0	1	6	0	0.00793651		0	0	0	0	0	0	0.00184657
	3	52201317	52212857	5	0	0	5	0	0.00566893		0	0	0	0	0	0	0.00150158
	3	52212857	52220336	3	0	0	3	0	0.00340136		0	0	0	0	0	0	0.000899439
	3	52220336	52258713	1	0	0	1	0	0.00113379		0	0	0	0	0	0	0.000299312
	3	53625840	53628690	1	0	1	0	0	0.00113379		1	0	1	0	0	0.00316456	0.000480525
	3	54251564	54253993	0	0	0	0	0	0		5	0	0	5	0	0.0158228	0.011698
	3	54260139	54261102	0	0	0	0	0	0		1	0	0	1	0	0.00316456	0.00233178
	3	54343407	54351188	2	0	1	1	0	0.00226757		0	0	0	0	0	0	0.000449156
	3	54351188	54358998	2	0	1	1	0	0.00226757		2	0	0	2	0	0.00632911	0.00130558
	3	54358998	54369910	13	0	8	5	0	0.0147392		3	0	0	3	0	0.00949367	0.000913677
	3	54369910	54382375	47	0	9	38	0	0.053288		17	0	0	17	0	0.0537975	0.000417973
	3	54382375	54414408	147	88	1	58	0	0.166667		36	1	1	34	0	0.113924	0.00994763
	3	54414408	54449859	125	88	2	35	0	0.141723		39	1	1	37	0	0.123418	0.0123674
	3	54449859	54465377	125	88	2	35	0	0.141723		69	1	14	54	0	0.218354	0.0231782
	3	54465377	54477413	125	88	2	35	0	0.141723		100	0	14	86	0	0.316456	0.0576141
	3	54477413	54495908	125	88	2	35	0	0.141723		114	0	15	99	0	0.360759	0.0767679
	3	54495908	54500377	125	88	2	35	0	0.141723		87	0	9	78	0	0.275316	0.0449855
	3	54500377	54522367	125	88	2	35	0	0.141723		78	3	2	73	0	0.246835	0.0365893
	3	54522367	54524859	104	21	70	13	0	0.117914		89	4	2	83	0	0.281646	0.0636927
	3	54524859	54532794	104	21	70	13	0	0.117914		80	4	1	75	0	0.253165	0.0522414
	3	54532794	54537437	104	21	70	13	0	0.117914		56	1	0	55	0	0.177215	0.0285497
	3	54537437	54541000	104	21	70	13	0	0.117914		46	0	0	46	0	0.14557	0.0210234
	3	54541000	54545012	217	21	165	31	0	0.246032		51	0	0	51	0	0.161392	0.0305101
	3	54545012	54546750	234	21	179	34	0	0.265306		52	0	0	52	0	0.164557	0.0335213
	3	54546750	54549018	234	21	179	34	0	0.265306		55	0	3	52	0	0.174051	0.0305215
	3	54549018	54550742	234	21	179	34	0	0.265306		56	0	5	51	0	0.177215	0.0286113
	3	54550742	54555541	234	21	179	34	0	0.265306		57	0	5	52	0	0.18038	0.028646
	3	54555541	54558277	245	21	190	34	0	0.277778		56	0	5	51	0	0.177215	0.0312633
	3	54558277	54560474	241	21	190	30	0	0.273243		56	0	5	51	0	0.177215	0.0317334
	3	54560474	54561987	241	21	191	29	0	0.273243		56	0	5	51	0	0.177215	0.0321047
	3	54561987	54566659	241	21	191	29	0	0.273243		55	0	5	50	0	0.174051	0.0321065
	3	54566659	54574215	241	21	192	28	0	0.273243		55	0	5	50	0	0.174051	0.0324786
	3	54574215	54575757	244	21	195	28	0	0.276644		56	0	5	51	0	0.177215	0.0332257
	3	54575757	54577951	252	21	203	28	0	0.285714		56	0	5	51	0	0.177215	0.0352818
	3	54577951	54587989	245	21	206	18	0	0.277778		52	0	5	47	0	0.164557	0.0375018
	3	54587989	54593967	248	21	210	17	0	0.281179		50	0	5	45	0	0.158228	0.0389193
	3	54593967	54611535	244	21	206	17	0	0.276644		42	0	2	40	0	0.132911	0.042257
	3	54611535	54624442	244	21	206	17	0	0.276644		39	0	2	37	0	0.123418	0.0430923
	3	54624442	54651458	244	21	206	17	0	0.276644		37	0	2	35	0	0.117089	0.0437614
	3	54651458	54678581	246	21	207	18	0	0.278912		42	0	5	37	0	0.132911	0.0394774
	3	54678581	54679948	246	21	207	18	0	0.278912		46	0	5	41	0	0.14557	0.0385447
	3	54679948	54682807	245	21	206	18	0	0.277778		46	0	5	41	0	0.14557	0.0382463
	3	54682807	54693430	244	23	203	18	0	0.276644		51	0	5	46	0	0.161392	0.0368273
	3	54693430	54702116	244	23	203	18	0	0.276644		52	0	5	47	0	0.164557	0.0367599
	3	54702116	54705277	257	23	202	32	0	0.291383		48	0	5	43	0	0.151899	0.035765
	3	54705277	54712560	253	21	200	32	0	0.286848		53	0	5	48	0	0.167722	0.0342655
	3	54712560	54724452	257	21	199	37	0	0.291383		50	0	5	45	0	0.158228	0.0340568
	3	54724452	54731814	258	21	197	40	0	0.292517		50	0	5	45	0	0.158228	0.0333207
	3	54731814	54735088	261	21	197	43	0	0.295918		50	0	5	45	0	0.158228	0.0331817
	3	54735088	54739057	272	21	197	54	0	0.30839		50	0	5	45	0	0.158228	0.032886
	3	54739057	54740364	273	21	197	55	0	0.309524		50	0	5	45	0	0.158228	0.0328752
	3	54740364	54760562	262	21	192	49	0	0.297052		50	0	5	45	0	0.158228	0.0315367
	3	54760562	54793787	249	21	183	45	0	0.282313		50	0	5	45	0	0.158228	0.0291794
	3	54793787	54801510	249	21	183	45	0	0.282313		53	0	5	48	0	0.167722	0.0287305
	3	54801510	54811306	227	21	167	39	0	0.25737		45	0	5	40	0	0.142405	0.0260853
	3	54811306	54813929	227	21	167	39	0	0.25737		46	0	5	41	0	0.14557	0.0259085
	3	54813929	54818791	227	21	167	39	0	0.25737		46	0	5	41	0	0.14557	0.0259085
	3	54818791	54820361	223	21	167	35	0	0.252834		46	0	5	41	0	0.14557	0.0261341
	3	54820361	54822796	222	21	166	35	0	0.251701		46	0	5	41	0	0.14557	0.0258777
	3	54822796	54837884	196	21	154	21	0	0.222222		37	0	2	35	0	0.117089	0.0278067
	3	54837884	54863932	196	21	154	21	0	0.222222		9	0	2	7	0	0.028481	0.0437033
	3	54863932	54872418	196	21	154	21	0	0.222222		5	0	2	3	0	0.0158228	0.0480483
	3	54872418	54892441	179	21	139	19	0	0.202948		4	0	2	2	0	0.0126582	0.0434447
	3	54892441	54931639	179	21	139	19	0	0.202948		2	0	2	0	0	0.00632911	0.0458653
	3	54931639	54947261	169	21	127	21	0	0.19161		5	0	5	0	0	0.0158228	0.0366716
	3	54947261	54956792	158	21	113	24	0	0.179138		5	0	5	0	0	0.0158228	0.0324113
	3	54956792	54959817	142	19	99	24	0	0.160998		5	0	5	0	0	0.0158228	0.0276024
	3	54959817	54963401	134	19	90	25	0	0.151927		4	0	4	0	0	0.0126582	0.0264623
	3	54963401	54968058	72	9	40	23	0	0.0816327		0	0	0	0	0	0	0.0160437
	3	54968058	54983387	78	10	27	41	0	0.0884354		0	0	0	0	0	0	0.0172694
	3	54983387	55001186	53	5	5	43	0	0.0600907		0	0	0	0	0	0	0.0137943
	3	55001186	55017187	51	5	4	42	0	0.0578231		0	0	0	0	0	0	0.0134015
	3	55017187	55034224	0	0	0	0	0	0		1	0	0	1	0	0.00316456	0.00233178
	3	55454332	55464751	0	0	0	0	0	0		2	0	2	0	0	0.00632911	0.00466746
	3	56328793	56337693	0	0	0	0	0	0		3	0	3	0	0	0.00949367	0.00700704
	3	56993209	57051630	1	0	1	0	0	0.00113379		0	0	0	0	0	0	0.000299312
	3	57372365	57376268	1	0	0	1	0	0.00113379		0	0	0	0	0	0	0.000299312
	3	57825674	57845732	0	0	0	0	0	0		1	0	1	0	0	0.00316456	0.00233178
	3	57845732	57850171	1	0	1	0	0	0.00113379		1	0	1	0	0	0.00316456	0.000480525
	3	58632730	58646005	1	0	1	0	0	0.00113379		0	0	0	0	0	0	0.000299312
	3	58737984	58742676	1	0	1	0	0	0.00113379		0	0	0	0	0	0	0.000299312
	3	58746513	58767680	1	0	1	0	0	0.00113379		0	0	0	0	0	0	0.000299312
	3	59150473	59179344	1	0	1	0	0	0.00113379		0	0	0	0	0	0	0.000299312
	3	59179344	59182571	3	0	3	0	0	0.00340136		0	0	0	0	0	0	0.000899439
	3	59182571	59189664	4	0	4	0	0	0.00453515		0	0	0	0	0	0	0.00120026
	3	59189664	59200611	1	0	1	0	0	0.00113379		0	0	0	0	0	0	0.000299312
	3	59200611	59219567	2	0	1	1	0	0.00226757		0	0	0	0	0	0	0.000449156
	3	59219567	59303403	1	0	0	1	0	0.00113379		0	0	0	0	0	0	0.000299312
	3	59508213	59514563	1	0	1	0	0	0.00113379		0	0	0	0	0	0	0.000299312
	3	59710502	59718856	1	0	1	0	0	0.00113379		0	0	0	0	0	0	0.000299312
	3	60330296	60333078	0	0	0	0	0	0		6	0	0	6	0	0.0189873	0.0140494
	3	60333078	60336416	0	0	0	0	0	0		8	0	0	8	0	0.0253165	0.018764
	3	60336416	60339225	0	0	0	0	0	0		7	0	0	7	0	0.0221519	0.0164047
	3	60339225	60339986	0	0	0	0	0	0		4	0	0	4	0	0.0126582	0.00935055
	3	61198104	61204520	0	0	0	0	0	0		1	0	1	0	0	0.00316456	0.00233178
	3	61204520	61223478	0	0	0	0	0	0		2	0	2	0	0	0.00632911	0.00466746
	3	61660040	61664531	2	0	2	0	0	0.00226757		0	0	0	0	0	0	0.000599125
	3	61664531	61665100	1	0	1	0	0	0.00113379		0	0	0	0	0	0	0.000299312
	3	62640995	62657511	0	0	0	0	0	0		1	0	0	1	0	0.00316456	0.00233178
	3	62657511	62673306	0	0	0	0	0	0		2	0	1	1	0	0.00632911	0.00349913
	3	62673306	62712000	0	0	0	0	0	0		1	0	0	1	0	0.00316456	0.00233178
	3	63255659	63256899	2	0	2	0	0	0.00226757		0	0	0	0	0	0	0.000599125
	3	63256899	63261648	3	0	3	0	0	0.00340136		0	0	0	0	0	0	0.000899439
	3	63261648	63270049	1	0	1	0	0	0.00113379		0	0	0	0	0	0	0.000299312
	3	64057646	64062559	0	0	0	0	0	0		1	0	1	0	0	0.00316456	0.00233178
	3	64070493	64074700	0	0	0	0	0	0		4	0	4	0	0	0.0126582	0.00935055
	3	64148328	64149347	1	0	0	1	0	0.00113379		0	0	0	0	0	0	0.000299312
	3	64149347	64166020	1	0	0	1	0	0.00113379		1	0	1	0	0	0.00316456	0.00089821
	3	64166020	64179179	1	0	0	1	0	0.00113379		0	0	0	0	0	0	0.000299312
	3	64530487	64535336	1	0	0	1	0	0.00113379		0	0	0	0	0	0	0.000299312
	3	64535336	64543648	1	0	1	0	0	0.00113379		0	0	0	0	0	0	0.000299312
	3	64638189	64661207	0	0	0	0	0	0		1	0	1	0	0	0.00316456	0.00233178
	3	64714681	64724037	1	0	1	0	0	0.00113379		0	0	0	0	0	0	0.000299312
	3	64779129	64792340	1	0	1	0	0	0.00113379		0	0	0	0	0	0	0.000299312
	3	64965165	64973487	2	0	0	2	0	0.00226757		0	0	0	0	0	0	0.000599125
	3	64973487	64991642	1	0	0	1	0	0.00113379		0	0	0	0	0	0	0.000299312
	3	66362051	66387461	0	0	0	0	0	0		1	0	1	0	0	0.00316456	0.00233178
	3	66400479	66405691	1	0	1	0	0	0.00113379		0	0	0	0	0	0	0.000299312
	3	67564718	67574825	1	0	1	0	0	0.00113379		0	0	0	0	0	0	0.000299312
	3	68678001	68691358	0	0	0	0	0	0		8	0	8	0	0	0.0253165	0.018764
	3	69130312	69133871	0	0	0	0	0	0		2	0	2	0	0	0.00632911	0.00466746
	3	69252656	69316041	1	0	1	0	0	0.00113379		0	0	0	0	0	0	0.000299312
	3	70886194	70914707	1	0	1	0	0	0.00113379		0	0	0	0	0	0	0.000299312
	3	71408287	71428725	1	0	1	0	0	0.00113379		0	0	0	0	0	0	0.000299312
	3	71468403	71486626	1	1	0	0	0	0.00113379		0	0	0	0	0	0	0.000299312
	3	71815535	71861518	0	0	0	0	0	0		1	0	1	0	0	0.00316456	0.00233178
	3	72227464	72248876	1	0	0	1	0	0.00113379		0	0	0	0	0	0	0.000299312
	3	72248876	72256623	1	0	0	1	0	0.00113379		1	0	1	0	0	0.00316456	0.00089821
	3	72256623	72328321	0	0	0	0	0	0		1	0	1	0	0	0.00316456	0.00233178
	3	72328321	72338259	9	0	0	9	0	0.0102041		1	0	1	0	0	0.00316456	0.00191871
	3	72381331	72402235	0	0	0	0	0	0		2	0	2	0	0	0.00632911	0.00466746
	3	73355059	73442670	1	0	1	0	0	0.00113379		0	0	0	0	0	0	0.000299312
	3	74468737	74476866	1	0	1	0	0	0.00113379		0	0	0	0	0	0	0.000299312
	3	75177702	75185109	0	0	0	0	0	0		1	0	0	1	0	0.00316456	0.00233178
	3	75322921	75377643	1	0	1	0	0	0.00113379		0	0	0	0	0	0	0.000299312
	3	75690381	75709156	1	0	1	0	0	0.00113379		0	0	0	0	0	0	0.000299312
	3	76872164	76879829	1	0	1	0	0	0.00113379		0	0	0	0	0	0	0.000299312
	3	78129767	78144447	1	0	1	0	0	0.00113379		0	0	0	0	0	0	0.000299312
	3	78741411	78777587	1	0	1	0	0	0.00113379		0	0	0	0	0	0	0.000299312
	3	78820614	78835254	0	0	0	0	0	0		1	0	1	0	0	0.00316456	0.00233178
	3	80183299	80202118	1	0	0	1	0	0.00113379		0	0	0	0	0	0	0.000299312
	3	80965161	80972717	1	0	0	1	0	0.00113379		0	0	0	0	0	0	0.000299312
	3	80972717	80980136	1	0	0	1	0	0.00113379		1	0	1	0	0	0.00316456	0.00089821
	3	80980136	81016407	1	0	0	1	0	0.00113379		0	0	0	0	0	0	0.000299312
	3	81403228	81413751	0	0	0	0	0	0		1	0	1	0	0	0.00316456	0.00233178
	3	82329944	82370490	4	0	0	4	0	0.00453515		0	0	0	0	0	0	0.00120026
	3	82370490	82455852	2	0	0	2	0	0.00226757		0	0	0	0	0	0	0.000599125
	3	82455852	82465147	1	0	0	1	0	0.00113379		0	0	0	0	0	0	0.000299312
	3	83385769	83391811	2	0	2	0	0	0.00226757		0	0	0	0	0	0	0.000599125
	3	83635699	83663765	1	0	0	1	0	0.00113379		0	0	0	0	0	0	0.000299312
	3	83971202	83993153	2	0	2	0	0	0.00226757		0	0	0	0	0	0	0.000599125
	3	84006887	84012961	12	10	0	2	0	0.0136054		0	0	0	0	0	0	0.0031172
	3	84012961	84030343	2	0	0	2	0	0.00226757		0	0	0	0	0	0	0.000599125
	3	84107316	84136344	1	0	1	0	0	0.00113379		0	0	0	0	0	0	0.000299312
	3	91038851	91039827	0	0	0	0	0	0		5	0	5	0	0	0.0158228	0.011698
	3	91039827	91041160	0	0	0	0	0	0		7	0	7	0	0	0.0221519	0.0164047
	3	91041160	91047310	0	0	0	0	0	0		8	0	8	0	0	0.0253165	0.018764
	3	91174812	91213304	1	0	1	0	0	0.00113379		0	0	0	0	0	0	0.000299312
	3	91317407	91321690	0	0	0	0	0	0		1	0	1	0	0	0.00316456	0.00233178
	3	91321690	91328969	0	0	0	0	0	0		2	0	2	0	0	0.00632911	0.00466746
	3	91328969	91334563	0	0	0	0	0	0		1	0	1	0	0	0.00316456	0.00233178
	3	91694160	91701445	0	0	0	0	0	0		3	0	0	3	0	0.00949367	0.00700704
	3	93046112	93050087	1	0	1	0	0	0.00113379		0	0	0	0	0	0	0.000299312
	3	93589244	93603332	2	0	2	0	0	0.00226757		0	0	0	0	0	0	0.000599125
	3	93914456	93962139	0	0	0	0	0	0		12	0	0	12	0	0.0379747	0.0282409
	3	93962139	93968273	0	0	0	0	0	0		8	0	0	8	0	0.0253165	0.018764
	3	93968273	93984127	0	0	0	0	0	0		7	0	0	7	0	0.0221519	0.0164047
	3	93984127	93985538	0	0	0	0	0	0		8	0	0	8	0	0.0253165	0.018764
	3	93985538	94006679	0	0	0	0	0	0		9	0	0	9	0	0.028481	0.0211272
	3	94465684	94479311	4	0	0	4	0	0.00453515		0	0	0	0	0	0	0.00120026
	3	95552098	95576261	1	0	1	0	0	0.00113379		0	0	0	0	0	0	0.000299312
	3	95853703	95874612	0	0	0	0	0	0		1	0	1	0	0	0.00316456	0.00233178
	3	95874612	95903263	0	0	0	0	0	0		2	0	2	0	0	0.00632911	0.00466746
	3	96250668	96258986	0	0	0	0	0	0		2	0	2	0	0	0.00632911	0.00466746
	3	96508153	96547550	1	0	1	0	0	0.00113379		0	0	0	0	0	0	0.000299312
	3	96948032	96955478	4	0	4	0	0	0.00453515		0	0	0	0	0	0	0.00120026
	3	97045586	97049900	1	0	1	0	0	0.00113379		48	10	38	0	0	0.151899	0.093216
	3	97049900	97052393	0	0	0	0	0	0		3	0	3	0	0	0.00949367	0.00700704
	3	97130260	97164828	0	0	0	0	0	0		1	0	0	1	0	0.00316456	0.00233178
	3	97296240	97349844	0	0	0	0	0	0		1	0	1	0	0	0.00316456	0.00233178
	3	97680312	97681754	0	0	0	0	0	0		1	0	1	0	0	0.00316456	0.00233178
	3	98182283	98222548	1	0	1	0	0	0.00113379		0	0	0	0	0	0	0.000299312
	3	99811044	99824888	0	0	0	0	0	0		15	0	0	15	0	0.0474684	0.0353906
	3	99824888	99829383	0	0	0	0	0	0		13	0	0	13	0	0.0411392	0.0306201
	3	99829383	99836774	0	0	0	0	0	0		12	0	0	12	0	0.0379747	0.0282409
	3	100452373	100468099	1	0	1	0	0	0.00113379		0	0	0	0	0	0	0.000299312
	3	101095193	101109454	1	0	1	0	0	0.00113379		0	0	0	0	0	0	0.000299312
	3	101469831	101510837	4	0	0	4	0	0.00453515		0	0	0	0	0	0	0.00120026
	3	101510837	101529092	3	0	0	3	0	0.00340136		0	0	0	0	0	0	0.000899439
	3	103336589	103340310	0	0	0	0	0	0		1	0	0	1	0	0.00316456	0.00233178
	3	103676393	103680170	2	0	2	0	0	0.00226757		0	0	0	0	0	0	0.000599125
	3	103680170	103684548	14	3	11	0	0	0.015873		0	0	0	0	0	0	0.00351611
	3	103684548	103688511	35	3	32	0	0	0.0396825		0	0	0	0	0	0	0.00991383
	3	103688511	103691451	54	3	51	0	0	0.0612245		0	0	0	0	0	0	0.0159847
	3	103691451	103697573	55	3	51	1	0	0.0623583		0	0	0	0	0	0	0.0160075
	3	103697573	103700822	40	3	36	1	0	0.0453515		0	0	0	0	0	0	0.0112031
	3	103700822	103707798	2	0	2	0	0	0.00226757		0	0	0	0	0	0	0.000599125
	3	103756410	103762085	1	0	1	0	0	0.00113379		2	0	2	0	0	0.00632911	0.00209842
	3	103762085	103766293	2	0	2	0	0	0.00226757		2	0	2	0	0	0.00632911	0.00096266
	3	103766293	103784631	2	0	2	0	0	0.00226757		0	0	0	0	0	0	0.000599125
	3	103784631	103789453	1	0	1	0	0	0.00113379		0	0	0	0	0	0	0.000299312
	3	103996075	104045764	1	0	0	1	0	0.00113379		0	0	0	0	0	0	0.000299312
	3	104583968	104594615	1	0	1	0	0	0.00113379		0	0	0	0	0	0	0.000299312
	3	104780223	104782593	0	0	0	0	0	0		1	0	1	0	0	0.00316456	0.00233178
	3	105576161	105586691	5	1	4	0	0	0.00566893		0	0	0	0	0	0	0.00126048
	3	105652360	105705145	1	0	0	1	0	0.00113379		0	0	0	0	0	0	0.000299312
	3	105705145	105711958	1	0	0	1	0	0.00113379		2	0	1	1	0	0.00632911	0.00159791
	3	105711958	105715162	45	0	44	1	0	0.0510204		101	44	52	5	0	0.31962	0.0921382
	3	105715162	105717109	46	0	45	1	0	0.0521542		107	45	57	5	0	0.338608	0.100528
	3	105717109	105720505	43	0	42	1	0	0.0487528		106	45	57	4	0	0.335443	0.103759
	3	105720505	105728888	5	0	4	1	0	0.00566893		1	0	1	0	0	0.00316456	0.000183729
	3	105728888	105734471	1	0	0	1	0	0.00113379		1	0	1	0	0	0.00316456	0.00089821
	3	105734471	105741896	1	0	0	1	0	0.00113379		0	0	0	0	0	0	0.000299312
	3	105880178	105886157	1	0	1	0	0	0.00113379		0	0	0	0	0	0	0.000299312
	3	105886157	105896657	4	0	4	0	0	0.00453515		0	0	0	0	0	0	0.00120026
	3	105896657	105906013	3	0	3	0	0	0.00340136		0	0	0	0	0	0	0.000899439
	3	105906013	105936783	1	0	1	0	0	0.00113379		0	0	0	0	0	0	0.000299312
	3	105985620	105998625	1	0	1	0	0	0.00113379		0	0	0	0	0	0	0.000299312
	3	109470255	109474876	1	1	0	0	0	0.00113379		0	0	0	0	0	0	0.000299312
	3	110605502	110617198	1	0	1	0	0	0.00113379		0	0	0	0	0	0	0.000299312
	3	110617198	110629260	2	0	2	0	0	0.00226757		0	0	0	0	0	0	0.000599125
	3	110934201	111027481	1	0	0	1	0	0.00113379		0	0	0	0	0	0	0.000299312
	3	111562825	111578560	1	0	1	0	0	0.00113379		0	0	0	0	0	0	0.000299312
	3	113996976	114024750	0	0	0	0	0	0		1	0	1	0	0	0.00316456	0.00233178
	3	114054071	114062467	1	0	1	0	0	0.00113379		0	0	0	0	0	0	0.000299312
	3	114246983	114267986	1	0	1	0	0	0.00113379		0	0	0	0	0	0	0.000299312
	3	115185350	115193115	1	0	1	0	0	0.00113379		0	0	0	0	0	0	0.000299312
	3	116243053	116272121	2	0	2	0	0	0.00226757		0	0	0	0	0	0	0.000599125
	3	117230309	117254645	0	0	0	0	0	0		1	0	1	0	0	0.00316456	0.00233178
	3	117254645	117261376	2	0	2	0	0	0.00226757		1	0	1	0	0	0.00316456	6.25511e-05
	3	117261376	117273957	0	0	0	0	0	0		1	0	1	0	0	0.00316456	0.00233178
	3	118061120	118075387	1	0	1	0	0	0.00113379		0	0	0	0	0	0	0.000299312
	3	118075387	118087823	2	0	2	0	0	0.00226757		0	0	0	0	0	0	0.000599125
	3	118087823	118098722	1	0	1	0	0	0.00113379		0	0	0	0	0	0	0.000299312
	3	119169511	119177155	1	0	1	0	0	0.00113379		0	0	0	0	0	0	0.000299312
	3	119371201	119428593	1	0	0	1	0	0.00113379		0	0	0	0	0	0	0.000299312
	3	119627442	119636237	1	0	1	0	0	0.00113379		0	0	0	0	0	0	0.000299312
	3	119689058	119693365	0	0	0	0	0	0		1	0	0	1	0	0.00316456	0.00233178
	3	119693365	119695073	0	0	0	0	0	0		10	0	0	10	0	0.0316456	0.0234944
	3	119695073	119696606	0	0	0	0	0	0		9	0	0	9	0	0.028481	0.0211272
	3	119696606	119700584	0	0	0	0	0	0		5	0	0	5	0	0.0158228	0.011698
	3	119700584	119711442	0	0	0	0	0	0		4	0	0	4	0	0.0126582	0.00935055
	3	119856994	119867036	0	0	0	0	0	0		2	0	2	0	0	0.00632911	0.00466746
	3	119867036	119892764	0	0	0	0	0	0		3	0	3	0	0	0.00949367	0.00700704
	3	119892764	119899662	2	0	1	1	0	0.00226757		11	0	3	8	0	0.0348101	0.0154663
	3	119899662	119900635	3	0	1	2	0	0.00340136		12	0	3	9	0	0.0379747	0.0152944
	3	119900635	119907903	2	0	0	2	0	0.00226757		14	0	3	11	0	0.0443038	0.0214442
	3	119907903	119909157	2	0	0	2	0	0.00226757		19	0	3	16	0	0.0601266	0.0325001
	3	119909157	119910488	2	0	0	2	0	0.00226757		22	0	3	19	0	0.0696203	0.0393516
	3	119910488	119912905	2	0	0	2	0	0.00226757		18	0	3	15	0	0.056962	0.030247
	3	119912905	119913595	1	0	0	1	0	0.00113379		18	0	3	15	0	0.056962	0.0332347
	3	119913595	119914614	0	0	0	0	0	0		14	0	3	11	0	0.0443038	0.0273921
	3	119914614	119923307	0	0	0	0	0	0		12	0	3	9	0	0.0379747	0.0229023
	3	119923307	119989782	0	0	0	0	0	0		4	0	3	1	0	0.0126582	0.00759255
	3	119989782	120002534	0	0	0	0	0	0		3	0	2	1	0	0.00949367	0.00544688
	3	120002534	120015245	0	0	0	0	0	0		2	0	1	1	0	0.00632911	0.00349913
	3	120015245	120017797	0	0	0	0	0	0		13	0	1	12	0	0.0411392	0.0284237
	3	120017797	120026424	0	0	0	0	0	0		15	0	1	14	0	0.0474684	0.0331624
	3	120026424	120028747	0	0	0	0	0	0		16	0	2	14	0	0.0506329	0.0335998
	3	120028747	120030151	0	0	0	0	0	0		18	2	2	14	0	0.056962	0.0345944
	3	120030151	120033638	0	0	0	0	0	0		40	2	1	37	0	0.126582	0.0893852
	3	120033638	120049410	0	0	0	0	0	0		37	0	1	36	0	0.117089	0.0865394
	3	120049410	120055667	0	0	0	0	0	0		7	0	1	6	0	0.0221519	0.0143856
	3	120055667	120096317	0	0	0	0	0	0		2	0	1	1	0	0.00632911	0.00349913
	3	120096317	120102241	0	0	0	0	0	0		1	0	0	1	0	0.00316456	0.00233178
	3	120313956	120319184	1	0	1	0	0	0.00113379		0	0	0	0	0	0	0.000299312
	3	120319184	120333791	12	0	5	7	0	0.0136054		0	0	0	0	0	0	0.00273724
	3	120333791	120338365	2	0	1	1	0	0.00226757		0	0	0	0	0	0	0.000449156
	3	120338365	120354498	1	0	0	1	0	0.00113379		0	0	0	0	0	0	0.000299312
	3	120489694	120504771	1	0	0	1	0	0.00113379		0	0	0	0	0	0	0.000299312
	3	120504771	120552193	2	0	0	2	0	0.00226757		0	0	0	0	0	0	0.000599125
	3	120552193	120561537	3	0	1	2	0	0.00340136		0	0	0	0	0	0	0.000699174
	3	120561537	120576646	2	0	0	2	0	0.00226757		0	0	0	0	0	0	0.000599125
	3	120576646	120580010	1	0	0	1	0	0.00113379		0	0	0	0	0	0	0.000299312
	3	120637967	120647330	57	0	3	54	0	0.0646259		0	0	0	0	0	0	0.0169635
	3	120647330	120650421	86	0	7	79	0	0.0975057		0	0	0	0	0	0	0.0254893
	3	120650421	120664649	84	0	6	78	0	0.0952381		0	0	0	0	0	0	0.0250981
	3	120664649	120676333	82	0	5	77	0	0.0929705		0	0	0	0	0	0	0.0247137
	3	120676333	120706993	19	0	1	18	0	0.021542		0	0	0	0	0	0	0.00548146
	3	120706993	120710700	17	0	1	16	0	0.0192744		0	0	0	0	0	0	0.00486784
	3	120710700	120715195	16	0	1	15	0	0.0181406		0	0	0	0	0	0	0.00456198
	3	120715195	120737342	14	0	1	13	0	0.015873		0	0	0	0	0	0	0.0039523
	3	120737342	120740360	11	0	1	10	0	0.0124717		0	0	0	0	0	0	0.00304345
	3	120740360	120747992	3	0	1	2	0	0.00340136		0	0	0	0	0	0	0.000699174
	3	120747992	120836801	2	0	0	2	0	0.00226757		0	0	0	0	0	0	0.000599125
	3	120836801	120883492	1	0	0	1	0	0.00113379		0	0	0	0	0	0	0.000299312
	3	120883492	120891162	2	0	0	2	0	0.00226757		0	0	0	0	0	0	0.000599125
	3	120891162	120900406	3	0	1	2	0	0.00340136		0	0	0	0	0	0	0.000699174
	3	120900406	120903446	2	0	1	1	0	0.00226757		0	0	0	0	0	0	0.000449156
	3	120903446	120933064	1	0	0	1	0	0.00113379		0	0	0	0	0	0	0.000299312
	3	120933064	120936971	2	0	0	2	0	0.00226757		0	0	0	0	0	0	0.000599125
	3	120936971	120958206	3	0	0	3	0	0.00340136		0	0	0	0	0	0	0.000899439
	3	120958206	120986297	4	0	0	4	0	0.00453515		0	0	0	0	0	0	0.00120026
	3	120986297	120992559	5	0	0	5	0	0.00566893		0	0	0	0	0	0	0.00150158
	3	120992559	121025205	6	0	0	6	0	0.00680272		0	0	0	0	0	0	0.00180341
	3	121025205	121064647	13	0	0	13	0	0.0147392		1	0	0	1	0	0.00316456	0.00225265
	3	121064647	121081857	13	0	0	13	0	0.0147392		0	0	0	0	0	0	0.00393046
	3	121081857	121098536	12	0	0	12	0	0.0136054		0	0	0	0	0	0	0.00362506
	3	121098536	121102730	6	0	0	6	0	0.00680272		0	0	0	0	0	0	0.00180341
	3	121102730	121120566	5	0	0	5	0	0.00566893		0	0	0	0	0	0	0.00150158
	3	121120566	121133431	6	0	1	5	0	0.00680272		0	0	0	0	0	0	0.00155185
	3	121133431	121138511	5	0	0	5	0	0.00566893		0	0	0	0	0	0	0.00150158
	3	121138511	121188450	4	0	0	4	0	0.00453515		0	0	0	0	0	0	0.00120026
	3	121188450	121193088	5	0	1	4	0	0.00566893		0	0	0	0	0	0	0.00126048
	3	121193088	121207856	4	0	0	4	0	0.00453515		0	0	0	0	0	0	0.00120026
	3	121399870	121418263	0	0	0	0	0	0		1	0	0	1	0	0.00316456	0.00233178
	4	1062	6094	0	0	0	0	0	0		1	0	1	0	0	0.00316456	0.00233178
	4	6094	17112	1	0	1	0	0	0.00113379		2	0	1	1	0	0.00632911	0.00159791
	4	17112	24608	1	0	1	0	0	0.00113379		1	0	0	1	0	0.00316456	0.00089821
	4	24608	42624	1	0	1	0	0	0.00113379		0	0	0	0	0	0	0.000299312
	4	61467	98241	1	0	0	1	0	0.00113379		0	0	0	0	0	0	0.000299312
	4	328471	345355	4	0	4	0	0	0.00453515		0	0	0	0	0	0	0.00120026
	4	345355	350640	6	0	6	0	0	0.00680272		0	0	0	0	0	0	0.00180341
	4	350640	357126	14	0	14	0	0	0.015873		1	0	1	0	0	0.00316456	0.00253668
	4	357126	360794	10	0	10	0	0	0.0113379		1	0	1	0	0	0.00316456	0.00142596
	4	831134	844951	1	0	1	0	0	0.00113379		0	0	0	0	0	0	0.000299312
	4	864730	872358	2	0	0	2	0	0.00226757		0	0	0	0	0	0	0.000599125
	4	877743	884326	0	0	0	0	0	0		20	0	0	20	0	0.0632911	0.0473878
	4	884326	885183	0	0	0	0	0	0		22	0	2	20	0	0.0696203	0.0478259
	4	885183	890755	0	0	0	0	0	0		3	0	2	1	0	0.00949367	0.00544688
	4	890755	892568	0	0	0	0	0	0		2	0	2	0	0	0.00632911	0.00466746
	4	892568	906130	0	0	0	0	0	0		1	0	1	0	0	0.00316456	0.00233178
	4	1283365	1331418	0	0	0	0	0	0		2	0	2	0	0	0.00632911	0.00466746
	4	1396430	1414719	1	0	1	0	0	0.00113379		0	0	0	0	0	0	0.000299312
	4	1651661	1656012	1	0	1	0	0	0.00113379		0	0	0	0	0	0	0.000299312
	4	1656012	1661659	3	0	3	0	0	0.00340136		0	0	0	0	0	0	0.000899439
	4	1661659	1667052	25	4	21	0	0	0.0283447		1	0	1	0	0	0.00316456	0.00492863
	4	1822350	1845942	0	0	0	0	0	0		1	0	1	0	0	0.00316456	0.00233178
	4	2467291	2473058	6	0	6	0	0	0.00680272		0	0	0	0	0	0	0.00180341
	4	2473058	2478728	5	0	5	0	0	0.00566893		0	0	0	0	0	0	0.00150158
	4	2478728	2483452	2	0	2	0	0	0.00226757		0	0	0	0	0	0	0.000599125
	4	2629409	2722628	0	0	0	0	0	0		3	0	3	0	0	0.00949367	0.00700704
	4	2722628	2733266	0	0	0	0	0	0		2	0	2	0	0	0.00632911	0.00466746
	4	2850589	2854097	1	0	1	0	0	0.00113379		6	1	5	0	0	0.0189873	0.00909548
	4	2854097	2855307	0	0	0	0	0	0		1	0	1	0	0	0.00316456	0.00233178
	4	2896546	2911761	1	0	0	1	0	0.00113379		0	0	0	0	0	0	0.000299312
	4	2911761	2954750	1	0	1	0	0	0.00113379		0	0	0	0	0	0	0.000299312
	4	3306193	3371123	0	0	0	0	0	0		3	0	3	0	0	0.00949367	0.00700704
	4	3383763	3387019	1	0	1	0	0	0.00113379		0	0	0	0	0	0	0.000299312
	4	3387019	3395234	2	0	2	0	0	0.00226757		0	0	0	0	0	0	0.000599125
	4	3803621	3827792	3	0	3	0	0	0.00340136		0	0	0	0	0	0	0.000899439
	4	3912854	3915686	0	0	0	0	0	0		6	0	6	0	0	0.0189873	0.0140494
	4	4034345	4035478	3	0	3	0	0	0.00340136		0	0	0	0	0	0	0.000899439
	4	4035478	4038756	5	0	5	0	0	0.00566893		0	0	0	0	0	0	0.00150158
	4	4468481	4470296	9	1	7	1	0	0.0102041		0	0	0	0	0	0	0.00220663
	4	4470296	4473899	10	1	8	1	0	0.0113379		0	0	0	0	0	0	0.00249953
	4	4473899	4478921	19	10	9	0	0	0.021542		0	0	0	0	0	0	0.00431697
	4	4478921	4485082	16	10	6	0	0	0.0181406		0	0	0	0	0	0	0.00370136
	4	5039792	5045630	0	0	0	0	0	0		1	0	1	0	0	0.00316456	0.00233178
	4	5818672	5849410	1	0	1	0	0	0.00113379		0	0	0	0	0	0	0.000299312
	4	6232064	6459967	0	0	0	0	0	0		1	0	0	1	0	0.00316456	0.00233178
	4	6895776	6897939	1	0	1	0	0	0.00113379		0	0	0	0	0	0	0.000299312
	4	6897939	6899069	31	1	30	0	0	0.0351474		0	0	0	0	0	0	0.00921246
	4	6899069	6900696	32	1	31	0	0	0.0362812		0	0	0	0	0	0	0.00952705
	4	7110929	7117965	1	0	1	0	0	0.00113379		0	0	0	0	0	0	0.000299312
	4	7759686	7768281	1	0	0	1	0	0.00113379		0	0	0	0	0	0	0.000299312
	4	7898446	7919291	1	0	1	0	0	0.00113379		0	0	0	0	0	0	0.000299312
	4	7919291	7923531	2	0	2	0	0	0.00226757		0	0	0	0	0	0	0.000599125
	4	7923531	7925825	6	0	6	0	0	0.00680272		0	0	0	0	0	0	0.00180341
	4	8619600	8625321	0	0	0	0	0	0		1	0	0	1	0	0.00316456	0.00233178
	4	8681893	8688222	15	0	15	0	0	0.0170068		0	0	0	0	0	0	0.00454281
	4	9009929	9019782	1	0	1	0	0	0.00113379		0	0	0	0	0	0	0.000299312
	4	9019782	9024585	64	33	31	0	0	0.0725624		4	1	3	0	0	0.0126582	0.00968343
	4	9024585	9026721	57	33	24	0	0	0.0646259		4	1	3	0	0	0.0126582	0.0083041
	4	9393915	9409679	1	0	1	0	0	0.00113379		0	0	0	0	0	0	0.000299312
	4	9726535	9728149	1	0	0	1	0	0.00113379		0	0	0	0	0	0	0.000299312
	4	10203198	10266150	0	0	0	0	0	0		1	0	0	1	0	0.00316456	0.00233178
	4	10299738	10300575	1	0	1	0	0	0.00113379		0	0	0	0	0	0	0.000299312
	4	10744178	10754105	1	0	0	1	0	0.00113379		0	0	0	0	0	0	0.000299312
	4	14371198	14460770	0	0	0	0	0	0		3	0	3	0	0	0.00949367	0.00700704
	4	14872099	14881083	0	0	0	0	0	0		1	0	0	1	0	0.00316456	0.00233178
	4	16019545	16024264	1	0	1	0	0	0.00113379		0	0	0	0	0	0	0.000299312
	4	16024264	16042840	2	0	1	1	0	0.00226757		0	0	0	0	0	0	0.000449156
	4	16042840	16062199	1	0	1	0	0	0.00113379		0	0	0	0	0	0	0.000299312
	4	16434333	16444974	1	0	1	0	0	0.00113379		0	0	0	0	0	0	0.000299312
	4	16674831	16684933	0	0	0	0	0	0		1	0	1	0	0	0.00316456	0.00233178
	4	16745806	16752831	2	0	2	0	0	0.00226757		0	0	0	0	0	0	0.000599125
	4	16752831	16761919	5	0	4	1	0	0.00566893		0	0	0	0	0	0	0.00126048
	4	16761919	16765495	2	0	1	1	0	0.00226757		0	0	0	0	0	0	0.000449156
	4	16765495	16786150	1	0	1	0	0	0.00113379		0	0	0	0	0	0	0.000299312
	4	16960566	16966354	0	0	0	0	0	0		4	0	0	4	0	0.0126582	0.00935055
	4	17374656	17376998	1	0	1	0	0	0.00113379		0	0	0	0	0	0	0.000299312
	4	17861851	17884330	1	0	1	0	0	0.00113379		0	0	0	0	0	0	0.000299312
	4	17993211	18012497	1	0	1	0	0	0.00113379		0	0	0	0	0	0	0.000299312
	4	18584904	18593278	3	0	3	0	0	0.00340136		0	0	0	0	0	0	0.000899439
	4	18683171	18739362	0	0	0	0	0	0		3	0	3	0	0	0.00949367	0.00700704
	4	19136137	19144941	1	0	1	0	0	0.00113379		0	0	0	0	0	0	0.000299312
	4	19320065	19336441	1	0	1	0	0	0.00113379		0	0	0	0	0	0	0.000299312
	4	19346351	19350451	0	0	0	0	0	0		1	0	0	1	0	0.00316456	0.00233178
	4	20005512	20009462	0	0	0	0	0	0		2	0	2	0	0	0.00632911	0.00466746
	4	20009462	20022876	0	0	0	0	0	0		1	0	1	0	0	0.00316456	0.00233178
	4	20101367	20114204	1	0	1	0	0	0.00113379		0	0	0	0	0	0	0.000299312
	4	20663663	20673638	0	0	0	0	0	0		2	0	0	2	0	0.00632911	0.00466746
	4	20673638	20680230	4	0	3	1	0	0.00453515		2	0	0	2	0	0.00632911	0.000813036
	4	20680230	20682310	129	9	119	1	0	0.146259		2	0	0	2	0	0.00632911	0.0374113
	4	20682310	20686195	145	9	135	1	0	0.164399		2	0	0	2	0	0.00632911	0.0433256
	4	20686195	20688197	144	9	135	0	0	0.163265		2	0	0	2	0	0.00632911	0.0433095
	4	20688197	20688999	144	9	135	0	0	0.163265		2	0	0	2	0	0.00632911	0.0433095
	4	20688999	20697691	143	9	134	0	0	0.162132		2	0	0	2	0	0.00632911	0.0429343
	4	20697691	20701989	139	9	130	0	0	0.157596		2	0	0	2	0	0.00632911	0.041441
	4	20701989	20709250	8	0	8	0	0	0.00907029		2	0	0	2	0	0.00632911	0.00152104
	4	20709250	20722945	0	0	0	0	0	0		2	0	0	2	0	0.00632911	0.00466746
	4	20883303	20894177	5	1	4	0	0	0.00566893		0	0	0	0	0	0	0.00126048
	4	22054301	22073171	0	0	0	0	0	0		1	0	1	0	0	0.00316456	0.00233178
	4	22452120	22463380	3	0	3	0	0	0.00340136		0	0	0	0	0	0	0.000899439
	4	22520058	22531360	2	0	2	0	0	0.00226757		0	0	0	0	0	0	0.000599125
	4	23572799	23574730	0	0	0	0	0	0		1	0	1	0	0	0.00316456	0.00233178
	4	24169007	24183919	1	0	1	0	0	0.00113379		0	0	0	0	0	0	0.000299312
	4	24243317	24257473	3	0	3	0	0	0.00340136		0	0	0	0	0	0	0.000899439
	4	24257473	24268253	2	0	2	0	0	0.00226757		0	0	0	0	0	0	0.000599125
	4	24268253	24270279	4	0	4	0	0	0.00453515		0	0	0	0	0	0	0.00120026
	4	24270279	24282691	2	0	2	0	0	0.00226757		0	0	0	0	0	0	0.000599125
	4	24282691	24290840	1	0	1	0	0	0.00113379		0	0	0	0	0	0	0.000299312
	4	24799926	24821143	1	0	1	0	0	0.00113379		0	0	0	0	0	0	0.000299312
	4	24824291	24831553	188	188	0	0	0	0.213152		0	0	0	0	0	0	0.0666891
	4	24831553	24847015	1	1	0	0	0	0.00113379		0	0	0	0	0	0	0.000299312
	4	26023881	26025865	3	0	0	3	0	0.00340136		0	0	0	0	0	0	0.000899439
	4	26025865	26027683	5	1	1	3	0	0.00566893		0	0	0	0	0	0	0.00107987
	4	26027683	26037922	30	26	1	3	0	0.0340136		2	1	1	0	0	0.00632911	0.00548652
	4	26037922	26041248	5	2	1	2	0	0.00566893		1	0	1	0	0	0.00316456	0.000402267
	4	26472327	26479962	0	0	0	0	0	0		1	0	1	0	0	0.00316456	0.00233178
	4	27199747	27227624	1	0	1	0	0	0.00113379		0	0	0	0	0	0	0.000299312
	4	27776633	27790021	0	0	0	0	0	0		2	0	2	0	0	0.00632911	0.00466746
	4	28227229	28239495	1	0	1	0	0	0.00113379		0	0	0	0	0	0	0.000299312
	4	28239495	28243455	6	0	6	0	0	0.00680272		0	0	0	0	0	0	0.00180341
	4	28243455	28249822	18	0	18	0	0	0.0204082		43	12	29	2	0	0.136076	0.0397023
	4	28428935	28431932	0	0	0	0	0	0		8	0	0	8	0	0.0253165	0.018764
	4	28431932	28436365	0	0	0	0	0	0		1	0	0	1	0	0.00316456	0.00233178
	4	28569096	28581082	1	0	1	0	0	0.00113379		0	0	0	0	0	0	0.000299312
	4	28686357	28691520	0	0	0	0	0	0		1	0	1	0	0	0.00316456	0.00233178
	4	28691520	28700745	0	0	0	0	0	0		2	0	2	0	0	0.00632911	0.00466746
	4	28700745	28707137	0	0	0	0	0	0		1	0	1	0	0	0.00316456	0.00233178
	4	28744454	28751390	0	0	0	0	0	0		5	0	5	0	0	0.0158228	0.011698
	4	29584015	29590651	1	0	1	0	0	0.00113379		0	0	0	0	0	0	0.000299312
	4	29590651	29594061	2	0	2	0	0	0.00226757		0	0	0	0	0	0	0.000599125
	4	29594061	29608254	1	0	1	0	0	0.00113379		0	0	0	0	0	0	0.000299312
	4	31738259	31753640	0	0	0	0	0	0		2	0	2	0	0	0.00632911	0.00466746
	4	31753640	31759057	0	0	0	0	0	0		1	0	1	0	0	0.00316456	0.00233178
	4	32605370	32613373	4	0	4	0	0	0.00453515		0	0	0	0	0	0	0.00120026
	4	32613373	32628217	2	0	2	0	0	0.00226757		0	0	0	0	0	0	0.000599125
	4	32628217	32643023	2	0	2	0	0	0.00226757		3	0	0	3	0	0.00949367	0.0034422
	4	32643023	32649045	2	0	2	0	0	0.00226757		1	0	0	1	0	0.00316456	0.000620085
	4	32649045	32659241	0	0	0	0	0	0		1	0	0	1	0	0.00316456	0.00233178
	4	33030432	33033351	0	0	0	0	0	0		1	0	0	1	0	0.00316456	0.00233178
	4	33059396	33102642	2	0	2	0	0	0.00226757		0	0	0	0	0	0	0.000599125
	4	33180865	33226382	1	0	0	1	0	0.00113379		0	0	0	0	0	0	0.000299312
	4	33226382	33236485	1	0	0	1	0	0.00113379		0	0	0	0	0	0	0.000299312
	4	33540612	33541165	0	0	0	0	0	0		16	1	15	0	0	0.0506329	0.0355399
	4	33541165	33543210	0	0	0	0	0	0		17	1	16	0	0	0.0537975	0.0379227
	4	33543210	33550157	0	0	0	0	0	0		19	1	18	0	0	0.0601266	0.0427031
	4	34598683	34610081	2	1	1	0	0	0.00226757		0	0	0	0	0	0	0.000449156
	4	36372630	36380114	0	0	0	0	0	0		1	0	1	0	0	0.00316456	0.00233178
	4	36543733	36554209	1	0	0	1	0	0.00113379		0	0	0	0	0	0	0.000299312
	4	36554209	36559727	2	0	1	1	0	0.00226757		1	0	1	0	0	0.00316456	0.000241419
	4	36559727	36563030	5	0	4	1	0	0.00566893		1	0	1	0	0	0.00316456	0.000183729
	4	36563030	36568732	3	0	3	0	0	0.00340136		0	0	0	0	0	0	0.000899439
	4	37009845	37021317	3	0	3	0	0	0.00340136		0	0	0	0	0	0	0.000899439
	4	37021317	37043544	2	0	2	0	0	0.00226757		0	0	0	0	0	0	0.000599125
	4	37056834	37072627	2	0	2	0	0	0.00226757		0	0	0	0	0	0	0.000599125
	4	37088327	37099234	1	0	1	0	0	0.00113379		0	0	0	0	0	0	0.000299312
	4	37601285	37622090	1	0	1	0	0	0.00113379		0	0	0	0	0	0	0.000299312
	4	38632043	38635777	1	0	1	0	0	0.00113379		0	0	0	0	0	0	0.000299312
	4	38814590	38853988	0	0	0	0	0	0		1	0	0	1	0	0.00316456	0.00233178
	4	38908495	38915342	0	0	0	0	0	0		3	0	3	0	0	0.00949367	0.00700704
	4	39388990	39403685	2	0	2	0	0	0.00226757		0	0	0	0	0	0	0.000599125
	4	39540154	39586083	2	0	2	0	0	0.00226757		0	0	0	0	0	0	0.000599125
	4	40036510	40076018	1	0	0	1	0	0.00113379		0	0	0	0	0	0	0.000299312
[truncated: 11,019 more rows]

## Sheet: Table S9
	Table S9 Differentiated CNVRs between Nellore and taurine cattle
	Diff_CNVR	seqnames	start	end	RefSeq gene
	Diff_CNVR1	3	11962808	11975091
	Diff_CNVR2	3	22810960	22811674
	Diff_CNVR3	3	49241891	49262005
	Diff_CNVR4	4	106065047	106066363	CLEC5A
	Diff_CNVR5	4	106067202	106082293	CLEC5A
	Diff_CNVR6	4	106131948	106143691
	Diff_CNVR7(#)	5	58386640	58441130
	Diff_CNVR8(#)	5	59018715	59215089
	Diff_CNVR9(#)	5	59218854	59227864
	Diff_CNVR10(#)	5	59421039	59442269
	Diff_CNVR11(#)	5	59496240	59619562
	Diff_CNVR12	5	117586036	117631559
	Diff_CNVR13	6	86140731	86142462
	Diff_CNVR14(#)	8	96143986	96171822
	Diff_CNVR15(#)	11	93545372	93551432
	Diff_CNVR16(#)	11	93913677	93922796
	Diff_CNVR17(*)	12	71264466	71268774
	Diff_CNVR18(*)	12	71274536	71286946
	Diff_CNVR19(*)	12	73564769	73583291
	Diff_CNVR20(*)	12	74942860	75012944
	Diff_CNVR21	12	77802250	77803453	HS6ST3
	Diff_CNVR22	13	43700073	43707745
	Diff_CNVR23(#)	15	80369812	80503576
	Diff_CNVR24(#)	15	80529996	80666124
	Diff_CNVR25(#)	15	80717128	80743769
	Diff_CNVR26(#)	15	80782524	80786425
	Diff_CNVR27	17	25056695	25119996	PRAME
	Diff_CNVR28	17	51370688	51433906	ZNF28B PRAME
	Diff_CNVR29	17	73090468	73093737	IGLL1
	Diff_CNVR30	18	61825210	61832480
	Diff_CNVR31	18	61894649	61918012
	Diff_CNVR32	23	28828468	28849820
	Diff_CNVR33	24	62421735	62431830
	Diff_CNVR34	25	9617044	9654002
	Diff_CNVR35	29	5606932	5609536
	Diff_CNVR36	29	37340369	37358973
	Note:(#), CNVR sequence similar to OR gene sequence in other species; (*), CNVR sequence similar to ABC gene sequence in other species; The bold font represented the false positive CNVR information.

## Sheet: Table S10
	Table S10 Common CNVRs between Nellore and taurine cattle
	Common CNVR	Chr	Start	End	RefSeq gene
	Common_CNVR1	1	83218713	83229746	EPHB3
	Common_CNVR2	1	93730576	93819471	NLGN1
	Common_CNVR3	1	105129114	105137775
	Common_CNVR4	2	130200917	130204643
	Common_CNVR5	3	54369910	54837884	GBP6,GBP4
	Common_CNVR6	3	105711958	105717109	SCMH1
	Common_CNVR7	4	83429553	83434982
	Common_CNVR8	4	113658112	113676016
	Common_CNVR9	4	113696929	113757613	GIMAP7
	Common_CNVR10	5	22514133	22563988
	Common_CNVR11	5	50314511	50321156
	Common_CNVR12	5	58048061	58049635
	Common_CNVR13	5	58084733	58109653
	Common_CNVR14	5	58386640	58437372
	Common_CNVR15	5	59421039	59537829
	Common_CNVR16	5	102598125	102606232
	Common_CNVR17	5	103207519	103352396	WC1.3
	Common_CNVR18	5	117281795	117639815
	Common_CNVR19	6	28989049	28994000
	Common_CNVR20	7	6708218	6718398
	Common_CNVR21	7	10044994	10144881
	Common_CNVR22	7	10826539	10867506
	Common_CNVR23	7	18531324	18566035
	Common_CNVR24	7	42745346	42788788
	Common_CNVR25	7	43487164	43498441
	Common_CNVR26	7	44437375	44444959
	Common_CNVR27	8	95630	115815	HIATL1
	Common_CNVR28	8	12459571	12498395
	Common_CNVR29	8	44934828	44944671
	Common_CNVR30	9	5610931	5619077
	Common_CNVR31	9	13985299	13992239
	Common_CNVR32	9	53893533	53899150
	Common_CNVR33	9	66599290	66620995
	Common_CNVR34	10	22405083	22407141
	Common_CNVR35	10	22691656	22738750
	Common_CNVR36	10	22872499	22884000
	Common_CNVR37	10	22888748	22919982
	Common_CNVR38	10	23180741	23222741
	Common_CNVR39	10	23319458	23369340
	Common_CNVR40	10	23375932	23404956
	Common_CNVR41	10	23847193	23862443
	Common_CNVR42	10	23869801	23938808
	Common_CNVR43	10	24057642	24123353
	Common_CNVR44	10	24251797	24299374
	Common_CNVR45	10	24480627	24623107
	Common_CNVR46	10	24766755	24831598
	Common_CNVR47	10	25037427	25087951
	Common_CNVR48	10	25129328	25173443
	Common_CNVR49	10	60195930	60201542
	Common_CNVR50	12	936045	944850
	Common_CNVR51	12	1167394	1185172
	Common_CNVR52	12	32054331	32182960
	Common_CNVR53	12	43164746	43196111
	Common_CNVR54	12	70363408	70458250
	Common_CNVR55	12	70564073	70569888
	Common_CNVR56	12	70612421	70620665
	Common_CNVR57	12	70626734	70809607
	Common_CNVR58	12	71032212	71084211
	Common_CNVR59	12	71173494	72123747
	Common_CNVR60	12	72432362	72882991
	Common_CNVR61	12	73001857	73150029
	Common_CNVR62	12	73199364	73564769	MIR3141
	Common_CNVR63	12	73583291	75193156
	Common_CNVR64	12	75398067	75417228
	Common_CNVR65	12	75462926	76097313
	Common_CNVR66	12	76125661	76558826
	Common_CNVR67	12	76598926	76608564
	Common_CNVR68	13	53938383	53982995	SIRPB1
	Common_CNVR69	14	17329297	17336372
	Common_CNVR70	14	54123999	54126508
	Common_CNVR71	15	45479580	45528216
	Common_CNVR72	15	48009469	48039946
	Common_CNVR73	15	49894984	49940983	LOC785144
	Common_CNVR74	15	50886352	50890166
	Common_CNVR75	15	80422211	80529996
	Common_CNVR76	16	5738701	5752883	LOC790886,CFH
	Common_CNVR77	16	5977138	5989632	CFH
	Common_CNVR78	16	8605747	8623933
	Common_CNVR79	17	8815216	8892852
	Common_CNVR80	17	25056695	25119996	PRAME
	Common_CNVR81	17	50746686	50962760
	Common_CNVR82	17	51115979	51370688	HSFY2,ZNF280B
	Common_CNVR83	17	73090468	73093737	IGLL1
	Common_CNVR84	18	61674257	61703341
	Common_CNVR85	18	61768443	61825210
	Common_CNVR86	18	61894649	61918012
	Common_CNVR87	18	61920892	61924592
	Common_CNVR88	21	20104871	20130658	LOC512440
	Common_CNVR89	23	25329895	25443589	BOLA-DQA5,BOLA-DQA2,BOLA-DQB
	Common_CNVR90	23	25747610	25881173	BLA-DQB
	Common_CNVR91	23	26287961	26361697
	Common_CNVR92	23	28442281	28444435	BOLA
	Common_CNVR93	23	28448873	28494393	BOLA,JSP.1
	Common_CNVR94	28	2468624	2860512
	Common_CNVR95	29	42485247	42510767	LOC618367
	Common_CNVR96	29	42529999	42567601
	Note: The bold font represented the false positive CNVR information.

## Sheet: Table S11
	Table S11 Individual number of each body traits
		HBW	LBW	HPWG	LPWG
	Female	57	59	61	17
	Male	43	41	39	83

## Sheet: Table S12
	Table S12 QTLs overlapped with Diff_CNVR3 on chr5
	Chr	Start	End	QTL ID	QTL name
	chr5	20215611	48752237	QTL_ID=22866	Intramuscular_fat
	chr5	20215611	48752237	QTL_ID=22866	Intramuscular_fat
	chr5	20215611	48752237	QTL_ID=22866	Intramuscular_fat
	chr5	20215611	48752237	QTL_ID=22866	Intramuscular_fat
	chr5	20215611	48752237	QTL_ID=22866	Intramuscular_fat
	chr5	20215611	48752237	QTL_ID=22866	Intramuscular_fat
	chr5	20215611	48752237	QTL_ID=22866	Intramuscular_fat
	chr5	20215611	48752237	QTL_ID=22866	Intramuscular_fat
	chr5	20215611	48752237	QTL_ID=22866	Intramuscular_fat
	chr5	20215611	48752237	QTL_ID=22866	Intramuscular_fat
	chr5	20215611	48752237	QTL_ID=22866	Intramuscular_fat
	chr5	20215611	48752237	QTL_ID=22866	Intramuscular_fat
	chr5	20215611	48752237	QTL_ID=22866	Intramuscular_fat
	chr5	20215611	48752237	QTL_ID=22866	Intramuscular_fat
	chr5	20215611	48752237	QTL_ID=22866	Intramuscular_fat
	chr5	20215611	48752237	QTL_ID=22866	Intramuscular_fat
	chr5	20215611	48752237	QTL_ID=22866	Intramuscular_fat
	chr5	20215611	48752237	QTL_ID=22866	Intramuscular_fat
	chr5	20215611	48752237	QTL_ID=22866	Intramuscular_fat
	chr5	20215611	48752237	QTL_ID=22866	Intramuscular_fat
	chr5	20215611	48752237	QTL_ID=22866	Intramuscular_fat
	chr5	20215611	48752237	QTL_ID=22866	Intramuscular_fat
	chr5	20215611	48752237	QTL_ID=22866	Intramuscular_fat
	chr5	20215611	48752237	QTL_ID=22866	Intramuscular_fat
	chr5	20215611	48752237	QTL_ID=22866	Intramuscular_fat
	chr5	20215611	48752237	QTL_ID=22866	Intramuscular_fat
	chr5	20215611	48752237	QTL_ID=22866	Intramuscular_fat
	chr5	20215611	48752237	QTL_ID=22866	Intramuscular_fat
	chr5	20215611	48752237	QTL_ID=22866	Intramuscular_fat
	chr5	20215611	48752237	QTL_ID=22866	Intramuscular_fat
	chr5	20215611	48752237	QTL_ID=22866	Intramuscular_fat
	chr5	20215611	48752237	QTL_ID=22866	Intramuscular_fat
	chr5	20215611	48752237	QTL_ID=22866	Intramuscular_fat
	chr5	20215611	48752237	QTL_ID=22866	Intramuscular_fat
	chr5	20215611	48752237	QTL_ID=22866	Intramuscular_fat
	chr5	20215611	48752237	QTL_ID=22866	Intramuscular_fat
	chr5	20215611	48752237	QTL_ID=22866	Intramuscular_fat
	chr5	20215611	48752237	QTL_ID=22866	Intramuscular_fat
	chr5	20215611	48752237	QTL_ID=22866	Intramuscular_fat
	chr5	20215611	48752237	QTL_ID=22866	Intramuscular_fat
	chr5	20215611	48752237	QTL_ID=22866	Intramuscular_fat
	chr5	20215611	48752237	QTL_ID=22866	Intramuscular_fat
	chr5	21023960	21977581	QTL_ID=19932	Bovine_spongiform_encephalopathy
	chr5	21023960	21977581	QTL_ID=20334	Longissimus_muscle_area
	chr5	21023960	21977581	QTL_ID=20302	Marbling_score
	chr5	21023960	21977581	QTL_ID=20369	Fat_thickness_at_the_12th_rib
	chr5	21023960	21977581	QTL_ID=20281	Fat_thickness_at_the_12th_rib
	chr5	21023960	21977581	QTL_ID=20435	Longissimus_muscle_area_growth_
	chr5	21023960	21977581	QTL_ID=20135	Milk_protein_yield
	chr5	21023960	21977581	QTL_ID=20136	Milk_yield
	chr5	21023960	21977581	QTL_ID=20137	Milk_fat_percentage
	chr5	21023960	21977581	QTL_ID=20282	Fat_thickness_at_the_12th_rib
	chr5	21023960	21977581	QTL_ID=20385	Longissimus_muscle_area
	chr5	21023960	21977581	QTL_ID=20320	Marbling_score
	chr5	21023960	21977581	QTL_ID=20386	Longissimus_muscle_area
	chr5	21023960	21977581	QTL_ID=20418	Yield_grade
	chr5	21023960	21977581	QTL_ID=20321	Marbling_score
	chr5	21023960	21977581	QTL_ID=20387	Longissimus_muscle_area
	chr5	21023960	21977581	QTL_ID=20283	Fat_thickness_at_the_12th_rib
	chr5	21023960	21977581	QTL_ID=20356	Carcass_weight
	chr5	21023960	21977581	QTL_ID=20265	Fat_thickness_at_the_12th_rib
	chr5	21023960	21977581	QTL_ID=20138	Milk_fat_yield
	chr5	21023960	21977581	QTL_ID=20339	Longissimus_muscle_area
	chr5	21023960	21977581	QTL_ID=20139	Milk_fat_percentage
	chr5	21023960	21977581	QTL_ID=20370	Fat_thickness_at_the_12th_rib
	chr5	21023960	21977581	QTL_ID=20303	Marbling_score
	chr5	21023960	21977581	QTL_ID=20140	Milk_yield
	chr5	21876606	23103768	QTL_ID=20761	Shear_force
	chr5	21876606	23103768	QTL_ID=20761	Shear_force

## Sheet: Table S13
	Table S13 Primers for PCR and qPCR validFPon
	Primer names	Primer sequence
	CNVR188_F	AAGCCCTCCAGGGTAGTGAA
	CNVR188_R	CATGAGAGGGACTGAGCTGC
	CNVR582_F	AGGGTGGAGTCAACAAACCA
	CNVR582_R	AGGGCAAACAAAGGAGCTGT
	CNVR1103_F	ACATCTTCCTAGTATTCCCAAATCT
	CNVR1103_R	AGCAATAGGAAAGCTAGGTCCAA
	CNVR1516_F	AAAGGCTTCACAGACTACAACCT
	CNVR1516_R	TTGCCTCCATGGTTAATGGTAGT
	CNVR2003_F	TTGTGCTTTCAGTTGCCTGG
	CNVR2003_R	ACGAGGGAAAAGCACAGACAT
	CNVR2526_F	TTAGGAATCACCACTCTGGCAC
	CNVR2526_R	GATGGGGATGTAGGGTATGCAC
	CNVR2989_F	TATGGGTCTGGGCAAATGGG
	CNVR2989_R	TCTTGAGAGCTGAGACGGAGA
	CNVR3257_F	GCATCCCAGACTCATCACCC
	CNVR3257_R	ACTTCATGCCTCAGCTTCCC
	FP_CNVR1_F	GACTCTACTGGGCCAGCATT
	FP_CNVR1_R	AGGAAGTGGCATAGGGGGAG
	FP_CNVR2_F	AACCAGGAACAAAACAGGTGG
	FP_CNVR2_R	CCTCCAAGAGGGGTTATGCC
	FP_CNVR3_F	TTGACCCCTAGCAGCCTAGT
	FP_CNVR3_R	TCTTTCGCCATGTCACACCA
	FP_CNVR4_F	CAGATGCAGCCTGAGGTCAA
	FP_CNVR4_R	TCGCTAGCTTGAGGTCTCCT
	FP_CNVR6_F	CTTGCCTCATGTGCACCAAC
	FP_CNVR6_R	TTCGCCACCACAAGCAGTAT
	FP_CNVR5_F	TAGCCTTGTTGTGCTCATGC
	FP_CNVR5_R	TGCGCTTTGAATGCTTGATGG
	FP_CNVR7_F	ATCATTGAAAGCCCCGCAGC
	FP_CNVR7_R	TGGTGGACTTGACATGACACCTA
	FP_CNVR8_F	ACTGAGGTCCAAAGGATGTGT
	FP_CNVR8_R	GAAGACATGGTAGAGAAACATTATTGA
	FP_CNVR9_F	AGCCGAATGAGCCAAAGGAT
	FP_CNVR9_R	ACCATGGGTACAAGAAGCGG
	BTF3_2_F	ACAGGAGCACCCAAACATCGACC
	BTF3_2_R	CCCGTCGTCTCCCAAAGCTGG
